# Supplementary material for: Combining ERAP1 silencing and entinostat therapy to overcome resistance to cancer immunotherapy in neuroblastoma
Source: J Exp Clin Cancer Res. 2024 Oct 22;43:292. doi: 10.1186/s13046-024-03180-y (PMC11494811; doi:10.1186/s13046-024-03180-y)
Supplement: Supplementary file 13 — Supplementary Material 13. [file 13046_2024_3180_MOESM13_ESM.zip]

Archive with 2 entries (2 files):
- Supplementary_Table_4a_9464D_KB_Y3_Peptides.xlsx
- Supplementary_Table_4b_9464D_KD_28.14.S_Peptides.xlsx
