# Supplementary material for: Combining ERAP1 silencing and entinostat therapy to overcome resistance to cancer immunotherapy in neuroblastoma
Source: J Exp Clin Cancer Res. 2024 Oct 22;43:292. doi: 10.1186/s13046-024-03180-y (PMC11494811; doi:10.1186/s13046-024-03180-y)
Supplement: Supplementary file 13 — Supplementary Material 13. [file 13046_2024_3180_MOESM13_ESM.zip › Supplementary_Table_4a_9464D_KB_Y3_Peptides.xlsx]

## Sheet: CTR3 Ent
Peptide	-10LgP	Mass	Length	Delta 1/k0	ppm	m/z	z	RT	1/k0 Range	Area 9464D_CondB_Y3	Intensity 9464D_CondB_Y3	Scan	Precursor Id	Source File	#Spec 9464D_CondB_Y3	Accession	PTM	AScore	Accession_orig	Protein names_x	Gene names_x	Protein_Present in T_Tantigen	T_antigen_ACCESSION	T_antigen_HLA allele	T_antigen_Epitope type	Present in Tantigen as epitope	Protein names_CTA	Gene names_y	Present in CTA	Entry	Entry name	Status	Protein names_y	Gene names	Involvement in disease	Function [CC]	charge	Peptide_clean	GRAVY_kyte_doo
AAPTVSIF	69.86	804.438	8	0	0.3	805.446	1	41.5435	1.2989-1.3155	1200	9330	2064145	63133	20240812_KP_AC_DF_9464D_CondB_Y3_S1-A6_1_4855.d	1	P01837|IGKC_MOUSE;P84750|KVM5_MOUSE			P01837|IGKC_MOUSE;P84750|KVM5_MOUSE																		1	AAPTVSIF	1.5
AEIEKFDK	80.74	978.502	8	0	-3.4	490.257	2	12.9137	0.8348-0.8518	389	7650	630648	7332	20240812_KP_AC_DF_9464D_CondB_Y3_S1-A6_1_4855.d	2	P20065-2|TYB4_MOUSE;P20065|TYB4_MOUSE			P20065-2|TYB4_MOUSE;P20065|TYB4_MOUSE																		2	AEIEKFDK	-1.15
AGPLFIYL	94.69	892.506	8	0	-0.7	893.513	1	60.4425	1.4172-1.4337	491	5600	3012210	96798	20240812_KP_AC_DF_9464D_CondB_Y3_S1-A6_1_4855.d	1	Q9CY27|TECR_MOUSE			Q9CY27|TECR_MOUSE																		1	AGPLFIYL	1.675
AGPTFNYL	55	881.428	8	0	7	882.442	1	39.1112	1.4080-1.4245	284	3920	1943622	58434	20240812_KP_AC_DF_9464D_CondB_Y3_S1-A6_1_4855.d	1	Q01320|TOP2A_MOUSE			Q01320|TOP2A_MOUSE																		1	AGPTFNYL	0.1125
AMVTVLEM	45.77	892.44	8	0	1.8	893.449	1	45.7394	1.4100-1.4264	284	4530	2276389	71161	20240812_KP_AC_DF_9464D_CondB_Y3_S1-A6_1_4855.d	1	Q9CQN1|TRAP1_MOUSE			Q9CQN1|TRAP1_MOUSE																		1	AMVTVLEM	1.7
ANLIYYSL	62.62	955.501	8	0	1.3	956.51	1	45.6592	1.4869-1.5033	836	9960	2271670	71014	20240812_KP_AC_DF_9464D_CondB_Y3_S1-A6_1_4855.d	1	Q91VR2|ATPG_MOUSE			Q91VR2|ATPG_MOUSE																		1	ANLIYYSL	0.875
APDQDEID	58.51	901.366	8	0	-1.3	902.373	1	12.8837	1.3373-1.3539	766	6220	621185	7013	20240812_KP_AC_DF_9464D_CondB_Y3_S1-A6_1_4855.d	2	P16675|PPGB_MOUSE			P16675|PPGB_MOUSE																		1	APDQDEID	-1.6
APSWLEEQ	93.89	958.44	8	0	-0.4	959.447	1	29.7873	1.4343-1.4508	776	6510	1474624	39016	20240812_KP_AC_DF_9464D_CondB_Y3_S1-A6_1_4855.d	1	G5E8V9-3|ARFP1_MOUSE;G5E8V9|ARFP1_MOUSE;G5E8V9-2|ARFP1_MOUSE			G5E8V9-3|ARFP1_MOUSE;G5E8V9|ARFP1_MOUSE;G5E8V9-2|ARFP1_MOUSE																		1	APSWLEEQ	-1.025
ASYEFTTL	64.98	930.433	8	0	-1.6	931.439	1	37.7377	1.4297-1.4462	6670	65700	1875344	55688	20240812_KP_AC_DF_9464D_CondB_Y3_S1-A6_1_4855.d	1	Q9QXB9|DRG2_MOUSE			Q9QXB9|DRG2_MOUSE																		1	ASYEFTTL	0.175
ASYLLAAL	81.85	820.469	8	0	-4.3	821.473	1	50.595	1.3605-1.3770	320	4270	2520110	80186	20240812_KP_AC_DF_9464D_CondB_Y3_S1-A6_1_4855.d	1	P99027|RLA2_MOUSE			P99027|RLA2_MOUSE																		1	ASYLLAAL	1.8375
AVFTWTNL	56.36	950.486	8	0	-1.6	951.492	1	50.9726	1.4606-1.4771	1300	25100	2535971	80807	20240812_KP_AC_DF_9464D_CondB_Y3_S1-A6_1_4855.d	2	Q8BWT5|DIP2A_MOUSE;Q3UH60-2|DIP2B_MOUSE;Q3UH60|DIP2B_MOUSE			Q8BWT5|DIP2A_MOUSE;Q3UH60-2|DIP2B_MOUSE;Q3UH60|DIP2B_MOUSE																		1	AVFTWTNL	0.85
AVLEYLTA	80.85	878.475	8	0	-2.2	879.48	1	40.1191	1.4001-1.4166	4560	40500	1992912	60480	20240812_KP_AC_DF_9464D_CondB_Y3_S1-A6_1_4855.d	1	C0HKE3|H2A1D_MOUSE;Q8BFU2|H2A3_MOUSE;Q9QZQ8-1|H2AY_MOUSE;C0HKE8|H2A1O_MOUSE;Q8R1M2|H2AJ_MOUSE;Q8CGP5|H2A1F_MOUSE;C0HKE9|H2A1P_MOUSE;Q64523|H2A2C_MOUSE;C0HKE7|H2A1N_MOUSE;P27661|H2AX_MOUSE;Q8CGP7|H2A1K_MOUSE;Q9QZQ8|H2AY_MOUSE;Q8CGP6|H2A1H_MOUSE;C0HKE4|H2A1E_MOUSE;Q64522|H2A2B_MOUSE;Q6GSS7|H2A2A_MOUSE;C0HKE1|H2A1B_MOUSE;C0HKE6|H2A1I_MOUSE;C0HKE5|H2A1G_MOUSE;C0HKE2|H2A1C_MOUSE			C0HKE3|H2A1D_MOUSE;Q8BFU2|H2A3_MOUSE;Q9QZQ8-1|H2AY_MOUSE;C0HKE8|H2A1O_MOUSE;Q8R1M2|H2AJ_MOUSE;Q8CGP5|H2A1F_MOUSE;C0HKE9|H2A1P_MOUSE;Q64523|H2A2C_MOUSE;C0HKE7|H2A1N_MOUSE;P27661|H2AX_MOUSE;Q8CGP7|H2A1K_MOUSE;Q9QZQ8|H2AY_MOUSE;Q8CGP6|H2A1H_MOUSE;C0HKE4|H2A1E_MOUSE;Q64522|H2A2B_MOUSE;Q6GSS7|H2A2A_MOUSE;C0HKE1|H2A1B_MOUSE;C0HKE6|H2A1I_MOUSE;C0HKE5|H2A1G_MOUSE;C0HKE2|H2A1C_MOUSE																		1	AVLEYLTA	1.2375
AVLGTVTF	93.02	806.454	8	0	-2.8	807.459	1	42.4064	1.3625-1.3790	809	7770	2108552	64868	20240812_KP_AC_DF_9464D_CondB_Y3_S1-A6_1_4855.d	1	Q9DBG6|RPN2_MOUSE			Q9DBG6|RPN2_MOUSE																		1	AVLGTVTF	1.875
AVNRLVNL	95.32	897.54	8	0	-4.8	449.775	2	28.5768	0.8177-0.8348			1416127	36907	20240812_KP_AC_DF_9464D_CondB_Y3_S1-A6_1_4855.d	1	P49945|FRIL2_MOUSE;P29391|FRIL1_MOUSE			P49945|FRIL2_MOUSE;P29391|FRIL1_MOUSE																		2	AVNRLVNL	0.7875
AVVLFETA	44.71	848.464	8	0	-7.5	849.465	1	40.8136	1.3658-1.3823	317	4270	2029338	61854	20240812_KP_AC_DF_9464D_CondB_Y3_S1-A6_1_4855.d	1	P08113|ENPL_MOUSE			P08113|ENPL_MOUSE																		1	AVVLFETA	1.8
AWLQVSPV	51.53	898.491	8	0	-0.3	899.498	1	44.0457	1.4324-1.4488	25400	685000	2192539	68083	20240812_KP_AC_DF_9464D_CondB_Y3_S1-A6_1_4855.d	3	Q8BXN9-3|TM87A_MOUSE;Q8BXN9|TM87A_MOUSE;Q8BXN9-2|TM87A_MOUSE			Q8BXN9-3|TM87A_MOUSE;Q8BXN9|TM87A_MOUSE;Q8BXN9-2|TM87A_MOUSE																		1	AWLQVSPV	0.9
AWQLVTEL	70.45	958.512	8	0	0.5	959.52	1	50.7547	1.4659-1.4823	368	5140	2529617	80549	20240812_KP_AC_DF_9464D_CondB_Y3_S1-A6_1_4855.d	1	Q9CWJ9|PUR9_MOUSE			Q9CWJ9|PUR9_MOUSE																		1	AWQLVTEL	0.625
DIGFIKLD	55.61	919.501	8	0	-8.1	460.754	2	43.9989	0.8041-0.8212	220	4450	2189414	68006	20240812_KP_AC_DF_9464D_CondB_Y3_S1-A6_1_4855.d	1	P62274|RS29_MOUSE			P62274|RS29_MOUSE																		2	DIGFIKLD	0.5375
DLQPGLSF	48.64	875.439	8	0	4.9	876.45	1	41.1	1.3743-1.3908	173	4070	2046729	62481	20240812_KP_AC_DF_9464D_CondB_Y3_S1-A6_1_4855.d	1	Q8BHD8|PCMD2_MOUSE			Q8BHD8|PCMD2_MOUSE																		1	DLQPGLSF	0.075
DM(+15.99)GFGLFD	91.52	916.364	8	0	2.3	917.373	1	45.7436	1.4040-1.4205	10700	86400	2271641	70985	20240812_KP_AC_DF_9464D_CondB_Y3_S1-A6_1_4855.d	1	P99027|RLA2_MOUSE;P47955|RLA1_MOUSE;P14869|RLA0_MOUSE	Oxidation (M)	M2:Oxidation (M):1000.00	P99027|RLA2_MOUSE;P47955|RLA1_MOUSE;P14869|RLA0_MOUSE																		1	DMGFGLFD	0.4375
DMGFGLFD	100.8	900.369	8	0	-0.1	901.376	1	53.3237	1.4087-1.4251	56800	1200000	2650177	85285	20240812_KP_AC_DF_9464D_CondB_Y3_S1-A6_1_4855.d	3	P99027|RLA2_MOUSE;P47955|RLA1_MOUSE;P14869|RLA0_MOUSE			P99027|RLA2_MOUSE;P47955|RLA1_MOUSE;P14869|RLA0_MOUSE																		1	DMGFGLFD	0.4375
DVQLQESG	101.51	874.403	8	0	0.9	875.411	1	15.2723	1.3466-1.3631	478000	15700000	761596	11788	20240812_KP_AC_DF_9464D_CondB_Y3_S1-A6_1_4855.d	47	P18531|HVM60_MOUSE;P18533|HVM62_MOUSE;P18532|HVM61_MOUSE;P01822|HVM46_MOUSE			P18531|HVM60_MOUSE;P18533|HVM62_MOUSE;P18532|HVM61_MOUSE;P01822|HVM46_MOUSE																		1	DVQLQESG	-0.9
EAPEFIEM	71.97	964.421	8	0	0	965.428	1	40.9102	1.4383-1.4547	507	4660	2034092	62036	20240812_KP_AC_DF_9464D_CondB_Y3_S1-A6_1_4855.d	1	P56480|ATPB_MOUSE			P56480|ATPB_MOUSE																		1	EAPEFIEM	-0.1375
ERPTYTNL	99.42	992.493	8	0	-2.3	497.252	2	18.4614	0.8109-0.8280	3930	87000	907528	17512	20240812_KP_AC_DF_9464D_CondB_Y3_S1-A6_1_4855.d	3	P68369|TBA1A_MOUSE;P68373|TBA1C_MOUSE;P68368|TBA4A_MOUSE;P05214|TBA3_MOUSE;P05213|TBA1B_MOUSE			P68369|TBA1A_MOUSE;P68373|TBA1C_MOUSE;P68368|TBA4A_MOUSE;P05214|TBA3_MOUSE;P05213|TBA1B_MOUSE																		2	ERPTYTNL	-1.5
FEDFRISQ	67.06	1040.49	8	0	-3.4	521.252	2	27.1817	0.8321-0.8491	528	7290	1344944	34304	20240812_KP_AC_DF_9464D_CondB_Y3_S1-A6_1_4855.d	1	Q62077|PLCG1_MOUSE			Q62077|PLCG1_MOUSE																		2	FEDFRISQ	-0.7125
FM(+15.99)STSVGD	85.66	858.343	8	0	0.2	859.35	1	13.7384	1.3314-1.3479	4140	53600	673127	8663	20240812_KP_AC_DF_9464D_CondB_Y3_S1-A6_1_4855.d	6	P01633|KV5A1_MOUSE	Oxidation (M)	M2:Oxidation (M):1000.00	P01633|KV5A1_MOUSE																		1	FMSTSVGD	0.3375
FMSTSVGD	68.22	842.348	8	0	2	843.357	1	30.8862	1.3148-1.3314	373000	3110000	1530266	41318	20240812_KP_AC_DF_9464D_CondB_Y3_S1-A6_1_4855.d	9	P01633|KV5A1_MOUSE			P01633|KV5A1_MOUSE																		1	FMSTSVGD	0.3375
FNYSYPTK	102.04	1018.48	8	0	-0.4	510.245	2	18.9404	0.8334-0.8505	2200	45000	932885	18485	20240812_KP_AC_DF_9464D_CondB_Y3_S1-A6_1_4855.d	4	Q8CFE6|S38A2_MOUSE			Q8CFE6|S38A2_MOUSE																		2	FNYSYPTK	-1.2875
FQFIFASM	52.95	989.468	8	0	3.3	990.479	1	59.6442	1.5079-1.5243	794	9180	2969755	95491	20240812_KP_AC_DF_9464D_CondB_Y3_S1-A6_1_4855.d	1	Q6NZJ6|IF4G1_MOUSE;Q6NZJ6-2|IF4G1_MOUSE			Q6NZJ6|IF4G1_MOUSE;Q6NZJ6-2|IF4G1_MOUSE																		1	FQFIFASM	1.5375
FSYQFSDL	59.55	1005.44	8	0	4.2	1006.46	1	43.309	1.4856-1.5020	2290	52100	2152935	66579	20240812_KP_AC_DF_9464D_CondB_Y3_S1-A6_1_4855.d	2	O08579|EMD_MOUSE			O08579|EMD_MOUSE																		1	FSYQFSDL	-0.0625
FTYGFFKI	101.27	1021.53	8	0	-3.4	511.769	2	49.7318	0.8471-0.8641	7890	245000	2472460	78256	20240812_KP_AC_DF_9464D_CondB_Y3_S1-A6_1_4855.d	3	P15307|REL_MOUSE			P15307|REL_MOUSE																		2	FTYGFFKI	0.825
FVLVFAGA	69.63	822.464	8	0	0.5	823.472	1	52.3933	1.3638-1.3803	1440	12300	2609010	83742	20240812_KP_AC_DF_9464D_CondB_Y3_S1-A6_1_4855.d	1	P42932|TCPQ_MOUSE			P42932|TCPQ_MOUSE																		1	FVLVFAGA	2.625
FVQMMTAK	102.31	954.467	8	0	-1.9	955.472	1	21.0542	1.4928-1.5092	791	9970	1039231	22723	20240812_KP_AC_DF_9464D_CondB_Y3_S1-A6_1_4855.d	2	P0DP27|CALM2_MOUSE;P0DP26|CALM1_MOUSE;P0DP28|CALM3_MOUSE			P0DP27|CALM2_MOUSE;P0DP26|CALM1_MOUSE;P0DP28|CALM3_MOUSE																		1	FVQMMTAK	0.5625
GAPVYVID	21.85	832.433	8	0	1.6	833.442	1	30.5196	1.3400-1.3565	31200	246000	1506418	40330	20240812_KP_AC_DF_9464D_CondB_Y3_S1-A6_1_4855.d	1	Q3TNA1|XYLB_MOUSE			Q3TNA1|XYLB_MOUSE																		1	GAPVYVID	0.9875
GDDQGIDY	32.39	881.34	8	0	4	882.351	1	17.465	1.3439-1.3605	149	2070	856785	15537	20240812_KP_AC_DF_9464D_CondB_Y3_S1-A6_1_4855.d	1	Q9DAW9|CNN3_MOUSE			Q9DAW9|CNN3_MOUSE																		1	GDDQGIDY	-1.45
GEIASFDK	94.59	865.418	8	0	-0.6	866.425	1	17.0788	1.3506-1.3671	765	13100	836115	14679	20240812_KP_AC_DF_9464D_CondB_Y3_S1-A6_1_4855.d	3	Q6ZWY8|TYB10_MOUSE			Q6ZWY8|TYB10_MOUSE																		1	GEIASFDK	-0.375
GGMAFTFL	65.81	842.4	8	0	2.8	843.409	1	55.6154	1.3770-1.3935	337	3000	2771853	89613	20240812_KP_AC_DF_9464D_CondB_Y3_S1-A6_1_4855.d	1	P09411|PGK1_MOUSE			P09411|PGK1_MOUSE																		1	GGMAFTFL	1.45
GLAVKDLK	101.27	842.523	8	0	-1.2	422.268	2	15.6597	0.7836-0.8007	820	17500	766395	12015	20240812_KP_AC_DF_9464D_CondB_Y3_S1-A6_1_4855.d	2	Q9JJI8|RL38_MOUSE			Q9JJI8|RL38_MOUSE																		2	GLAVKDLK	0.2375
GLGLEFQA	23.1	833.428	8	0	5.6	834.44	1	40.6831	1.3539-1.3704	225	4060	2023034	61646	20240812_KP_AC_DF_9464D_CondB_Y3_S1-A6_1_4855.d	1	Q60932-2|VDAC1_MOUSE;Q60932|VDAC1_MOUSE			Q60932-2|VDAC1_MOUSE;Q60932|VDAC1_MOUSE																		1	GLGLEFQA	0.55
GQLEFRAL	94.29	932.508	8	0	-8.9	467.257	2	33.4942	0.8102-0.8273	232	3890	1662180	46740	20240812_KP_AC_DF_9464D_CondB_Y3_S1-A6_1_4855.d	1	P11499|HS90B_MOUSE			P11499|HS90B_MOUSE																		2	GQLEFRAL	0.0375
GVLNSWTD	101.45	890.413	8	0	0.3	891.421	1	32.7517	1.3875-1.4040	37900	959000	1620824	45008	20240812_KP_AC_DF_9464D_CondB_Y3_S1-A6_1_4855.d	3	P01837|IGKC_MOUSE			P01837|IGKC_MOUSE																		1	GVLNSWTD	-0.225
HFYEESKP	101.57	1035.47	8	0	-3.5	518.739	2	12.1337	0.8423-0.8593	1030	6880	589799	6107	20240812_KP_AC_DF_9464D_CondB_Y3_S1-A6_1_4855.d	1	O08795-2|GLU2B_MOUSE;O08795|GLU2B_MOUSE			O08795-2|GLU2B_MOUSE;O08795|GLU2B_MOUSE																		2	HFYEESKP	-1.875
HGLIRKYG	101.47	942.54	8	0	-1.2	472.277	2	11.4239	0.8307-0.8478	16400	363000	555013	4849	20240812_KP_AC_DF_9464D_CondB_Y3_S1-A6_1_4855.d	5	P62274|RS29_MOUSE			P62274|RS29_MOUSE																		2	HGLIRKYG	-0.675
HKLGLGLE	100.83	865.502	8	0	-5.9	433.756	2	21.4161	0.8191-0.8362	1170	13300	1055084	23336	20240812_KP_AC_DF_9464D_CondB_Y3_S1-A6_1_4855.d	1	Q60932-2|VDAC1_MOUSE;Q60932|VDAC1_MOUSE			Q60932-2|VDAC1_MOUSE;Q60932|VDAC1_MOUSE																		2	HKLGLGLE	0
HLGWVTGT	100.79	869.439	8	0	-1.9	870.445	1	25.8686	1.3684-1.3849	173	1980	1279887	31731	20240812_KP_AC_DF_9464D_CondB_Y3_S1-A6_1_4855.d	1	Q9WVQ5|MTNB_MOUSE			Q9WVQ5|MTNB_MOUSE																		1	HLGWVTGT	0.2125
HNFEFHLP	38.99	1039.49	8	0	-3.8	520.749	2	36.3149	0.8682-0.8852	2190	17000	1803901	52825	20240812_KP_AC_DF_9464D_CondB_Y3_S1-A6_1_4855.d	1	Q8K2Z4-2|CND1_MOUSE;Q8K2Z4|CND1_MOUSE			Q8K2Z4-2|CND1_MOUSE;Q8K2Z4|CND1_MOUSE																		2	HNFEFHLP	-0.7
HPIVETLR	100.94	963.55	8	0	-6.5	482.779	2	16.4049	0.8491-0.8661	93400	2950000	802787	13355	20240812_KP_AC_DF_9464D_CondB_Y3_S1-A6_1_4855.d	6	P11499|HS90B_MOUSE			P11499|HS90B_MOUSE																		2	HPIVETLR	-0.125
HTFEEPTY	100.88	1022.43	8	0	0.9	512.225	2	18.8799	0.8184-0.8355	310	5960	929733	18381	20240812_KP_AC_DF_9464D_CondB_Y3_S1-A6_1_4855.d	1	P00397|COX1_MOUSE			P00397|COX1_MOUSE																		2	HTFEEPTY	-1.4625
HVVADTEL	96.3	882.445	8	0	-1.3	883.451	1	18.4788	1.3803-1.3968	8230	144000	912281	17693	20240812_KP_AC_DF_9464D_CondB_Y3_S1-A6_1_4855.d	5	Q64314|CD34_MOUSE			Q64314|CD34_MOUSE																		1	HVVADTEL	0.3875
HYDPPRKL	96.35	1024.55	8	0	-4.9	342.521	3	12.2981	0.6903-0.7075			600792	6432	20240812_KP_AC_DF_9464D_CondB_Y3_S1-A6_1_4855.d	2	O35737|HNRH1_MOUSE;P70333|HNRH2_MOUSE			O35737|HNRH1_MOUSE;P70333|HNRH2_MOUSE																		3	HYDPPRKL	-1.975
IAWGYPNL	89.19	932.476	8	0	-2.8	933.48	1	45.8283	1.4757-1.4922	261	3870	2282714	71390	20240812_KP_AC_DF_9464D_CondB_Y3_S1-A6_1_4855.d	1	P14148|RL7_MOUSE			P14148|RL7_MOUSE																		1	IAWGYPNL	0.3
IDLPETFD	78.44	948.444	8	0	-0.6	949.451	1	39.3034	1.4343-1.4508	926	8970	1953188	58856	20240812_KP_AC_DF_9464D_CondB_Y3_S1-A6_1_4855.d	1	P10605|CATB_MOUSE			P10605|CATB_MOUSE																		1	IDLPETFD	-0.2125
IFFNVHSA	49.07	933.471	8	0	2.3	467.744	2	31.6744	0.8171-0.8341			1571503	42931	20240812_KP_AC_DF_9464D_CondB_Y3_S1-A6_1_4855.d	1	Q8K3C0|RNK_MOUSE			Q8K3C0|RNK_MOUSE																		2	IFFNVHSA	1.075
IFGGFISM	52.04	870.431	8	0	-0.9	871.437	1	53.0768	1.3935-1.4100	2260	20700	2642280	85008	20240812_KP_AC_DF_9464D_CondB_Y3_S1-A6_1_4855.d	1	D3Z7Q2|SIM20_MOUSE			D3Z7Q2|SIM20_MOUSE																		1	IFGGFISM	1.8625
IFLETELF	75.02	1010.53	8	0	-2	1011.54	1	57.625	1.5472-1.5635			2872458	92682	20240812_KP_AC_DF_9464D_CondB_Y3_S1-A6_1_4855.d	2	Q03265|ATPA_MOUSE			Q03265|ATPA_MOUSE																		1	IFLETELF	1.25
IFTKILLL	80.12	959.642	8	0	-1.9	480.827	2	52.5993	0.8498-0.8668			2621718	84258	20240812_KP_AC_DF_9464D_CondB_Y3_S1-A6_1_4855.d	5	Q60854|SPB6_MOUSE			Q60854|SPB6_MOUSE																		2	IFTKILLL	2.325
IGAKFWEV	82.23	948.507	8	0	-1.5	475.26	2	38.5969	0.8082-0.8253			1919878	57550	20240812_KP_AC_DF_9464D_CondB_Y3_S1-A6_1_4855.d	1	P99024|TBB5_MOUSE;Q9D6F9|TBB4A_MOUSE;Q9ERD7|TBB3_MOUSE;P68372|TBB4B_MOUSE;A2AQ07|TBB1_MOUSE			P99024|TBB5_MOUSE;Q9D6F9|TBB4A_MOUSE;Q9ERD7|TBB3_MOUSE;P68372|TBB4B_MOUSE;A2AQ07|TBB1_MOUSE																		2	IGAKFWEV	0.575
IGFGYPAY	56.16	886.423	8	0	-1.5	887.428	1	38.9476	1.3743-1.3908	660	5820	1934106	58062	20240812_KP_AC_DF_9464D_CondB_Y3_S1-A6_1_4855.d	1	Q60870|REEP5_MOUSE			Q60870|REEP5_MOUSE																		1	IGFGYPAY	0.5125
IGFSTLTM	30.57	868.436	8	0	-1.6	869.442	1	45.0875	1.3994-1.4159	900	10200	2243098	69874	20240812_KP_AC_DF_9464D_CondB_Y3_S1-A6_1_4855.d	1	Q68FD5|CLH1_MOUSE			Q68FD5|CLH1_MOUSE																		1	IGFSTLTM	1.3
IGLELWSM	33.47	947.479	8	0	-2.2	948.484	1	58.0089	1.4541-1.4705	640	6440	2891328	93264	20240812_KP_AC_DF_9464D_CondB_Y3_S1-A6_1_4855.d	1	P35564|CALX_MOUSE			P35564|CALX_MOUSE																		1	IGLELWSM	1.05
IGLGYTQT	101.49	851.439	8	0	-2.8	852.444	1	24.6735	1.3796-1.3961	3170	94600	1216585	29389	20240812_KP_AC_DF_9464D_CondB_Y3_S1-A6_1_4855.d	3	Q60931|VDAC3_MOUSE;Q60932-2|VDAC1_MOUSE;Q60932|VDAC1_MOUSE			Q60931|VDAC3_MOUSE;Q60932-2|VDAC1_MOUSE;Q60932|VDAC1_MOUSE																		1	IGLGYTQT	0.1625
IGPPLLTL	50.3	822.521	8	0	-1.5	823.528	1	54.7899	1.3750-1.3915	964	6670	2729271	88179	20240812_KP_AC_DF_9464D_CondB_Y3_S1-A6_1_4855.d	1	Q9JJE7|FADS3_MOUSE			Q9JJE7|FADS3_MOUSE																		1	IGPPLLTL	1.45
IGVGYTQT	88.26	837.423	8	0	-2.4	838.428	1	19.37	1.3525-1.3691	1160	25300	950374	19210	20240812_KP_AC_DF_9464D_CondB_Y3_S1-A6_1_4855.d	2	Q60930|VDAC2_MOUSE			Q60930|VDAC2_MOUSE																		1	IGVGYTQT	0.2125
IISRFDVL	52.42	961.56	8	0	-8.7	481.783	2	38.2783	0.8314-0.8484	359	5030	1904031	56943	20240812_KP_AC_DF_9464D_CondB_Y3_S1-A6_1_4855.d	1	P97310|MCM2_MOUSE			P97310|MCM2_MOUSE																		2	IISRFDVL	1.375
IIVSFVNA	51.51	861.496	8	0	-1.5	862.502	1	42.5852	1.3816-1.3981	528	11700	2116471	65167	20240812_KP_AC_DF_9464D_CondB_Y3_S1-A6_1_4855.d	2	Q921M3|SF3B3_MOUSE;Q921M3-2|SF3B3_MOUSE			Q921M3|SF3B3_MOUSE;Q921M3-2|SF3B3_MOUSE																		1	IIVSFVNA	2.2125
ILELAGNA	75.28	799.444	8	0	3.3	800.454	1	29.7779	1.3254-1.3420			1476216	39084	20240812_KP_AC_DF_9464D_CondB_Y3_S1-A6_1_4855.d	1	Q8CCK0|H2AW_MOUSE;C0HKE3|H2A1D_MOUSE;Q8BFU2|H2A3_MOUSE;Q9QZQ8-1|H2AY_MOUSE;C0HKE8|H2A1O_MOUSE;Q8R1M2|H2AJ_MOUSE;Q8CGP5|H2A1F_MOUSE;C0HKE9|H2A1P_MOUSE;Q64523|H2A2C_MOUSE;C0HKE7|H2A1N_MOUSE;P27661|H2AX_MOUSE;Q8CGP7|H2A1K_MOUSE;Q9QZQ8|H2AY_MOUSE;Q8CGP6|H2A1H_MOUSE;C0HKE4|H2A1E_MOUSE;Q64522|H2A2B_MOUSE;Q6GSS7|H2A2A_MOUSE;C0HKE1|H2A1B_MOUSE;C0HKE6|H2A1I_MOUSE;C0HKE5|H2A1G_MOUSE;C0HKE2|H2A1C_MOUSE			Q8CCK0|H2AW_MOUSE;C0HKE3|H2A1D_MOUSE;Q8BFU2|H2A3_MOUSE;Q9QZQ8-1|H2AY_MOUSE;C0HKE8|H2A1O_MOUSE;Q8R1M2|H2AJ_MOUSE;Q8CGP5|H2A1F_MOUSE;C0HKE9|H2A1P_MOUSE;Q64523|H2A2C_MOUSE;C0HKE7|H2A1N_MOUSE;P27661|H2AX_MOUSE;Q8CGP7|H2A1K_MOUSE;Q9QZQ8|H2AY_MOUSE;Q8CGP6|H2A1H_MOUSE;C0HKE4|H2A1E_MOUSE;Q64522|H2A2B_MOUSE;Q6GSS7|H2A2A_MOUSE;C0HKE1|H2A1B_MOUSE;C0HKE6|H2A1I_MOUSE;C0HKE5|H2A1G_MOUSE;C0HKE2|H2A1C_MOUSE																		1	ILELAGNA	1.0375
IMFVGVNM	80.12	909.445	8	0	3.2	910.455	1	49.5694	1.4554-1.4718	1300	14200	2466079	77971	20240812_KP_AC_DF_9464D_CondB_Y3_S1-A6_1_4855.d	1	P00397|COX1_MOUSE			P00397|COX1_MOUSE																		1	IMFVGVNM	1.95
IMYTGTLD	70.94	912.426	8	0	-7.6	913.427	1	28.0674	1.4310-1.4475	118	2230	1389197	35885	20240812_KP_AC_DF_9464D_CondB_Y3_S1-A6_1_4855.d	1	P51881|ADT2_MOUSE			P51881|ADT2_MOUSE																		1	IMYTGTLD	0.45
INDPFIDL	58.03	945.481	8	0	-1.8	946.486	1	51.2756	1.4449-1.4613	231	4320	2553487	81559	20240812_KP_AC_DF_9464D_CondB_Y3_S1-A6_1_4855.d	1	P16858|G3P_MOUSE			P16858|G3P_MOUSE																		1	INDPFIDL	0.4375
INFDFPKL	100.02	992.533	8	0	-5.8	497.271	2	48.7746	0.8416-0.8586	2940	54600	2429666	76610	20240812_KP_AC_DF_9464D_CondB_Y3_S1-A6_1_4855.d	3	P54823|DDX6_MOUSE			P54823|DDX6_MOUSE																		2	INFDFPKL	0.175
INVKWKID	101.97	1014.59	8	0	-1.4	508.3	2	26.9647	0.8239-0.8409	152000	2160000	1335436	33940	20240812_KP_AC_DF_9464D_CondB_Y3_S1-A6_1_4855.d	8	P01837|IGKC_MOUSE			P01837|IGKC_MOUSE																		2	INVKWKID	-0.3125
ISEQFTAM	99.62	925.422	8	0	-1.1	926.428	1	29.8579	1.4087-1.4251	626	8390	1477806	39150	20240812_KP_AC_DF_9464D_CondB_Y3_S1-A6_1_4855.d	1	P99024|TBB5_MOUSE;Q9D6F9|TBB4A_MOUSE;Q9ERD7|TBB3_MOUSE;P68372|TBB4B_MOUSE			P99024|TBB5_MOUSE;Q9D6F9|TBB4A_MOUSE;Q9ERD7|TBB3_MOUSE;P68372|TBB4B_MOUSE																		1	ISEQFTAM	0.3125
ISFDFGPS	84.16	868.397	8	0	3.2	869.407	1	41.8629	1.3842-1.4007	241	5360	2081557	63781	20240812_KP_AC_DF_9464D_CondB_Y3_S1-A6_1_4855.d	2	O08795-2|GLU2B_MOUSE;O08795|GLU2B_MOUSE			O08795-2|GLU2B_MOUSE;O08795|GLU2B_MOUSE																		1	ISFDFGPS	0.375
ISFGFTRT	45.56	927.481	8	0	-4.7	464.746	2	31.9549	0.8205-0.8375	340	7520	1584083	43319	20240812_KP_AC_DF_9464D_CondB_Y3_S1-A6_1_4855.d	1	Q56A08|GPKOW_MOUSE			Q56A08|GPKOW_MOUSE																		2	ISFGFTRT	0.375
ISFKFDHL	96.78	1005.53	8	0	-5.7	503.769	2	35.3878	0.8566-0.8736	130	2110	1757800	50920	20240812_KP_AC_DF_9464D_CondB_Y3_S1-A6_1_4855.d	1	P47753|CAZA1_MOUSE			P47753|CAZA1_MOUSE																		2	ISFKFDHL	0.3125
ISGLNLQF	65.13	890.486	8	0	2	891.495	1	47.8229	1.3961-1.4126	1440	13700	2382184	74848	20240812_KP_AC_DF_9464D_CondB_Y3_S1-A6_1_4855.d	1	Q80X50|UBP2L_MOUSE;Q80X50-5|UBP2L_MOUSE;Q80X50-2|UBP2L_MOUSE			Q80X50|UBP2L_MOUSE;Q80X50-5|UBP2L_MOUSE;Q80X50-2|UBP2L_MOUSE																		1	ISGLNLQF	0.8375
ISPPLGDF	57.65	844.433	8	0	0.6	845.441	1	42.4609	1.3420-1.3585	7510	30100	2108535	64851	20240812_KP_AC_DF_9464D_CondB_Y3_S1-A6_1_4855.d	1	Q8JZX9|BORG1_MOUSE;Q91W92|BORG5_MOUSE;Q9CQC5|BORG2_MOUSE			Q8JZX9|BORG1_MOUSE;Q91W92|BORG5_MOUSE;Q9CQC5|BORG2_MOUSE																		1	ISPPLGDF	0.4
ISVEWTSN	101.14	934.44	8	0	-0.3	935.447	1	29.2917	1.3862-1.4027	41900	1040000	1446134	37958	20240812_KP_AC_DF_9464D_CondB_Y3_S1-A6_1_4855.d	5	P01867-2|IGG2B_MOUSE;P01867|IGG2B_MOUSE			P01867-2|IGG2B_MOUSE;P01867|IGG2B_MOUSE																		1	ISVEWTSN	-0.1875
ISVEWTSN(+0.98)	99	935.424	8	0	0.1	936.431	1	30.891	1.3928-1.4093	158000	3720000	1527021	41121	20240812_KP_AC_DF_9464D_CondB_Y3_S1-A6_1_4855.d	5	P01867-2|IGG2B_MOUSE;P01867|IGG2B_MOUSE	Deamidation (NQ)	N8:Deamidation (NQ):1000.00	P01867-2|IGG2B_MOUSE;P01867|IGG2B_MOUSE																		1	ISVEWTSN	-0.1875
ITLLFTDL	71.41	934.538	8	0	-3.7	935.541	1	61.1191	1.4698-1.4863	230	3330	3045222	97806	20240812_KP_AC_DF_9464D_CondB_Y3_S1-A6_1_4855.d	1	Q99LC8|EI2BA_MOUSE			Q99LC8|EI2BA_MOUSE																		1	ITLLFTDL	1.725
IVDPYPPL	54.12	912.496	8	0	8.2	457.259	2	47.4831	0.8068-0.8239	1600	41100	2361702	74178	20240812_KP_AC_DF_9464D_CondB_Y3_S1-A6_1_4855.d	2	O08663|MAP2_MOUSE			O08663|MAP2_MOUSE																		2	IVDPYPPL	0.3625
IVQFFSGL	79.33	909.496	8	0	-2	910.501	1	53.3319	1.4258-1.4422	1180	20700	2654942	85478	20240812_KP_AC_DF_9464D_CondB_Y3_S1-A6_1_4855.d	2	Q9Z2X1|HNRPF_MOUSE;O35737|HNRH1_MOUSE;P70333|HNRH2_MOUSE;Q9Z2X1-2|HNRPF_MOUSE			Q9Z2X1|HNRPF_MOUSE;O35737|HNRH1_MOUSE;P70333|HNRH2_MOUSE;Q9Z2X1-2|HNRPF_MOUSE																		1	IVQFFSGL	1.675
IVYGQPQL	96.48	916.502	8	0	1.6	917.51	1	29.6285	1.4324-1.4488	1990	16300	1465109	38645	20240812_KP_AC_DF_9464D_CondB_Y3_S1-A6_1_4855.d	1	Q68FD5|CLH1_MOUSE			Q68FD5|CLH1_MOUSE																		1	IVYGQPQL	0.275
IWVGVGLM	93.75	873.478	8	0	-2.1	874.484	1	53.9719	1.4152-1.4317	546	5070	2688182	86714	20240812_KP_AC_DF_9464D_CondB_Y3_S1-A6_1_4855.d	1	P56379|ATP68_MOUSE			P56379|ATP68_MOUSE																		1	IWVGVGLM	2.1125
KAPGFAQM	101.7	848.421	8	0	-0.5	849.428	1	20.3398	1.3598-1.3763	6510	184000	1001194	21262	20240812_KP_AC_DF_9464D_CondB_Y3_S1-A6_1_4855.d	5	P42932|TCPQ_MOUSE			P42932|TCPQ_MOUSE																		1	KAPGFAQM	-0.1375
KLIFFYEW	93.71	1144.6	8	0	-4.6	573.303	2	56.1897	0.8818-0.8988	149	5800	2801710	90514	20240812_KP_AC_DF_9464D_CondB_Y3_S1-A6_1_4855.d	3	Q8N9S3-3|AHSA2_MOUSE;Q8BK64|AHSA1_MOUSE;Q8N9S3-2|AHSA2_MOUSE;Q8N9S3|AHSA2_MOUSE			Q8N9S3-3|AHSA2_MOUSE;Q8BK64|AHSA1_MOUSE;Q8N9S3-2|AHSA2_MOUSE;Q8N9S3|AHSA2_MOUSE																		2	KLIFFYEW	0.5375
KQFAFVHM	101.05	1006.51	8	0	-4.3	504.258	2	29.1042	0.8573-0.8743	605	8110	1441427	37823	20240812_KP_AC_DF_9464D_CondB_Y3_S1-A6_1_4855.d	1	Q8C2Q3|RBM14_MOUSE;Q8C2Q3-2|RBM14_MOUSE			Q8C2Q3|RBM14_MOUSE;Q8C2Q3-2|RBM14_MOUSE																		2	KQFAFVHM	0.3625
LAAPMSNM	52	833.378	8	0	-0.4	834.385	1	27.502	1.3261-1.3426	324	3690	1362307	34903	20240812_KP_AC_DF_9464D_CondB_Y3_S1-A6_1_4855.d	2	Q9CX30|YIF1B_MOUSE;Q9CX30-2|YIF1B_MOUSE			Q9CX30|YIF1B_MOUSE;Q9CX30-2|YIF1B_MOUSE																		1	LAAPMSNM	0.6625
LALIYNEA	76.49	905.486	8	0	1.8	906.495	1	36.319	1.4271-1.4436	1400	15100	1802296	52744	20240812_KP_AC_DF_9464D_CondB_Y3_S1-A6_1_4855.d	1	P14069|S10A6_MOUSE			P14069|S10A6_MOUSE																		1	LALIYNEA	0.925
LAPVYQRL	100.68	958.56	8	0	-4.1	480.285	2	26.7394	0.8307-0.8478	354	6790	1322774	33470	20240812_KP_AC_DF_9464D_CondB_Y3_S1-A6_1_4855.d	1	P82198|BGH3_MOUSE			P82198|BGH3_MOUSE																		2	LAPVYQRL	0.3375
LGLELWSM	33.47	947.479	8	0	-2.2	948.484	1	58.0089	1.4541-1.4705	640	6440	2891328	93264	20240812_KP_AC_DF_9464D_CondB_Y3_S1-A6_1_4855.d	1	P52194|CLGN_MOUSE			P52194|CLGN_MOUSE																		1	LGLELWSM	0.9625
LGLSFNPL	64.56	859.48	8	0	-0.1	860.487	1	52.0811	1.4152-1.4317	323	4240	2593156	83128	20240812_KP_AC_DF_9464D_CondB_Y3_S1-A6_1_4855.d	1	Q3U1N2|SRBP2_MOUSE;Q3U1N2-2|SRBP2_MOUSE			Q3U1N2|SRBP2_MOUSE;Q3U1N2-2|SRBP2_MOUSE																		1	LGLSFNPL	0.9875
LGPTAMNM	99.91	833.378	8	0	-0.4	834.385	1	29.2405	1.3353-1.3519			1449280	38056	20240812_KP_AC_DF_9464D_CondB_Y3_S1-A6_1_4855.d	1	Q8CHU3-2|EPN2_MOUSE;Q8CHU3|EPN2_MOUSE			Q8CHU3-2|EPN2_MOUSE;Q8CHU3|EPN2_MOUSE																		1	LGPTAMNM	0.4
LIIDFDNF	51.84	995.496	8	0	3	996.507	1	56.392	1.4941-1.5105	430	4360	2809511	90695	20240812_KP_AC_DF_9464D_CondB_Y3_S1-A6_1_4855.d	1	O08529|CAN2_MOUSE			O08529|CAN2_MOUSE																		1	LIIDFDNF	0.9875
LIQTDTVN	96.83	902.471	8	0	-1.8	903.477	1	16.863	1.4040-1.4205	1290	19900	829766	14426	20240812_KP_AC_DF_9464D_CondB_Y3_S1-A6_1_4855.d	2	Q9R0M6|RAB9A_MOUSE			Q9R0M6|RAB9A_MOUSE																		1	LIQTDTVN	0.075
LIRKYGLN	53.52	975.587	8	0	1.4	488.801	2	15.0481	0.8736-0.8906			737984	11036	20240812_KP_AC_DF_9464D_CondB_Y3_S1-A6_1_4855.d	1	P62274|RS29_MOUSE			P62274|RS29_MOUSE																		2	LIRKYGLN	-0.1875
LIYTYSGL	60.67	928.49	8	0	-0.6	929.497	1	39.5409	1.4547-1.4712	2400	24900	1964286	59286	20240812_KP_AC_DF_9464D_CondB_Y3_S1-A6_1_4855.d	1	Q8VDD5|MYH9_MOUSE			Q8VDD5|MYH9_MOUSE																		1	LIYTYSGL	0.95
LKQLPVPD	96.6	908.533	8	0	-5	455.272	2	24.0146	0.8314-0.8484	764	7300	1185037	28321	20240812_KP_AC_DF_9464D_CondB_Y3_S1-A6_1_4855.d	1	Q9CQB5|CISD2_MOUSE			Q9CQB5|CISD2_MOUSE																		2	LKQLPVPD	-0.2875
LPIKYAGL	59.42	873.532	8	0	-5.1	437.771	2	33.3588	0.8034-0.8205	212	4090	1655858	46514	20240812_KP_AC_DF_9464D_CondB_Y3_S1-A6_1_4855.d	1	P26638|SYSC_MOUSE			P26638|SYSC_MOUSE																		2	LPIKYAGL	0.8375
LSTTWNEL	47.88	962.471	8	0	1.3	963.479	1	37.653	1.4488-1.4652	84.2	1510	1872201	55593	20240812_KP_AC_DF_9464D_CondB_Y3_S1-A6_1_4855.d	1	Q9DBR0|AKAP8_MOUSE			Q9DBR0|AKAP8_MOUSE																		1	LSTTWNEL	-0.3125
LSYTRFSL	65.87	985.523	8	0	-4.4	493.767	2	35.9651	0.8491-0.8661	1260	13900	1784869	52081	20240812_KP_AC_DF_9464D_CondB_Y3_S1-A6_1_4855.d	1	Q62351|TFR1_MOUSE			Q62351|TFR1_MOUSE																		2	LSYTRFSL	0.2875
LTQGYVSM	92.68	897.427	8	0	-2.8	898.431	1	25.6754	1.4100-1.4264	1980	38800	1267239	31275	20240812_KP_AC_DF_9464D_CondB_Y3_S1-A6_1_4855.d	2	Q9EPU0-2|RENT1_MOUSE;Q9EPU0|RENT1_MOUSE			Q9EPU0-2|RENT1_MOUSE;Q9EPU0|RENT1_MOUSE																		1	LTQGYVSM	0.4
MAYMASKE	56.12	929.399	8	0	-5.6	465.704	2	13.8359	0.7938-0.8109	1290	6980	673160	8696	20240812_KP_AC_DF_9464D_CondB_Y3_S1-A6_1_4855.d	1	P16858|G3P_MOUSE			P16858|G3P_MOUSE																		2	MAYMASKE	-0.2625
MGNIFANL	38.77	878.432	8	0	-0.4	879.439	1	49.9268	1.3928-1.4093	289	3820	2488369	78925	20240812_KP_AC_DF_9464D_CondB_Y3_S1-A6_1_4855.d	1	P84078|ARF1_MOUSE			P84078|ARF1_MOUSE																		1	MGNIFANL	0.925
MKGRIELG	100.88	902.501	8	0	-1.3	452.257	2	15.7435	0.8089-0.8259			772716	12240	20240812_KP_AC_DF_9464D_CondB_Y3_S1-A6_1_4855.d	1	Q6PGB6-5|NAA50_MOUSE;Q6PGB6-2|NAA50_MOUSE			Q6PGB6-5|NAA50_MOUSE;Q6PGB6-2|NAA50_MOUSE																		2	MKGRIELG	-0.3125
MLGDFVNM	96.91	925.404	8	0	0.5	926.412	1	45.4332	1.4179-1.4343	2310	50100	2258943	70479	20240812_KP_AC_DF_9464D_CondB_Y3_S1-A6_1_4855.d	2	P63038-2|CH60_MOUSE;P63038|CH60_MOUSE			P63038-2|CH60_MOUSE;P63038|CH60_MOUSE																		1	MLGDFVNM	0.9
MQVVPQET	48.45	930.448	8	0	-3.9	931.452	1	20.6748	1.4080-1.4245			1020214	21994	20240812_KP_AC_DF_9464D_CondB_Y3_S1-A6_1_4855.d	1	Q9Z127|LAT1_MOUSE			Q9Z127|LAT1_MOUSE																		1	MQVVPQET	-0.3125
MRYVASYL	90.34	1001.5	8	0	-8.4	501.753	2	31.852	0.8348-0.8518	359	11400	1579377	43185	20240812_KP_AC_DF_9464D_CondB_Y3_S1-A6_1_4855.d	2	P99027|RLA2_MOUSE			P99027|RLA2_MOUSE																		2	MRYVASYL	0.475
MVKEFTLL	54.4	979.541	8	0	-3.6	490.776	2	41.8384	0.8607-0.8777	1560	16000	2081571	63795	20240812_KP_AC_DF_9464D_CondB_Y3_S1-A6_1_4855.d	1	Q8K0C1-2|IPO13_MOUSE;Q8K0C1|IPO13_MOUSE			Q8K0C1-2|IPO13_MOUSE;Q8K0C1|IPO13_MOUSE																		2	MVKEFTLL	1.05
NAPTFGSL	100.99	805.397	8	0	-1.8	806.403	1	33.9282	1.3015-1.3181	3360	53300	1679590	47386	20240812_KP_AC_DF_9464D_CondB_Y3_S1-A6_1_4855.d	2	Q80U93|NU214_MOUSE			Q80U93|NU214_MOUSE																		1	NAPTFGSL	0.175
NDIFERIA	60.45	976.498	8	0	-5.2	489.254	2	32.5594	0.8212-0.8382			1616072	44828	20240812_KP_AC_DF_9464D_CondB_Y3_S1-A6_1_4855.d	1	Q64525|H2B2B_MOUSE;Q8CGP2-2|H2B1P_MOUSE;P10853|H2B1F_MOUSE;Q8CGP0|H2B3B_MOUSE;Q8CGP2|H2B1P_MOUSE;Q6ZWY9|H2B1C_MOUSE;Q64475|H2B1B_MOUSE;Q8CGP1|H2B1K_MOUSE;Q9D2U9|H2B3A_MOUSE;P10854|H2B1M_MOUSE;Q64478|H2B1H_MOUSE			Q64525|H2B2B_MOUSE;Q8CGP2-2|H2B1P_MOUSE;P10853|H2B1F_MOUSE;Q8CGP0|H2B3B_MOUSE;Q8CGP2|H2B1P_MOUSE;Q6ZWY9|H2B1C_MOUSE;Q64475|H2B1B_MOUSE;Q8CGP1|H2B1K_MOUSE;Q9D2U9|H2B3A_MOUSE;P10854|H2B1M_MOUSE;Q64478|H2B1H_MOUSE																		2	NDIFERIA	-0.175
NFLAGFEP	95.15	893.428	8	0	-1	894.435	1	47.2635	1.4087-1.4251	263	3730	2353792	73888	20240812_KP_AC_DF_9464D_CondB_Y3_S1-A6_1_4855.d	1	Q03265|ATPA_MOUSE			Q03265|ATPA_MOUSE																		1	NFLAGFEP	0.275
NIFRFTQA	99.19	995.519	8	0	-1.4	498.766	2	32.9625	0.8341-0.8512	1340	14900	1633608	45600	20240812_KP_AC_DF_9464D_CondB_Y3_S1-A6_1_4855.d	1	P56480|ATPB_MOUSE			P56480|ATPB_MOUSE																		2	NIFRFTQA	-0.0375
NSFRYNGL	56.16	969.467	8	0	-6.4	485.738	2	23.3733	0.8375-0.8546	230	3360	1155008	27248	20240812_KP_AC_DF_9464D_CondB_Y3_S1-A6_1_4855.d	1	P41105|RL28_MOUSE			P41105|RL28_MOUSE																		2	NSFRYNGL	-0.925
NTASFGTL	50.87	809.392	8	0	-3.8	810.396	1	29.8879	1.3115-1.3280	326	3400	1484178	39426	20240812_KP_AC_DF_9464D_CondB_Y3_S1-A6_1_4855.d	1	Q80U93|NU214_MOUSE			Q80U93|NU214_MOUSE																		1	NTASFGTL	0.2875
NTYTFLDL	63.64	985.476	8	0	-3.8	986.479	1	52.3979	1.5020-1.5184	648	7880	2610612	83820	20240812_KP_AC_DF_9464D_CondB_Y3_S1-A6_1_4855.d	1	Q8BK30|NDUV3_MOUSE			Q8BK30|NDUV3_MOUSE																		1	NTYTFLDL	0.0875
PATEDWSA	95.03	875.366	8	0	-7.1	876.367	1	18.9094	1.3267-1.3433	188	3210	929707	18355	20240812_KP_AC_DF_9464D_CondB_Y3_S1-A6_1_4855.d	1	P14206|RSSA_MOUSE			P14206|RSSA_MOUSE																		1	PATEDWSA	-0.925
PAWDETNL	27.46	944.424	8	0	-2.5	945.429	1	32.0152	1.4087-1.4251	995	10900	1585658	43370	20240812_KP_AC_DF_9464D_CondB_Y3_S1-A6_1_4855.d	1	Q9ES28-2|ARHG7_MOUSE;Q9ES28-3|ARHG7_MOUSE;Q9ES28-8|ARHG7_MOUSE;Q9ES28-4|ARHG7_MOUSE;Q9ES28-7|ARHG7_MOUSE;Q9ES28|ARHG7_MOUSE			Q9ES28-2|ARHG7_MOUSE;Q9ES28-3|ARHG7_MOUSE;Q9ES28-8|ARHG7_MOUSE;Q9ES28-4|ARHG7_MOUSE;Q9ES28-7|ARHG7_MOUSE;Q9ES28|ARHG7_MOUSE																		1	PAWDETNL	-1.0125
PDVQISWF	98.52	990.481	8	0	-2.8	991.486	1	52.1988	1.4698-1.4863	2710	23300	2597916	83316	20240812_KP_AC_DF_9464D_CondB_Y3_S1-A6_1_4855.d	1	P01863|GCAA_MOUSE;P01867-2|IGG2B_MOUSE;P01865|GCAM_MOUSE;P01864|GCAB_MOUSE;P01867|IGG2B_MOUSE			P01863|GCAA_MOUSE;P01867-2|IGG2B_MOUSE;P01865|GCAM_MOUSE;P01864|GCAB_MOUSE;P01867|IGG2B_MOUSE																		1	PDVQISWF	0.15
PEAFPALA	101.07	814.423	8	0	-0.1	815.43	1	37.7104	1.3148-1.3314	27400	705000	1873758	55626	20240812_KP_AC_DF_9464D_CondB_Y3_S1-A6_1_4855.d	3	Q9CY58-2|SERB1_MOUSE;Q9CY58-3|SERB1_MOUSE;Q9CY58|SERB1_MOUSE			Q9CY58-2|SERB1_MOUSE;Q9CY58-3|SERB1_MOUSE;Q9CY58|SERB1_MOUSE																		1	PEAFPALA	0.6625
PIPTSEVN	75.83	855.434	8	0	-1.7	856.44	1	16.9104	1.3446-1.3611	1230	14300	828182	14366	20240812_KP_AC_DF_9464D_CondB_Y3_S1-A6_1_4855.d	2	Q6DFZ1|GBF1_MOUSE			Q6DFZ1|GBF1_MOUSE																		1	PIPTSEVN	-0.375
PIPYEFM(+15.99)A	96.11	982.447	8	0	0.1	983.454	1	37.2771	1.4350-1.4514	197	2220	1851504	54708	20240812_KP_AC_DF_9464D_CondB_Y3_S1-A6_1_4855.d	1	O09167|RL21_MOUSE	Oxidation (M)	M7:Oxidation (M):1000.00	O09167|RL21_MOUSE																		1	PIPYEFMA	0.375
PIPYEFMA	101.34	966.452	8	0	-1.5	967.458	1	45.0199	1.4422-1.4587	2990	17800	2236779	69651	20240812_KP_AC_DF_9464D_CondB_Y3_S1-A6_1_4855.d	1	O09167|RL21_MOUSE			O09167|RL21_MOUSE																		1	PIPYEFMA	0.375
PIYVAYNM	90.57	969.463	8	0	1.5	970.472	1	36.7042	1.4797-1.4961	156	3400	1824562	53674	20240812_KP_AC_DF_9464D_CondB_Y3_S1-A6_1_4855.d	1	Q8BWT5|DIP2A_MOUSE;Q3UH60-2|DIP2B_MOUSE;Q3UH60|DIP2B_MOUSE			Q8BWT5|DIP2A_MOUSE;Q3UH60-2|DIP2B_MOUSE;Q3UH60|DIP2B_MOUSE																		1	PIYVAYNM	0.5875
PLNAFGSQ	98.24	832.408	8	0	-0.2	833.415	1	22.4163	1.3280-1.3446	285	2790	1105819	25303	20240812_KP_AC_DF_9464D_CondB_Y3_S1-A6_1_4855.d	1	Q6PGL7-2|WASC2_MOUSE;Q6PGL7|WASC2_MOUSE			Q6PGL7-2|WASC2_MOUSE;Q6PGL7|WASC2_MOUSE																		1	PLNAFGSQ	-0.175
PLWTLNKT	84.96	971.544	8	0	6	486.782	2	31.6427	0.8212-0.8382			1569885	42837	20240812_KP_AC_DF_9464D_CondB_Y3_S1-A6_1_4855.d	1	Q6PB44|PTN23_MOUSE;Q6PB44-2|PTN23_MOUSE			Q6PB44|PTN23_MOUSE;Q6PB44-2|PTN23_MOUSE																		2	PLWTLNKT	-0.4625
PMASFLGQ	34.13	849.405	8	0	-8.9	850.405	1	34.9931	1.3420-1.3585			1738379	49787	20240812_KP_AC_DF_9464D_CondB_Y3_S1-A6_1_4855.d	1	Q8BHJ9|SLU7_MOUSE			Q8BHJ9|SLU7_MOUSE																		1	PMASFLGQ	0.5
PRVLLLDL	33.66	937.596	8	0	-8	469.801	2	51.1044	0.8177-0.8348	12600	244000	2542378	81118	20240812_KP_AC_DF_9464D_CondB_Y3_S1-A6_1_4855.d	2	Q9D2G2-2|ODO2_MOUSE;Q9D2G2|ODO2_MOUSE			Q9D2G2-2|ODO2_MOUSE;Q9D2G2|ODO2_MOUSE																		2	PRVLLLDL	1.225
PTEEESPV	97.11	886.392	8	0	-1.3	887.398	1	14.1678	1.3267-1.3433	23700	402000	685733	9077	20240812_KP_AC_DF_9464D_CondB_Y3_S1-A6_1_4855.d	7	P53986|MOT1_MOUSE			P53986|MOT1_MOUSE																		1	PTEEESPV	-1.375
PVQKLFVD	101.02	944.533	8	0	-5.7	473.271	2	26.6861	0.8130-0.8300	1220	12100	1318077	33345	20240812_KP_AC_DF_9464D_CondB_Y3_S1-A6_1_4855.d	2	P97450|ATP5J_MOUSE			P97450|ATP5J_MOUSE																		2	PVQKLFVD	0.3125
QAPPVRNL	54.45	893.508	8	0	-2.3	447.76	2	17.0738	0.7706-0.7877	965	5830	834548	14636	20240812_KP_AC_DF_9464D_CondB_Y3_S1-A6_1_4855.d	1	O08553|DPYL2_MOUSE			O08553|DPYL2_MOUSE																		2	QAPPVRNL	-0.6125
QIGAFVLM	60.46	877.473	8	0	-0.6	878.48	1	52.7392	1.4060-1.4225	1790	16000	2624888	84380	20240812_KP_AC_DF_9464D_CondB_Y3_S1-A6_1_4855.d	1	P38647|GRP75_MOUSE			P38647|GRP75_MOUSE																		1	QIGAFVLM	1.8875
QVFAFGVL	47.18	879.485	8	0	-3.9	880.489	1	56.3732	1.4245-1.4409	337	3780	2807953	90661	20240812_KP_AC_DF_9464D_CondB_Y3_S1-A6_1_4855.d	1	P02469|LAMB1_MOUSE			P02469|LAMB1_MOUSE																		1	QVFAFGVL	1.9625
QVFDAKNM	99.82	951.448	8	0	-4.5	476.729	2	19.6433	0.8082-0.8253	376	5270	966268	19864	20240812_KP_AC_DF_9464D_CondB_Y3_S1-A6_1_4855.d	1	P99024|TBB5_MOUSE			P99024|TBB5_MOUSE																		2	QVFDAKNM	-0.4625
RGVEFVHV	51.76	941.508	8	0	-1.7	471.761	2	23.805	0.8341-0.8512	92.6	1910	1177144	28048	20240812_KP_AC_DF_9464D_CondB_Y3_S1-A6_1_4855.d	1	Q3TW96|UAP1L_MOUSE;Q3TW96-2|UAP1L_MOUSE			Q3TW96|UAP1L_MOUSE;Q3TW96-2|UAP1L_MOUSE																		2	RGVEFVHV	0.475
RIDEFEAM	49.12	1009.45	8	0	-0.8	505.734	2	26.9979	0.8300-0.8471	966	15500	1333872	33900	20240812_KP_AC_DF_9464D_CondB_Y3_S1-A6_1_4855.d	1	P26043|RADI_MOUSE;P26040|EZRI_MOUSE			P26043|RADI_MOUSE;P26040|EZRI_MOUSE																		2	RIDEFEAM	-0.5
SAFANETL	86.34	851.403	8	0	0.3	852.41	1	27.0595	1.3506-1.3671			1340142	34074	20240812_KP_AC_DF_9464D_CondB_Y3_S1-A6_1_4855.d	1	Q91YT7|YTHD2_MOUSE			Q91YT7|YTHD2_MOUSE																		1	SAFANETL	0.2125
SALITTNM	60.24	849.427	8	0	-1.5	850.433	1	30.2105	1.3684-1.3849	2690	21200	1495296	39876	20240812_KP_AC_DF_9464D_CondB_Y3_S1-A6_1_4855.d	1	O89090-2|SP1_MOUSE;O89090|SP1_MOUSE			O89090-2|SP1_MOUSE;O89090|SP1_MOUSE																		1	SALITTNM	0.7875
SAYDPSNL	54.9	865.382	8	0	8.5	866.396	1	21.4018	1.3466-1.3631			1056634	23362	20240812_KP_AC_DF_9464D_CondB_Y3_S1-A6_1_4855.d	1	Q9CR26|VTA1_MOUSE			Q9CR26|VTA1_MOUSE																		1	SAYDPSNL	-0.7375
SAYEVIKL	82.06	921.517	8	0	1.8	461.767	2	34.5761	0.7973-0.8143	873	14400	1716144	48888	20240812_KP_AC_DF_9464D_CondB_Y3_S1-A6_1_4855.d	2	P06151|LDHA_MOUSE;P16125|LDHB_MOUSE			P06151|LDHA_MOUSE;P16125|LDHB_MOUSE																		2	SAYEVIKL	0.6
SDGSYFIY	87.88	950.402	8	0	-3.4	951.406	1	38.1331	1.4245-1.4409	627	7050	1894465	56521	20240812_KP_AC_DF_9464D_CondB_Y3_S1-A6_1_4855.d	1	P01867-2|IGG2B_MOUSE;P01867|IGG2B_MOUSE			P01867-2|IGG2B_MOUSE;P01867|IGG2B_MOUSE																		1	SDGSYFIY	-0.1
SDVLELTD	92.8	890.423	8	0	1	891.431	1	32.2433	1.3664-1.3829			1600074	44070	20240812_KP_AC_DF_9464D_CondB_Y3_S1-A6_1_4855.d	2	P27773|PDIA3_MOUSE			P27773|PDIA3_MOUSE																		1	SDVLELTD	-0.025
SDYQVISD	86.8	925.403	8	0	-0.3	926.41	1	20.0456	1.3908-1.4073	510	9520	985324	20632	20240812_KP_AC_DF_9464D_CondB_Y3_S1-A6_1_4855.d	2	Q8R4R6|NUP35_MOUSE			Q8R4R6|NUP35_MOUSE																		1	SDYQVISD	-0.5875
SEYRYTLL	100.77	1043.53	8	0	-2.4	522.77	2	32.9934	0.8723-0.8893	5960	111000	1633622	45614	20240812_KP_AC_DF_9464D_CondB_Y3_S1-A6_1_4855.d	2	Q9D1Q6|ERP44_MOUSE			Q9D1Q6|ERP44_MOUSE																		2	SEYRYTLL	-0.5625
SFINIKTL	60.95	934.549	8	0	-8	468.278	2	40.0873	0.8123-0.8293	198	3750	1992928	60496	20240812_KP_AC_DF_9464D_CondB_Y3_S1-A6_1_4855.d	1	O70194|EIF3D_MOUSE			O70194|EIF3D_MOUSE																		2	SFINIKTL	0.8375
SFLDLVRN	60.93	962.519	8	0	3.5	482.268	2	40.3668	0.8437-0.8607			2008812	61140	20240812_KP_AC_DF_9464D_CondB_Y3_S1-A6_1_4855.d	1	P51912|AAAT_MOUSE			P51912|AAAT_MOUSE																		2	SFLDLVRN	0.2875
SFLDVRNI	55.48	962.519	8	0	-0.3	482.266	2	40.43	0.8491-0.8661			2012005	61285	20240812_KP_AC_DF_9464D_CondB_Y3_S1-A6_1_4855.d	1	Q8VDM4|PSMD2_MOUSE			Q8VDM4|PSMD2_MOUSE																		2	SFLDVRNI	0.375
SFLDVRNL	55.48	962.519	8	0	-0.3	482.266	2	40.43	0.8491-0.8661			2012005	61285	20240812_KP_AC_DF_9464D_CondB_Y3_S1-A6_1_4855.d	1	Q8BRH0|TMTC3_MOUSE;Q8BRH0-2|TMTC3_MOUSE			Q8BRH0|TMTC3_MOUSE;Q8BRH0-2|TMTC3_MOUSE																		2	SFLDVRNL	0.2875
SFLHLGYL	101.26	948.507	8	0	-8.2	475.257	2	48.0345	0.8266-0.8437	388	5520	2390086	75130	20240812_KP_AC_DF_9464D_CondB_Y3_S1-A6_1_4855.d	1	Q91VR5|DDX1_MOUSE			Q91VR5|DDX1_MOUSE																		2	SFLHLGYL	1.0625
SFNLPSAL	79.49	847.444	8	0	2.7	848.453	1	45.369	1.3770-1.3935	3610	37100	2255785	70369	20240812_KP_AC_DF_9464D_CondB_Y3_S1-A6_1_4855.d	1	Q80X50|UBP2L_MOUSE;Q80X50-5|UBP2L_MOUSE			Q80X50|UBP2L_MOUSE;Q80X50-5|UBP2L_MOUSE																		1	SFNLPSAL	0.6875
SFQRGELL	73.27	948.503	8	0	-2.4	475.258	2	26.5538	0.8328-0.8498			1314905	33221	20240812_KP_AC_DF_9464D_CondB_Y3_S1-A6_1_4855.d	2	Q8BG26|RUSC1_MOUSE;Q8BG26-2|RUSC1_MOUSE;Q8BG26-3|RUSC1_MOUSE			Q8BG26|RUSC1_MOUSE;Q8BG26-2|RUSC1_MOUSE;Q8BG26-3|RUSC1_MOUSE																		2	SFQRGELL	-0.2875
SFSDYPPL	82.92	924.423	8	0	-5.1	925.426	1	38.1387	1.4396-1.4560	3880	17300	1888106	56258	20240812_KP_AC_DF_9464D_CondB_Y3_S1-A6_1_4855.d	2	P10126|EF1A1_MOUSE			P10126|EF1A1_MOUSE																		1	SFSDYPPL	-0.375
SFSSKYVP	101.45	913.455	8	0	-5.1	457.732	2	22.0024	0.7966-0.8136	1250	15600	1086807	24579	20240812_KP_AC_DF_9464D_CondB_Y3_S1-A6_1_4855.d	1	Q61029|LAP2B_MOUSE;Q61029-4|LAP2B_MOUSE;Q61029-3|LAP2B_MOUSE;Q61029-2|LAP2B_MOUSE			Q61029|LAP2B_MOUSE;Q61029-4|LAP2B_MOUSE;Q61029-3|LAP2B_MOUSE;Q61029-2|LAP2B_MOUSE																		2	SFSSKYVP	-0.275
SFTSLTGL	80.7	824.428	8	0	-0.8	825.435	1	42.0922	1.3532-1.3697	424	5410	2094304	64336	20240812_KP_AC_DF_9464D_CondB_Y3_S1-A6_1_4855.d	1	O88738-3|BIRC6_MOUSE;O88738|BIRC6_MOUSE;O88738-2|BIRC6_MOUSE			O88738-3|BIRC6_MOUSE;O88738|BIRC6_MOUSE;O88738-2|BIRC6_MOUSE																		1	SFTSLTGL	0.875
SFVDLRLL	101.94	961.56	8	0	4.2	481.789	2	50.2601	0.8416-0.8586			2504250	79566	20240812_KP_AC_DF_9464D_CondB_Y3_S1-A6_1_4855.d	1	P11087|CO1A1_MOUSE;P11087-2|CO1A1_MOUSE			P11087|CO1A1_MOUSE;P11087-2|CO1A1_MOUSE																		2	SFVDLRLL	1.2
SFVKGFLL	101.84	909.532	8	0	1.3	910.541	1	46.841	1.4685-1.4849	346	5190	2333336	73244	20240812_KP_AC_DF_9464D_CondB_Y3_S1-A6_1_4855.d	2	O88967|YMEL1_MOUSE			O88967|YMEL1_MOUSE																		1	SFVKGFLL	1.5375
SFYGNNSL	94.79	900.398	8	0	0.4	901.405	1	27.1791	1.3994-1.4159	918	8840	1343378	34262	20240812_KP_AC_DF_9464D_CondB_Y3_S1-A6_1_4855.d	1	Q80U78-2|PUM1_MOUSE;Q80U78|PUM1_MOUSE;Q80U78-3|PUM1_MOUSE			Q80U78-2|PUM1_MOUSE;Q80U78|PUM1_MOUSE;Q80U78-3|PUM1_MOUSE																		1	SFYGNNSL	-0.4625
SFYGSSSL	57.93	846.376	8	0	-0.1	847.383	1	28.362	1.3625-1.3790	1330	25100	1401890	36386	20240812_KP_AC_DF_9464D_CondB_Y3_S1-A6_1_4855.d	2	Q80U58-2|PUM2_MOUSE;Q80U58-3|PUM2_MOUSE;Q80U58|PUM2_MOUSE			Q80U58-2|PUM2_MOUSE;Q80U58-3|PUM2_MOUSE;Q80U58|PUM2_MOUSE																		1	SFYGSSSL	0.2125
SGSYNDYL	23.55	917.377	8	0	-2	918.382	1	26.3018	1.3618-1.3783	93.6	2010	1300498	32530	20240812_KP_AC_DF_9464D_CondB_Y3_S1-A6_1_4855.d	1	Q8C2Q3|RBM14_MOUSE			Q8C2Q3|RBM14_MOUSE																		1	SGSYNDYL	-0.975
SGTIFDNF	68.9	899.403	8	0	0.7	900.41	1	44.3918	1.3915-1.4080	307	3450	2209943	68723	20240812_KP_AC_DF_9464D_CondB_Y3_S1-A6_1_4855.d	1	P14211|CALR_MOUSE;Q9D9Q6|CALR3_MOUSE			P14211|CALR_MOUSE;Q9D9Q6|CALR3_MOUSE																		1	SGTIFDNF	0.15
SGYDMPYA	41.9	902.348	8	0	0.9	903.356	1	26.7426	1.3499-1.3664	1850	13900	1319609	33353	20240812_KP_AC_DF_9464D_CondB_Y3_S1-A6_1_4855.d	1	Q99MR6|SRRT_MOUSE;Q99MR6-4|SRRT_MOUSE;Q99MR6-3|SRRT_MOUSE;Q99MR6-2|SRRT_MOUSE			Q99MR6|SRRT_MOUSE;Q99MR6-4|SRRT_MOUSE;Q99MR6-3|SRRT_MOUSE;Q99MR6-2|SRRT_MOUSE																		1	SGYDMPYA	-0.65
SGYKFFSL	93.54	947.475	8	0	-4.9	474.743	2	43.3467	0.8280-0.8450	224	3070	2156143	66739	20240812_KP_AC_DF_9464D_CondB_Y3_S1-A6_1_4855.d	2	Q80W47|WIPI2_MOUSE			Q80W47|WIPI2_MOUSE																		2	SGYKFFSL	0.275
SGYKFGVL	78.35	869.465	8	0	4.1	870.476	1	34.4243	1.3928-1.4093	283	3890	1709704	48544	20240812_KP_AC_DF_9464D_CondB_Y3_S1-A6_1_4855.d	2	Q9D902|T2EB_MOUSE			Q9D902|T2EB_MOUSE																		1	SGYKFGVL	0.5
SHTDVKVP	97.83	881.461	8	0	-3.2	441.736	2	13.2259	0.7699-0.7870	2340	11300	643232	7724	20240812_KP_AC_DF_9464D_CondB_Y3_S1-A6_1_4855.d	1	Q9CR68|UCRI_MOUSE			Q9CR68|UCRI_MOUSE																		2	SHTDVKVP	-0.6625
SIFEENLF	75.2	997.476	8	0	0.2	998.483	1	51.2278	1.4922-1.5085	2850	25200	2551903	81499	20240812_KP_AC_DF_9464D_CondB_Y3_S1-A6_1_4855.d	1	Q9ESU6|BRD4_MOUSE			Q9ESU6|BRD4_MOUSE																		1	SIFEENLF	0.325
SIFNFTAD	45.63	913.418	8	0	-4.9	914.421	1	44.4089	1.4139-1.4304	390	4210	2208340	68644	20240812_KP_AC_DF_9464D_CondB_Y3_S1-A6_1_4855.d	1	Q6A0A2-3|LAR4B_MOUSE;Q6A0A2|LAR4B_MOUSE			Q6A0A2-3|LAR4B_MOUSE;Q6A0A2|LAR4B_MOUSE																		1	SIFNFTAD	0.425
SIFSWGVL	56.5	907.48	8	0	-3.1	908.485	1	61.0089	1.4284-1.4449	2020	23200	3037358	97562	20240812_KP_AC_DF_9464D_CondB_Y3_S1-A6_1_4855.d	1	O55101|SNG2_MOUSE			O55101|SNG2_MOUSE																		1	SIFSWGVL	1.55
SIFTWSLT	48.04	953.486	8	0	0	954.493	1	54.6396	1.4672-1.4836	207	3010	2722971	87975	20240812_KP_AC_DF_9464D_CondB_Y3_S1-A6_1_4855.d	1	O55100-2|SNG1_MOUSE			O55100-2|SNG1_MOUSE																		1	SIFTWSLT	0.9
SIIAFFDV	74.05	910.48	8	0	-2.4	911.485	1	61.8002	1.4383-1.4547	497	9790	3078263	98843	20240812_KP_AC_DF_9464D_CondB_Y3_S1-A6_1_4855.d	1	Q80U93|NU214_MOUSE			Q80U93|NU214_MOUSE																		1	SIIAFFDV	2.0375
SIKIWDLE	75.22	1002.54	8	0	-1.1	502.276	2	41.2834	0.8368-0.8539			2054653	62785	20240812_KP_AC_DF_9464D_CondB_Y3_S1-A6_1_4855.d	1	P68040|RACK1_MOUSE			P68040|RACK1_MOUSE																		2	SIKIWDLE	0.025
SILKFFEI	74.2	995.569	8	0	-1.7	498.791	2	55.9785	0.8539-0.8709	584	14300	2789147	90143	20240812_KP_AC_DF_9464D_CondB_Y3_S1-A6_1_4855.d	2	P34152-4|FAK1_MOUSE;P34152-6|FAK1_MOUSE;P34152-7|FAK1_MOUSE;P34152-5|FAK1_MOUSE;P34152-2|FAK1_MOUSE;P34152|FAK1_MOUSE			P34152-4|FAK1_MOUSE;P34152-6|FAK1_MOUSE;P34152-7|FAK1_MOUSE;P34152-5|FAK1_MOUSE;P34152-2|FAK1_MOUSE;P34152|FAK1_MOUSE																		2	SILKFFEI	1.275
SITDGQIF	95.95	879.434	8	0	-4.4	880.437	1	38.1201	1.3869-1.4034	221	3390	1896055	56587	20240812_KP_AC_DF_9464D_CondB_Y3_S1-A6_1_4855.d	1	Q03265|ATPA_MOUSE			Q03265|ATPA_MOUSE																		1	SITDGQIF	0.3625
SITEFADM	65.24	912.39	8	0	-5.7	913.392	1	37.2059	1.3981-1.4146			1849922	54650	20240812_KP_AC_DF_9464D_CondB_Y3_S1-A6_1_4855.d	1	Q9QXS1-12|PLEC_MOUSE;Q9QXS1-11|PLEC_MOUSE;Q9QXS1-4|PLEC_MOUSE;Q9QXS1-14|PLEC_MOUSE;Q9QXS1-3|PLEC_MOUSE;Q9QXS1-10|PLEC_MOUSE;Q9QXS1-15|PLEC_MOUSE;Q9QXS1-9|PLEC_MOUSE;Q9QXS1|PLEC_MOUSE;Q9QXS1-6|PLEC_MOUSE;Q9QXS1-16|PLEC_MOUSE;Q9QXS1-8|PLEC_MOUSE;Q9QXS1-13|PLEC_MOUSE;Q9QXS1-7|PLEC_MOUSE;Q9QXS1-5|PLEC_MOUSE;Q9QXS1-2|PLEC_MOUSE			Q9QXS1-12|PLEC_MOUSE;Q9QXS1-11|PLEC_MOUSE;Q9QXS1-4|PLEC_MOUSE;Q9QXS1-14|PLEC_MOUSE;Q9QXS1-3|PLEC_MOUSE;Q9QXS1-10|PLEC_MOUSE;Q9QXS1-15|PLEC_MOUSE;Q9QXS1-9|PLEC_MOUSE;Q9QXS1|PLEC_MOUSE;Q9QXS1-6|PLEC_MOUSE;Q9QXS1-16|PLEC_MOUSE;Q9QXS1-8|PLEC_MOUSE;Q9QXS1-13|PLEC_MOUSE;Q9QXS1-7|PLEC_MOUSE;Q9QXS1-5|PLEC_MOUSE;Q9QXS1-2|PLEC_MOUSE																		1	SITEFADM	0.3125
SIVRLLQC	75.07	930.532	8	0	-4.4	466.271	2	34.8431	0.8293-0.8464	365	7850	1728915	49467	20240812_KP_AC_DF_9464D_CondB_Y3_S1-A6_1_4855.d	2	P84075|HPCA_MOUSE;P62748|HPCL1_MOUSE;Q91X97|NCALD_MOUSE			P84075|HPCA_MOUSE;P62748|HPCL1_MOUSE;Q91X97|NCALD_MOUSE																		2	SIVRLLQC	1.25
SIYPAPQV	101.23	873.46	8	0	0.3	874.467	1	29.9359	1.3638-1.3803			1484177	39425	20240812_KP_AC_DF_9464D_CondB_Y3_S1-A6_1_4855.d	3	P68369|TBA1A_MOUSE;P68373|TBA1C_MOUSE;P68368|TBA4A_MOUSE;P05213|TBA1B_MOUSE			P68369|TBA1A_MOUSE;P68373|TBA1C_MOUSE;P68368|TBA4A_MOUSE;P05213|TBA1B_MOUSE																		1	SIYPAPQV	0.2125
SIYSPPAA	29.32	804.402	8	0	5.2	805.413	1	21.6899	1.2796-1.2962	354	2330	1069298	23834	20240812_KP_AC_DF_9464D_CondB_Y3_S1-A6_1_4855.d	1	P70297|STAM1_MOUSE			P70297|STAM1_MOUSE																		1	SIYSPPAA	0.25
SIYTGITL	22.96	866.475	8	0	-2.1	867.48	1	43.6177	1.3974-1.4139	915	9230	2168822	67226	20240812_KP_AC_DF_9464D_CondB_Y3_S1-A6_1_4855.d	1	P50516-2|VATA_MOUSE;P50516|VATA_MOUSE			P50516-2|VATA_MOUSE;P50516|VATA_MOUSE																		1	SIYTGITL	1.1125
SLGEYLFE	27.34	956.449	8	0	-9.4	957.447	1	45.2344	1.4646-1.4810			2252627	70259	20240812_KP_AC_DF_9464D_CondB_Y3_S1-A6_1_4855.d	1	P49945|FRIL2_MOUSE;P29391|FRIL1_MOUSE			P49945|FRIL2_MOUSE;P29391|FRIL1_MOUSE																		1	SLGEYLFE	0.1125
SLGKFGII	58.62	833.501	8	0	-2	417.757	2	38.9227	0.7932-0.8102	1290	16800	1934123	58079	20240812_KP_AC_DF_9464D_CondB_Y3_S1-A6_1_4855.d	2	P14148|RL7_MOUSE			P14148|RL7_MOUSE																		2	SLGKFGII	1.2625
SLLPSSNL	100.69	829.455	8	0	1	830.463	1	37.0975	1.3611-1.3776	42500	690000	1840435	54307	20240812_KP_AC_DF_9464D_CondB_Y3_S1-A6_1_4855.d	2	Q9CW46|RAVR1_MOUSE			Q9CW46|RAVR1_MOUSE																		1	SLLPSSNL	0.4875
SLPYYTGV	33.36	898.444	8	0	-4.9	899.447	1	34.0031	1.4054-1.4218	783	9600	1685906	47606	20240812_KP_AC_DF_9464D_CondB_Y3_S1-A6_1_4855.d	1	Q80X50|UBP2L_MOUSE;Q80X50-5|UBP2L_MOUSE;Q80X50-2|UBP2L_MOUSE			Q80X50|UBP2L_MOUSE;Q80X50-5|UBP2L_MOUSE;Q80X50-2|UBP2L_MOUSE																		1	SLPYYTGV	0.2375
SLVGFTQM	93.32	881.432	8	0	0.4	882.439	1	40.7863	1.4152-1.4317	522	6050	2027758	61798	20240812_KP_AC_DF_9464D_CondB_Y3_S1-A6_1_4855.d	1	Q9CY27|TECR_MOUSE			Q9CY27|TECR_MOUSE																		1	SLVGFTQM	0.9125
SMMGMQGV	72.97	839.334	8	0	3.6	840.344	1	29.9043	1.3174-1.3340			1482645	39417	20240812_KP_AC_DF_9464D_CondB_Y3_S1-A6_1_4855.d	1	Q9DBR0|AKAP8_MOUSE			Q9DBR0|AKAP8_MOUSE																		1	SMMGMQGV	0.6
SMQTVFNM	88.13	956.41	8	0	0.7	957.418	1	40.3464	1.4383-1.4547	16700	301000	2005616	60992	20240812_KP_AC_DF_9464D_CondB_Y3_S1-A6_1_4855.d	2	Q60865|CAPR1_MOUSE			Q60865|CAPR1_MOUSE																		1	SMQTVFNM	0.2875
SMQTVFNM(+15.99)	62.4	972.404	8	0	-0.9	973.411	1	26.5143	1.4396-1.4560	494	3850	1310045	32933	20240812_KP_AC_DF_9464D_CondB_Y3_S1-A6_1_4855.d	1	Q60865|CAPR1_MOUSE	Oxidation (M)	M8:Oxidation (M):112.31	Q60865|CAPR1_MOUSE																		1	SMQTVFNM	0.2875
SMVDVVML	73.11	892.44	8	0	1.1	893.448	1	50.3214	1.4383-1.4547	613	6120	2505818	79610	20240812_KP_AC_DF_9464D_CondB_Y3_S1-A6_1_4855.d	1	Q9Z1R2|BAG6_MOUSE			Q9Z1R2|BAG6_MOUSE																		1	SMVDVVML	1.9875
SNPEFSSV	57.18	865.382	8	0	-4.8	866.385	1	21.6582	1.3247-1.3413	324	2780	1069358	23894	20240812_KP_AC_DF_9464D_CondB_Y3_S1-A6_1_4855.d	1	P26039|TLN1_MOUSE			P26039|TLN1_MOUSE																		1	SNPEFSSV	-0.5
SNPGMANL	91.14	802.364	8	0	-4.2	803.368	1	22.3496	1.2942-1.3108	960	6380	1102652	25184	20240812_KP_AC_DF_9464D_CondB_Y3_S1-A6_1_4855.d	1	B2RWS6|EP300_MOUSE			B2RWS6|EP300_MOUSE																		1	SNPGMANL	-0.2875
SNSLLGEL	86.07	831.434	8	0	-1.4	832.44	1	43.0052	1.3506-1.3671	320	4020	2138662	66022	20240812_KP_AC_DF_9464D_CondB_Y3_S1-A6_1_4855.d	1	Q9CW46|RAVR1_MOUSE			Q9CW46|RAVR1_MOUSE																		1	SNSLLGEL	0.3
SPPYFGLL	98.48	892.469	8	0	-0.3	893.476	1	53.899	1.3922-1.4087	979	12300	2683444	86548	20240812_KP_AC_DF_9464D_CondB_Y3_S1-A6_1_4855.d	1	P70698|PYRG1_MOUSE			P70698|PYRG1_MOUSE																		1	SPPYFGLL	0.5875
SPVGFGHM	101.32	830.375	8	0	-1	831.381	1	22.9251	1.3380-1.3545	6110	134000	1132816	26392	20240812_KP_AC_DF_9464D_CondB_Y3_S1-A6_1_4855.d	4	Q8BGS7|CEPT1_MOUSE;Q8BGS7-2|CEPT1_MOUSE			Q8BGS7|CEPT1_MOUSE;Q8BGS7-2|CEPT1_MOUSE																		1	SPVGFGHM	0.3125
SPVGRVTP	22.04	811.455	8	0	-4.9	406.733	2	14.4042	0.7535-0.7706	3550	16600	698462	9614	20240812_KP_AC_DF_9464D_CondB_Y3_S1-A6_1_4855.d	1	P56393|COX7B_MOUSE			P56393|COX7B_MOUSE																		2	SPVGRVTP	-0.15
SPVRYDNL	50.02	962.482	8	0	-11	482.243	2	19.4766	0.8136-0.8307	539	6020	959899	19591	20240812_KP_AC_DF_9464D_CondB_Y3_S1-A6_1_4855.d	1	Q8VDZ4|ZDHC5_MOUSE;Q5Y5T5|ZDHC8_MOUSE;Q8VDZ4-2|ZDHC5_MOUSE			Q8VDZ4|ZDHC5_MOUSE;Q5Y5T5|ZDHC8_MOUSE;Q8VDZ4-2|ZDHC5_MOUSE																		2	SPVRYDNL	-0.9
SQYVFTEM	99.98	1003.43	8	0	-2	1004.44	1	36.8155	1.4869-1.5033	560	6070	1827726	53790	20240812_KP_AC_DF_9464D_CondB_Y3_S1-A6_1_4855.d	1	Q5SYH2|TM199_MOUSE			Q5SYH2|TM199_MOUSE																		1	SQYVFTEM	-0.1125
SRISITRD	60.07	946.52	8	0	-1.1	474.267	2	12.3413	0.8116-0.8287	537	6230	602356	6472	20240812_KP_AC_DF_9464D_CondB_Y3_S1-A6_1_4855.d	1	P18532|HVM61_MOUSE;P01823|HVM47_MOUSE			P18532|HVM61_MOUSE;P01823|HVM47_MOUSE																		2	SRISITRD	-0.725
SSAIYMNL	53.02	897.427	8	0	4.3	898.438	1	39.1658	1.4060-1.4225			1948419	58659	20240812_KP_AC_DF_9464D_CondB_Y3_S1-A6_1_4855.d	1	Q8VHR5|P66B_MOUSE;Q8VHR5-2|P66B_MOUSE			Q8VHR5|P66B_MOUSE;Q8VHR5-2|P66B_MOUSE																		1	SSAIYMNL	0.7
SSDLFGNM	93.14	869.359	8	0	-6.6	870.36	1	37.2952	1.3578-1.3743	115	2150	1853094	54774	20240812_KP_AC_DF_9464D_CondB_Y3_S1-A6_1_4855.d	1	Q99K28-2|ARFG2_MOUSE;Q99K28|ARFG2_MOUSE			Q99K28-2|ARFG2_MOUSE;Q99K28|ARFG2_MOUSE																		1	SSDLFGNM	-0.0625
SSFFVNGL	47.65	869.428	8	0	0.1	870.436	1	46.5075	1.3776-1.3941	830	8770	2312800	72520	20240812_KP_AC_DF_9464D_CondB_Y3_S1-A6_1_4855.d	1	P62962|PROF1_MOUSE			P62962|PROF1_MOUSE																		1	SSFFVNGL	1.0125
SSFMFWRT	95.41	1060.48	8	0	2.3	531.249	2	43.7425	0.8464-0.8634	714	18100	2176772	67556	20240812_KP_AC_DF_9464D_CondB_Y3_S1-A6_1_4855.d	2	Q8BW10|NOB1_MOUSE			Q8BW10|NOB1_MOUSE																		2	SSFMFWRT	-0.025
SSFNFGGP	88.04	811.35	8	0	-0.2	812.357	1	30.5558	1.3009-1.3174	2210	16400	1512759	40575	20240812_KP_AC_DF_9464D_CondB_Y3_S1-A6_1_4855.d	1	Q9EPL8|IPO7_MOUSE			Q9EPL8|IPO7_MOUSE																		1	SSFNFGGP	-0.2375
SSGDFLDL	49.29	852.386	8	0	-2.1	853.392	1	44.7983	1.3605-1.3770	3710	22900	2224134	69198	20240812_KP_AC_DF_9464D_CondB_Y3_S1-A6_1_4855.d	1	P97825|JUPI1_MOUSE			P97825|JUPI1_MOUSE																		1	SSGDFLDL	0.175
SSLEFTEL	34.88	924.444	8	0	-2.7	925.449	1	42.2705	1.4383-1.4547	543	5430	2103768	64656	20240812_KP_AC_DF_9464D_CondB_Y3_S1-A6_1_4855.d	1	O08738|CASP6_MOUSE			O08738|CASP6_MOUSE																		1	SSLEFTEL	0.1375
SSPKFSEI	58	893.449	8	0	-4.6	447.73	2	22.4508	0.7822-0.7993	1640	54600	1105864	25348	20240812_KP_AC_DF_9464D_CondB_Y3_S1-A6_1_4855.d	4	Q91VM3-2|WIPI4_MOUSE;Q91VM3|WIPI4_MOUSE			Q91VM3-2|WIPI4_MOUSE;Q91VM3|WIPI4_MOUSE																		2	SSPKFSEI	-0.5125
SSPKFSEL	58	893.449	8	0	-4.6	447.73	2	22.4508	0.7822-0.7993	1640	54600	1105864	25348	20240812_KP_AC_DF_9464D_CondB_Y3_S1-A6_1_4855.d	4	A2AGT5-3|CKAP5_MOUSE;A2AGT5|CKAP5_MOUSE;A2AGT5-2|CKAP5_MOUSE			A2AGT5-3|CKAP5_MOUSE;A2AGT5|CKAP5_MOUSE;A2AGT5-2|CKAP5_MOUSE																		2	SSPKFSEL	-0.6
SSSAFSQL	61.32	825.387	8	0	-1.2	826.393	1	28.3224	1.3135-1.3300	586	4640	1400257	36277	20240812_KP_AC_DF_9464D_CondB_Y3_S1-A6_1_4855.d	1	Q80U93|NU214_MOUSE			Q80U93|NU214_MOUSE																		1	SSSAFSQL	0.2125
SSVESLNM	78.62	865.385	8	0	-2.5	866.39	1	24.4283	1.3479-1.3644	1090	8480	1205478	28950	20240812_KP_AC_DF_9464D_CondB_Y3_S1-A6_1_4855.d	1	Q8BT14-3|CNOT4_MOUSE			Q8BT14-3|CNOT4_MOUSE																		1	SSVESLNM	0.0625
SSVQATQL	63.61	832.429	8	0	-1.7	833.435	1	18.3519	1.3347-1.3512	523	3820	901125	17205	20240812_KP_AC_DF_9464D_CondB_Y3_S1-A6_1_4855.d	1	Q80X50|UBP2L_MOUSE;Q80X50-5|UBP2L_MOUSE;Q80X50-2|UBP2L_MOUSE			Q80X50|UBP2L_MOUSE;Q80X50-5|UBP2L_MOUSE;Q80X50-2|UBP2L_MOUSE																		1	SSVQATQL	0.0625
SSWGMMGM	100.39	885.318	8	0	-1.5	886.324	1	41.7442	1.3717-1.3882	3470	29900	2075219	63539	20240812_KP_AC_DF_9464D_CondB_Y3_S1-A6_1_4855.d	2	Q921F2|TADBP_MOUSE			Q921F2|TADBP_MOUSE																		1	SSWGMMGM	0.3
SSYSPQSL	101.07	867.397	8	0	-1.9	868.403	1	20.4488	1.3572-1.3737	4740	99700	1001236	21304	20240812_KP_AC_DF_9464D_CondB_Y3_S1-A6_1_4855.d	3	Q91VX2|UBAP2_MOUSE			Q91VX2|UBAP2_MOUSE																		1	SSYSPQSL	-0.725
STDYSTYS	100.3	922.356	8	0	13.7	923.375	1	13.436	1.3895-1.4060			657384	8160	20240812_KP_AC_DF_9464D_CondB_Y3_S1-A6_1_4855.d	3	Q61545|EWS_MOUSE			Q61545|EWS_MOUSE																		1	STDYSTYS	-1.2375
STFQYGPA	71.41	869.392	8	0	14.6	870.412	1	22.6661	1.3558-1.3724			1120077	25845	20240812_KP_AC_DF_9464D_CondB_Y3_S1-A6_1_4855.d	1	Q80X50|UBP2L_MOUSE;Q80X50-5|UBP2L_MOUSE;Q80X50-2|UBP2L_MOUSE			Q80X50|UBP2L_MOUSE;Q80X50-5|UBP2L_MOUSE;Q80X50-2|UBP2L_MOUSE																		1	STFQYGPA	-0.4625
STFTFADL	55.23	900.423	8	0	1.1	901.431	1	48.8455	1.3968-1.4133	1400	15300	2429637	76581	20240812_KP_AC_DF_9464D_CondB_Y3_S1-A6_1_4855.d	1	Q9ERU9|RBP2_MOUSE			Q9ERU9|RBP2_MOUSE																		1	STFTFADL	0.6875
STGVFTTM	92.6	842.384	8	0	-0.3	843.391	1	31.7263	1.3333-1.3499	1380	9960	1569871	42823	20240812_KP_AC_DF_9464D_CondB_Y3_S1-A6_1_4855.d	1	P16858|G3P_MOUSE			P16858|G3P_MOUSE																		1	STGVFTTM	0.7
STVVYENL	25.78	923.46	8	0	1.7	924.469	1	29.5557	1.4152-1.4317	185	3490	1463529	38589	20240812_KP_AC_DF_9464D_CondB_Y3_S1-A6_1_4855.d	1	Q7TQG1|PKHA6_MOUSE			Q7TQG1|PKHA6_MOUSE																		1	STVVYENL	0.3
STYKFFEV	101.2	1019.5	8	0	-6.9	510.752	2	38.4775	0.8341-0.8512	2220	45200	1910335	57151	20240812_KP_AC_DF_9464D_CondB_Y3_S1-A6_1_4855.d	3	Q9CZM2|RL15_MOUSE			Q9CZM2|RL15_MOUSE																		2	STYKFFEV	-0.05
SVDMKIGV	65.4	847.447	8	0	-2	848.453	1	27.5969	1.3902-1.4067			1367058	35082	20240812_KP_AC_DF_9464D_CondB_Y3_S1-A6_1_4855.d	1	P15379-11|CD44_MOUSE;P15379-4|CD44_MOUSE;P15379|CD44_MOUSE;P15379-3|CD44_MOUSE;P15379-10|CD44_MOUSE;P15379-8|CD44_MOUSE;P15379-2|CD44_MOUSE;P15379-9|CD44_MOUSE;P15379-7|CD44_MOUSE;P15379-5|CD44_MOUSE;P15379-6|CD44_MOUSE			P15379-11|CD44_MOUSE;P15379-4|CD44_MOUSE;P15379|CD44_MOUSE;P15379-3|CD44_MOUSE;P15379-10|CD44_MOUSE;P15379-8|CD44_MOUSE;P15379-2|CD44_MOUSE;P15379-9|CD44_MOUSE;P15379-7|CD44_MOUSE;P15379-5|CD44_MOUSE;P15379-6|CD44_MOUSE																		1	SVDMKIGV	0.775
SVIALELL	67.61	856.527	8	0	0.5	857.535	1	58.2211	1.4238-1.4403	2260	43800	2897596	93436	20240812_KP_AC_DF_9464D_CondB_Y3_S1-A6_1_4855.d	2	Q91VR2|ATPG_MOUSE			Q91VR2|ATPG_MOUSE																		1	SVIALELL	2.2
SVIKFENL	65.57	948.528	8	0	-4.5	475.269	2	34.8062	0.8362-0.8532	1200	15300	1727303	49379	20240812_KP_AC_DF_9464D_CondB_Y3_S1-A6_1_4855.d	1	Q9CPV7-3|ZDHC6_MOUSE;Q9CPV7-2|ZDHC6_MOUSE;Q9CPV7-4|ZDHC6_MOUSE;Q9CPV7|ZDHC6_MOUSE			Q9CPV7-3|ZDHC6_MOUSE;Q9CPV7-2|ZDHC6_MOUSE;Q9CPV7-4|ZDHC6_MOUSE;Q9CPV7|ZDHC6_MOUSE																		2	SVIKFENL	0.45
SVITVYTM	35.95	912.463	8	0	-2.2	913.468	1	38.9111	1.4278-1.4442	5700	58300	1934105	58061	20240812_KP_AC_DF_9464D_CondB_Y3_S1-A6_1_4855.d	1	Q9QZI8|SERC1_MOUSE			Q9QZI8|SERC1_MOUSE																		1	SVITVYTM	1.4125
SVQGFGGW	100.97	836.382	8	0	1.3	837.39	1	37.0268	1.3155-1.3320	260	3570	1838855	54251	20240812_KP_AC_DF_9464D_CondB_Y3_S1-A6_1_4855.d	1	Q80U93|NU214_MOUSE			Q80U93|NU214_MOUSE																		1	SVQGFGGW	0.075
SVYQPAQL	56.37	904.465	8	0	-3.1	905.47	1	26.5819	1.4106-1.4271	206	3550	1316439	33231	20240812_KP_AC_DF_9464D_CondB_Y3_S1-A6_1_4855.d	1	B2RVL6|ZCH24_MOUSE			B2RVL6|ZCH24_MOUSE																		1	SVYQPAQL	-0.1125
SVYVYKVL	102.22	969.553	8	0	-6.7	485.781	2	34.1001	0.8409-0.8580	8610	199000	1689088	47740	20240812_KP_AC_DF_9464D_CondB_Y3_S1-A6_1_4855.d	3	Q8CGP2|H2B1P_MOUSE;Q64525|H2B2B_MOUSE;Q8CGP2-2|H2B1P_MOUSE;Q6ZWY9|H2B1C_MOUSE;Q64475|H2B1B_MOUSE;P10853|H2B1F_MOUSE;Q8CGP1|H2B1K_MOUSE;P10854|H2B1M_MOUSE;Q64478|H2B1H_MOUSE			Q8CGP2|H2B1P_MOUSE;Q64525|H2B2B_MOUSE;Q8CGP2-2|H2B1P_MOUSE;Q6ZWY9|H2B1C_MOUSE;Q64475|H2B1B_MOUSE;P10853|H2B1F_MOUSE;Q8CGP1|H2B1K_MOUSE;P10854|H2B1M_MOUSE;Q64478|H2B1H_MOUSE																		2	SVYVYKVL	1.1375
SWWTHVEM	101.2	1074.46	8	0	-3.7	538.235	2	40.5059	0.8532-0.8702	443	6700	2013574	61330	20240812_KP_AC_DF_9464D_CondB_Y3_S1-A6_1_4855.d	1	P05202|AATM_MOUSE			P05202|AATM_MOUSE																		2	SWWTHVEM	-0.4875
SYGTYGQP	98.99	871.371	8	0	0.1	872.379	1	15.3013	1.3638-1.3803	1840	10400	752129	11465	20240812_KP_AC_DF_9464D_CondB_Y3_S1-A6_1_4855.d	1	Q61545|EWS_MOUSE			Q61545|EWS_MOUSE																		1	SYGTYGQP	-1.25
SYN(+0.98)DFGNY	101.4	979.356	8	0	-5.9	980.357	1	25.89	1.4475-1.4639			1281494	31814	20240812_KP_AC_DF_9464D_CondB_Y3_S1-A6_1_4855.d	2	O88569-3|ROA2_MOUSE;O88569|ROA2_MOUSE;O88569-2|ROA2_MOUSE	Deamidation (NQ)	N3:Deamidation (NQ):61.77	O88569-3|ROA2_MOUSE;O88569|ROA2_MOUSE;O88569-2|ROA2_MOUSE																		1	SYNDFGNY	-1.4375
SYNDFGNY	102.09	978.372	8	0	-4.7	979.375	1	24.3603	1.4185-1.4350	3600	62400	1200732	28776	20240812_KP_AC_DF_9464D_CondB_Y3_S1-A6_1_4855.d	3	O88569-3|ROA2_MOUSE;O88569|ROA2_MOUSE;O88569-2|ROA2_MOUSE			O88569-3|ROA2_MOUSE;O88569|ROA2_MOUSE;O88569-2|ROA2_MOUSE																		1	SYNDFGNY	-1.4375
TAAKFIGA	88.64	777.438	8	0	-4.6	389.725	2	18.6804	0.7329-0.7500	1290	18000	917045	17885	20240812_KP_AC_DF_9464D_CondB_Y3_S1-A6_1_4855.d	2	P56383|AT5G2_MOUSE;Q9CR84|AT5G1_MOUSE;P56384|AT5G3_MOUSE			P56383|AT5G2_MOUSE;Q9CR84|AT5G1_MOUSE;P56384|AT5G3_MOUSE																		2	TAAKFIGA	0.9625
TAFVFPRL	76.09	949.538	8	0	-2	475.776	2	47.2965	0.8259-0.8430	120	5650	2355397	73969	20240812_KP_AC_DF_9464D_CondB_Y3_S1-A6_1_4855.d	2	Q8BK62|OLFL3_MOUSE			Q8BK62|OLFL3_MOUSE																		2	TAFVFPRL	1.075
TALIFGGF	71.14	824.443	8	0	-1.7	825.449	1	54.6148	1.3677-1.3842	1720	14400	2719824	87876	20240812_KP_AC_DF_9464D_CondB_Y3_S1-A6_1_4855.d	1	D3Z7Q2|SIM20_MOUSE			D3Z7Q2|SIM20_MOUSE																		1	TALIFGGF	1.775
TAPVLDSD	101.36	816.386	8	0	0.3	817.394	1	17.6951	1.3049-1.3214	374000	16400000	920197	17989	20240812_KP_AC_DF_9464D_CondB_Y3_S1-A6_1_4855.d	26	P01867-2|IGG2B_MOUSE;P01867|IGG2B_MOUSE			P01867-2|IGG2B_MOUSE;P01867|IGG2B_MOUSE																		1	TAPVLDSD	-0.0375
TAYRPPAL	96.33	887.486	8	0	-7.6	444.747	2	23.3047	0.8020-0.8191	695	11000	1150275	27087	20240812_KP_AC_DF_9464D_CondB_Y3_S1-A6_1_4855.d	2	Q8BJW6-2|EIF2A_MOUSE;Q8BJW6|EIF2A_MOUSE			Q8BJW6-2|EIF2A_MOUSE;Q8BJW6|EIF2A_MOUSE																		2	TAYRPPAL	-0.2875
TDDGYIDL	69.58	910.392	8	0	0.3	911.399	1	34.9154	1.3922-1.4087	748	14800	1732044	49548	20240812_KP_AC_DF_9464D_CondB_Y3_S1-A6_1_4855.d	2	Q8CIB6|TM230_MOUSE			Q8CIB6|TM230_MOUSE																		1	TDDGYIDL	-0.575
TDFGEALV	81.42	850.407	8	0	-0.5	851.414	1	36.753	1.3730-1.3895	4840	84100	1822976	53612	20240812_KP_AC_DF_9464D_CondB_Y3_S1-A6_1_4855.d	2	O35887|CALU_MOUSE			O35887|CALU_MOUSE																		1	TDFGEALV	0.5625
TDKPLRLP	101.9	938.555	8	0	-0.8	470.284	2	20.8089	0.8123-0.8293	536	5400	1024966	22174	20240812_KP_AC_DF_9464D_CondB_Y3_S1-A6_1_4855.d	1	P62631|EF1A2_MOUSE;P10126|EF1A1_MOUSE			P62631|EF1A2_MOUSE;P10126|EF1A1_MOUSE																		2	TDKPLRLP	-1.025
TDWRLILD	70.62	1030.54	8	0	-1	516.279	2	43.8753	0.8655-0.8825			2184661	67825	20240812_KP_AC_DF_9464D_CondB_Y3_S1-A6_1_4855.d	1	Q9CPX8|QCR10_MOUSE			Q9CPX8|QCR10_MOUSE																		2	TDWRLILD	-0.125
TDYGYTQR	29.89	1002.44	8	0	-3.3	502.226	2	11.6755	0.8266-0.8437	550	4500	570899	5495	20240812_KP_AC_DF_9464D_CondB_Y3_S1-A6_1_4855.d	1	O88532|ZFR_MOUSE			O88532|ZFR_MOUSE																		2	TDYGYTQR	-1.9875
TDYSTYSQ	101.59	963.382	8	0	-0.9	964.389	1	12.8089	1.4199-1.4363	10400	97000	616484	6884	20240812_KP_AC_DF_9464D_CondB_Y3_S1-A6_1_4855.d	3	Q61545|EWS_MOUSE			Q61545|EWS_MOUSE																		1	TDYSTYSQ	-1.575
TEEGNPLL	95.92	871.429	8	0	-1.4	872.435	1	28.8564	1.3373-1.3539	1510	40900	1425550	37186	20240812_KP_AC_DF_9464D_CondB_Y3_S1-A6_1_4855.d	4	P51912|AAAT_MOUSE			P51912|AAAT_MOUSE																		1	TEEGNPLL	-0.7
TEEVFRSY	28.79	1029.48	8	0	-4.3	515.743	2	20.7547	0.8273-0.8443	1560	16900	1021817	22073	20240812_KP_AC_DF_9464D_CondB_Y3_S1-A6_1_4855.d	1	O08734|BAK_MOUSE			O08734|BAK_MOUSE																		2	TEEVFRSY	-0.9125
TEFGGSIY	41.42	872.392	8	0	-5.4	873.394	1	29.5632	1.3658-1.3823	1770	18000	1461947	38531	20240812_KP_AC_DF_9464D_CondB_Y3_S1-A6_1_4855.d	1	Q60931|VDAC3_MOUSE;Q60930|VDAC2_MOUSE;Q60932-2|VDAC1_MOUSE;Q60932|VDAC1_MOUSE			Q60931|VDAC3_MOUSE;Q60930|VDAC2_MOUSE;Q60932-2|VDAC1_MOUSE;Q60932|VDAC1_MOUSE																		1	TEFGGSIY	0.025
TELKELLT	100.71	945.538	8	0	-2.5	473.775	2	30.3152	0.8580-0.8750			1503276	40236	20240812_KP_AC_DF_9464D_CondB_Y3_S1-A6_1_4855.d	1	P07091|S10A4_MOUSE			P07091|S10A4_MOUSE																		2	TELKELLT	-0.1125
TENPVIMG	62.8	859.411	8	0	5.8	860.423	1	24.6257	1.3168-1.3333			1218185	29465	20240812_KP_AC_DF_9464D_CondB_Y3_S1-A6_1_4855.d	1	P54823|DDX6_MOUSE			P54823|DDX6_MOUSE																		1	TENPVIMG	0.1125
TFEKESVM	96.84	969.448	8	0	-6.6	485.728	2	17.9732	0.8368-0.8539	807	7510	883651	16495	20240812_KP_AC_DF_9464D_CondB_Y3_S1-A6_1_4855.d	1	P51912|AAAT_MOUSE			P51912|AAAT_MOUSE																		2	TFEKESVM	-0.4375
TFFTPGNL	98.87	895.444	8	0	-6.5	896.445	1	44.1563	1.4179-1.4343	282	4320	2200449	68373	20240812_KP_AC_DF_9464D_CondB_Y3_S1-A6_1_4855.d	1	Q501J6|DDX17_MOUSE			Q501J6|DDX17_MOUSE																		1	TFFTPGNL	0.3125
TFFTPNNI	75.55	952.465	8	0	-1.6	953.471	1	40.6342	1.4652-1.4817	1050	9830	2019868	61528	20240812_KP_AC_DF_9464D_CondB_Y3_S1-A6_1_4855.d	2	Q61656|DDX5_MOUSE			Q61656|DDX5_MOUSE																		1	TFFTPNNI	0.0125
TFGQNTGF	101.58	870.387	8	0	0.7	871.395	1	26.1293	1.3367-1.3532	1470	12400	1289399	32099	20240812_KP_AC_DF_9464D_CondB_Y3_S1-A6_1_4855.d	2	Q6PFD9|NUP98_MOUSE			Q6PFD9|NUP98_MOUSE																		1	TFGQNTGF	-0.45
TFQTGYTP	80.15	913.418	8	0	-1	914.424	1	22.287	1.4455-1.4620	3980	36300	1097891	24995	20240812_KP_AC_DF_9464D_CondB_Y3_S1-A6_1_4855.d	2	Q80XQ8|F168B_MOUSE			Q80XQ8|F168B_MOUSE																		1	TFQTGYTP	-0.7625
TGEADVEF	73.35	866.366	8	0	-7.9	867.366	1	25.7701	1.3035-1.3201	211	2120	1271995	31459	20240812_KP_AC_DF_9464D_CondB_Y3_S1-A6_1_4855.d	1	Q9Z2X1|HNRPF_MOUSE;O35737|HNRH1_MOUSE;P70333|HNRH2_MOUSE;Q9Z2X1-2|HNRPF_MOUSE			Q9Z2X1|HNRPF_MOUSE;O35737|HNRH1_MOUSE;P70333|HNRH2_MOUSE;Q9Z2X1-2|HNRPF_MOUSE																		1	TGEADVEF	-0.35
TGFGNFGT	101.35	799.35	8	0	-4.7	800.354	1	29.4812	1.2869-1.3035	645	11700	1458764	38396	20240812_KP_AC_DF_9464D_CondB_Y3_S1-A6_1_4855.d	2	Q6PFD9|NUP98_MOUSE			Q6PFD9|NUP98_MOUSE																		1	TGFGNFGT	-0.0625
TGFSFGNT	101.58	829.361	8	0	1.1	830.369	1	30.1443	1.3148-1.3314	4940	94300	1492133	39761	20240812_KP_AC_DF_9464D_CondB_Y3_S1-A6_1_4855.d	2	Q6PFD9|NUP98_MOUSE			Q6PFD9|NUP98_MOUSE																		1	TGFSFGNT	-0.1125
TGLTVAEY	62.48	852.423	8	0	4.8	853.434	1	28.0991	1.3353-1.3519	159	5020	1392348	35988	20240812_KP_AC_DF_9464D_CondB_Y3_S1-A6_1_4855.d	2	P56480|ATPB_MOUSE			P56480|ATPB_MOUSE																		1	TGLTVAEY	0.4
TIFKDHVS	100.41	945.492	8	0	-3	473.752	2	14.5581	0.8136-0.8307	2100	22700	712678	10114	20240812_KP_AC_DF_9464D_CondB_Y3_S1-A6_1_4855.d	2	Q9EPV8|UBL5_MOUSE			Q9EPV8|UBL5_MOUSE																		2	TIFKDHVS	-0.075
TILSFTNL	89.86	907.501	8	0	-1.8	908.507	1	51.3763	1.4455-1.4620	867	9150	2556647	81671	20240812_KP_AC_DF_9464D_CondB_Y3_S1-A6_1_4855.d	1	Q8CFE6|S38A2_MOUSE			Q8CFE6|S38A2_MOUSE																		1	TILSFTNL	1.15
TINEPILL	43.61	911.533	8	0	-1.1	912.539	1	46.3183	1.4462-1.4626	248	3880	2306472	72288	20240812_KP_AC_DF_9464D_CondB_Y3_S1-A6_1_4855.d	1	Q8BP47|SYNC_MOUSE			Q8BP47|SYNC_MOUSE																		1	TINEPILL	0.9125
TITEVALQ	73.01	873.481	8	0	-3.1	874.485	1	27.4466	1.3803-1.3968	839	8930	1355956	34648	20240812_KP_AC_DF_9464D_CondB_Y3_S1-A6_1_4855.d	1	Q8BJ03-2|COX15_MOUSE;Q8BJ03|COX15_MOUSE			Q8BJ03-2|COX15_MOUSE;Q8BJ03|COX15_MOUSE																		1	TITEVALQ	0.7375
TITLEVEP	40.55	900.48	8	0	-4.6	901.484	1	36.8585	1.3961-1.4126	211	3540	1830920	53936	20240812_KP_AC_DF_9464D_CondB_Y3_S1-A6_1_4855.d	1	P0CG50|UBC_MOUSE;P62984|RL40_MOUSE;P62983|RS27A_MOUSE;P0CG49|UBB_MOUSE			P0CG50|UBC_MOUSE;P62984|RL40_MOUSE;P62983|RS27A_MOUSE;P0CG49|UBB_MOUSE																		1	TITLEVEP	0.3125
TIYGWAVL	53.09	921.496	8	0	-4	922.5	1	53.657	1.4488-1.4652	494	4420	2673956	86204	20240812_KP_AC_DF_9464D_CondB_Y3_S1-A6_1_4855.d	1	Q60931|VDAC3_MOUSE			Q60931|VDAC3_MOUSE																		1	TIYGWAVL	1.375
TKWGETTF	99.09	968.46	8	0	-1.7	485.237	2	24.8347	0.8061-0.8232	191	2540	1227774	29910	20240812_KP_AC_DF_9464D_CondB_Y3_S1-A6_1_4855.d	1	Q65Z40|WAPL_MOUSE			Q65Z40|WAPL_MOUSE																		2	TKWGETTF	-1
TLADEVSA	66.25	804.386	8	0	-3	805.391	1	19.6133	1.2869-1.3035	348	4060	964628	19748	20240812_KP_AC_DF_9464D_CondB_Y3_S1-A6_1_4855.d	1	P10637|TAU_MOUSE;P10637-3|TAU_MOUSE;P10637-6|TAU_MOUSE;P10637-4|TAU_MOUSE;P10637-2|TAU_MOUSE;P10637-5|TAU_MOUSE			P10637|TAU_MOUSE;P10637-3|TAU_MOUSE;P10637-6|TAU_MOUSE;P10637-4|TAU_MOUSE;P10637-2|TAU_MOUSE;P10637-5|TAU_MOUSE																		1	TLADEVSA	0.3875
TLDTIFVP	79.27	904.49	8	0	-0.3	905.498	1	48.7498	1.4324-1.4488	531	6670	2426461	76453	20240812_KP_AC_DF_9464D_CondB_Y3_S1-A6_1_4855.d	1	Q60931|VDAC3_MOUSE			Q60931|VDAC3_MOUSE																		1	TLDTIFVP	1.1
TLFGNNKL	35.91	905.497	8	0	-5.1	453.753	2	29.1773	0.8096-0.8266			1446167	37991	20240812_KP_AC_DF_9464D_CondB_Y3_S1-A6_1_4855.d	1	Q6PFD9|NUP98_MOUSE			Q6PFD9|NUP98_MOUSE																		2	TLFGNNKL	-0.2
TLFQFPTL	37.77	965.522	8	0	3.5	966.533	1	60.343	1.4967-1.5131	1030	11200	3005936	96620	20240812_KP_AC_DF_9464D_CondB_Y3_S1-A6_1_4855.d	1	P41971|ELK3_MOUSE			P41971|ELK3_MOUSE																		1	TLFQFPTL	0.8375
TLLIKTVE	80.93	915.564	8	0	-6.4	458.786	2	28.3929	0.8218-0.8389	256	4710	1405052	36500	20240812_KP_AC_DF_9464D_CondB_Y3_S1-A6_1_4855.d	1	P20152|VIME_MOUSE			P20152|VIME_MOUSE																		2	TLLIKTVE	0.9375
TLSEKIVY	53.33	951.528	8	0	-7.4	476.768	2	24.282	0.8061-0.8232	139	2770	1202348	28868	20240812_KP_AC_DF_9464D_CondB_Y3_S1-A6_1_4855.d	1	Q99KI0|ACON_MOUSE			Q99KI0|ACON_MOUSE																		2	TLSEKIVY	0.2875
TLSTQLWK	54.27	975.539	8	0	-4.3	488.775	2	29.0165	0.8232-0.8403	914	23300	1435088	37580	20240812_KP_AC_DF_9464D_CondB_Y3_S1-A6_1_4855.d	2	Q91VZ6|SMAP1_MOUSE			Q91VZ6|SMAP1_MOUSE																		2	TLSTQLWK	-0.3625
TLTTIAAE	86.98	818.438	8	0	1.8	819.447	1	22.5329	1.3214-1.3380	3440	60400	1112144	25532	20240812_KP_AC_DF_9464D_CondB_Y3_S1-A6_1_4855.d	2	P54116|STOM_MOUSE			P54116|STOM_MOUSE																		1	TLTTIAAE	0.7875
TMKLELAQ	101.42	932.5	8	0	-3.2	467.256	2	25.6717	0.8055-0.8225	199	3670	1272032	31496	20240812_KP_AC_DF_9464D_CondB_Y3_S1-A6_1_4855.d	1	Q03265|ATPA_MOUSE			Q03265|ATPA_MOUSE																		2	TMKLELAQ	-0.0375
TNMIGYMG	48.86	885.372	8	0	6.7	886.386	1	30.7893	1.3697-1.3862			1527041	41141	20240812_KP_AC_DF_9464D_CondB_Y3_S1-A6_1_4855.d	1	Q501J6|DDX17_MOUSE			Q501J6|DDX17_MOUSE																		1	TNMIGYMG	0.25
TNTGGTLF	74.59	809.392	8	0	-4.6	810.395	1	29.3097	1.2869-1.3035	545	3530	1449281	38057	20240812_KP_AC_DF_9464D_CondB_Y3_S1-A6_1_4855.d	1	Q80U93|NU214_MOUSE			Q80U93|NU214_MOUSE																		1	TNTGGTLF	0.025
TNYGEDLT	84.01	911.387	8	0	-2.3	912.392	1	18.3501	1.3776-1.3941	539	5570	899546	17150	20240812_KP_AC_DF_9464D_CondB_Y3_S1-A6_1_4855.d	1	Q8BH97|RCN3_MOUSE;Q05186|RCN1_MOUSE			Q8BH97|RCN3_MOUSE;Q05186|RCN1_MOUSE																		1	TNYGEDLT	-1.225
TNYIFDSL	73.26	971.46	8	0	3.4	972.471	1	47.3198	1.4626-1.4790	646	7310	2355367	73939	20240812_KP_AC_DF_9464D_CondB_Y3_S1-A6_1_4855.d	1	Q9CXF4|TBC15_MOUSE			Q9CXF4|TBC15_MOUSE																		1	TNYIFDSL	0.1625
TQDPFTFE	60.2	983.424	8	0	-1	984.43	1	37.7171	1.4462-1.4626	487	4700	1873756	55624	20240812_KP_AC_DF_9464D_CondB_Y3_S1-A6_1_4855.d	1	Q8CGU1|CACO1_MOUSE			Q8CGU1|CACO1_MOUSE																		1	TQDPFTFE	-0.9875
TQEEYGEF	99.96	1001.4	8	0	-1.3	1002.4	1	22.8874	1.4554-1.4718			1131226	26326	20240812_KP_AC_DF_9464D_CondB_Y3_S1-A6_1_4855.d	1	P11499|HS90B_MOUSE			P11499|HS90B_MOUSE																		1	TQEEYGEF	-1.7
TQLN(+0.98)SYGA	68.42	853.382	8	0	-3.3	854.386	1	18.0883	1.3400-1.3565	151	1390	891569	16793	20240812_KP_AC_DF_9464D_CondB_Y3_S1-A6_1_4855.d	1	Q8C2Q3|RBM14_MOUSE;Q8C2Q3-2|RBM14_MOUSE	Deamidation (NQ)	N4:Deamidation (NQ):45.01	Q8C2Q3|RBM14_MOUSE;Q8C2Q3-2|RBM14_MOUSE																		1	TQLNSYGA	-0.575
TQLNSYGA	100.96	852.398	8	0	-6.1	853.4	1	16.06	1.3565-1.3730	283	4740	788494	12778	20240812_KP_AC_DF_9464D_CondB_Y3_S1-A6_1_4855.d	2	Q8C2Q3|RBM14_MOUSE;Q8C2Q3-2|RBM14_MOUSE			Q8C2Q3|RBM14_MOUSE;Q8C2Q3-2|RBM14_MOUSE																		1	TQLNSYGA	-0.575
TQRIVAPP	60.49	880.513	8	0	-5.3	441.262	2	17.3744	0.8020-0.8191	3600	27000	850482	15330	20240812_KP_AC_DF_9464D_CondB_Y3_S1-A6_1_4855.d	2	O08553|DPYL2_MOUSE			O08553|DPYL2_MOUSE																		2	TQRIVAPP	-0.175
TREHLLLA	57.42	951.55	8	0	-3.4	476.781	2	21.7761	0.8362-0.8532	279	4080	1075727	24167	20240812_KP_AC_DF_9464D_CondB_Y3_S1-A6_1_4855.d	1	Q8BFR5|EFTU_MOUSE;Q8BFR5-2|EFTU_MOUSE			Q8BFR5|EFTU_MOUSE;Q8BFR5-2|EFTU_MOUSE																		2	TREHLLLA	0.1625
TSKKEYFI	101.68	1014.54	8	0	-6.6	508.273	2	20.2916	0.8627-0.8797	967	10900	998075	21191	20240812_KP_AC_DF_9464D_CondB_Y3_S1-A6_1_4855.d	1	Q78HU7|GLPC_MOUSE			Q78HU7|GLPC_MOUSE																		2	TSKKEYFI	-0.85
TSPSLITL	71.88	830.475	8	0	-0.5	831.482	1	43.3335	1.3525-1.3691	1550	27700	2152974	66618	20240812_KP_AC_DF_9464D_CondB_Y3_S1-A6_1_4855.d	2	Q99LC8|EI2BA_MOUSE			Q99LC8|EI2BA_MOUSE																		1	TSPSLITL	0.9375
TTFIRVTQ	99.79	964.534	8	0	4.7	483.277	2	22.6028	0.8157-0.8328			1116909	25725	20240812_KP_AC_DF_9464D_CondB_Y3_S1-A6_1_4855.d	1	Q99L27|GMPR2_MOUSE			Q99L27|GMPR2_MOUSE																		2	TTFIRVTQ	0.175
TTSLFSKP	80.14	879.47	8	0	5.1	880.482	1	22.6977	1.3902-1.4067			1121700	25944	20240812_KP_AC_DF_9464D_CondB_Y3_S1-A6_1_4855.d	1	Q6PFD9|NUP98_MOUSE			Q6PFD9|NUP98_MOUSE																		1	TTSLFSKP	-0.2375
TTVAFTQV	51.07	865.455	8	0	-0.4	866.462	1	31.4042	1.3796-1.3961	1970	38500	1554058	42250	20240812_KP_AC_DF_9464D_CondB_Y3_S1-A6_1_4855.d	2	P12970|RL7A_MOUSE			P12970|RL7A_MOUSE																		1	TTVAFTQV	0.925
TVAGVHLK	93.76	823.492	8	0	-2.7	412.752	2	13.5877	0.7856-0.8027	575	10600	663720	8400	20240812_KP_AC_DF_9464D_CondB_Y3_S1-A6_1_4855.d	2	P0DJF2|PT117_MOUSE			P0DJF2|PT117_MOUSE																		2	TVAGVHLK	0.725
TVAVGVIK	24.71	785.501	8	0	-14	393.752	2	20.4534	0.7377-0.7548			1009161	21609	20240812_KP_AC_DF_9464D_CondB_Y3_S1-A6_1_4855.d	1	P62631|EF1A2_MOUSE;P10126|EF1A1_MOUSE			P62631|EF1A2_MOUSE;P10126|EF1A1_MOUSE																		2	TVAVGVIK	1.7375
TVFFDITA	97.01	912.459	8	0	-1.3	913.465	1	49.5964	1.3862-1.4027	1540	15000	2470859	78179	20240812_KP_AC_DF_9464D_CondB_Y3_S1-A6_1_4855.d	2	P17742|PPIA_MOUSE			P17742|PPIA_MOUSE																		1	TVFFDITA	1.4
TVGEGYGY	96.82	844.36	8	0	-2	845.366	1	18.1523	1.3254-1.3420	2230	27200	893153	16853	20240812_KP_AC_DF_9464D_CondB_Y3_S1-A6_1_4855.d	2	Q8C7Q4|RBM4_MOUSE			Q8C7Q4|RBM4_MOUSE																		1	TVGEGYGY	-0.475
TVIHFNNP	99.94	940.477	8	0	-5	471.243	2	22.6695	0.7973-0.8143	298	6100	1120094	25862	20240812_KP_AC_DF_9464D_CondB_Y3_S1-A6_1_4855.d	1	Q64152-2|BTF3_MOUSE;Q9CQH7|BT3L4_MOUSE;Q64152|BTF3_MOUSE			Q64152-2|BTF3_MOUSE;Q9CQH7|BT3L4_MOUSE;Q64152|BTF3_MOUSE																		2	TVIHFNNP	-0.125
TVIIEQSW	55.33	974.507	8	0	-5.2	975.51	1	37.933	1.4449-1.4613			1886517	56193	20240812_KP_AC_DF_9464D_CondB_Y3_S1-A6_1_4855.d	1	P63038|CH60_MOUSE			P63038|CH60_MOUSE																		1	TVIIEQSW	0.475
TWLTAFVL	70.51	949.527	8	0	-0.3	950.534	1	63.3462	1.4994-1.5157			3157445	101825	20240812_KP_AC_DF_9464D_CondB_Y3_S1-A6_1_4855.d	1	P28666|MUG2_MOUSE;Q61838|PZP_MOUSE;P28665|MUG1_MOUSE;P01029|CO4B_MOUSE			P28666|MUG2_MOUSE;Q61838|PZP_MOUSE;P28665|MUG1_MOUSE;P01029|CO4B_MOUSE																		1	TWLTAFVL	1.7625
TWQQGYGP	36.05	935.414	8	0	4.1	936.425	1	20.8014	1.3710-1.3875			1026528	22212	20240812_KP_AC_DF_9464D_CondB_Y3_S1-A6_1_4855.d	1	Q9JII5|DAZP1_MOUSE;Q9JII5-2|DAZP1_MOUSE			Q9JII5|DAZP1_MOUSE;Q9JII5-2|DAZP1_MOUSE																		1	TWQQGYGP	-1.5375
TYGEPESV	84.89	880.381	8	0	1.2	881.39	1	16.878	1.3545-1.3710	435	3220	829767	14427	20240812_KP_AC_DF_9464D_CondB_Y3_S1-A6_1_4855.d	1	O08579|EMD_MOUSE			O08579|EMD_MOUSE																		1	TYGEPESV	-0.95
VANKIGII	61.92	826.528	8	0	-3.4	414.27	2	28.2417	0.7685-0.7856	7460	78100	1398685	36229	20240812_KP_AC_DF_9464D_CondB_Y3_S1-A6_1_4855.d	2	P62751|RL23A_MOUSE			P62751|RL23A_MOUSE																		2	VANKIGII	1.4625
VAPGYPLL	57.72	828.475	8	0	-0.2	829.482	1	42.8303	1.3611-1.3776	472	3610	2129175	65679	20240812_KP_AC_DF_9464D_CondB_Y3_S1-A6_1_4855.d	1	P21995|EMB_MOUSE			P21995|EMB_MOUSE																		1	VAPGYPLL	1.0875
VARVWSLM	84.18	960.521	8	0	-7	481.265	2	39.5765	0.8239-0.8409	208	8290	1969097	59525	20240812_KP_AC_DF_9464D_CondB_Y3_S1-A6_1_4855.d	2	Q8R404|MIC13_MOUSE			Q8R404|MIC13_MOUSE																		2	VARVWSLM	1.2125
VDYEYSEL	55.25	1016.43	8	0	0.1	1017.44	1	29.9246	1.5000-1.5164	286	4030	1482578	39350	20240812_KP_AC_DF_9464D_CondB_Y3_S1-A6_1_4855.d	1	Q80UM3|NAA15_MOUSE			Q80UM3|NAA15_MOUSE																		1	VDYEYSEL	-0.7375
VEVQVSED	46.34	903.418	8	0	0.6	904.426	1	16.3757	1.3426-1.3591	6490	122000	804356	13400	20240812_KP_AC_DF_9464D_CondB_Y3_S1-A6_1_4855.d	5	Q8VE98|CD276_MOUSE			Q8VE98|CD276_MOUSE																		1	VEVQVSED	-0.275
VFNDVRLL	101.03	974.555	8	0	-2.1	488.284	2	39.0186	0.8648-0.8818	518	7270	1938886	58270	20240812_KP_AC_DF_9464D_CondB_Y3_S1-A6_1_4855.d	1	P47753|CAZA1_MOUSE;P47754|CAZA2_MOUSE			P47753|CAZA1_MOUSE;P47754|CAZA2_MOUSE																		2	VFNDVRLL	0.9125
VFQEHQTL	54.88	1000.5	8	0	-2.9	501.255	2	17.952	0.8409-0.8580	288	3810	883671	16515	20240812_KP_AC_DF_9464D_CondB_Y3_S1-A6_1_4855.d	1	Q60598|SRC8_MOUSE			Q60598|SRC8_MOUSE																		2	VFQEHQTL	-0.45
VFQEMLSM	85.08	983.446	8	0	-2.8	984.45	1	43.4288	1.4922-1.5085	2950	26400	2159261	66809	20240812_KP_AC_DF_9464D_CondB_Y3_S1-A6_1_4855.d	1	P53762|ARNT_MOUSE;P53762-2|ARNT_MOUSE			P53762|ARNT_MOUSE;P53762-2|ARNT_MOUSE																		1	VFQEMLSM	0.85
VFSQPGAL	68.59	817.433	8	0	1.2	818.442	1	28.391	1.3552-1.3717	593	8230	1405021	36469	20240812_KP_AC_DF_9464D_CondB_Y3_S1-A6_1_4855.d	1	Q8BYK6-2|YTHD3_MOUSE;Q8BYK6-3|YTHD3_MOUSE;Q6IE26|EPHX4_MOUSE;Q8BYK6|YTHD3_MOUSE			Q8BYK6-2|YTHD3_MOUSE;Q8BYK6-3|YTHD3_MOUSE;Q6IE26|EPHX4_MOUSE;Q8BYK6|YTHD3_MOUSE																		1	VFSQPGAL	0.7875
VGFNVKNV	100.75	875.486	8	0	-9	438.747	2	24.7262	0.7637-0.7808	427	14400	1223024	29732	20240812_KP_AC_DF_9464D_CondB_Y3_S1-A6_1_4855.d	2	P62631|EF1A2_MOUSE;P10126|EF1A1_MOUSE			P62631|EF1A2_MOUSE;P10126|EF1A1_MOUSE																		2	VGFNVKNV	0.5125
VGISVTLL	81.1	800.501	8	0	-0.3	801.508	1	50.8742	1.3625-1.3790	333	4760	2534417	80777	20240812_KP_AC_DF_9464D_CondB_Y3_S1-A6_1_4855.d	1	Q9WUR2-2|ECI2_MOUSE;Q9WUR2|ECI2_MOUSE			Q9WUR2-2|ECI2_MOUSE;Q9WUR2|ECI2_MOUSE																		1	VGISVTLL	2.325
VGNTYGNF	81.1	870.387	8	0	-2.1	871.393	1	22.1309	1.3671-1.3836	1170	21200	1088372	24620	20240812_KP_AC_DF_9464D_CondB_Y3_S1-A6_1_4855.d	2	Q8VCH8|UBXN4_MOUSE			Q8VCH8|UBXN4_MOUSE																		1	VGNTYGNF	-0.35
VHVTVINL	83.49	893.533	8	0	3.9	894.544	1	36.3059	1.4027-1.4192	799	13900	1803889	52813	20240812_KP_AC_DF_9464D_CondB_Y3_S1-A6_1_4855.d	3	Q5RJH6-2|SMG7_MOUSE;Q5RJH6-3|SMG7_MOUSE;Q5RJH6|SMG7_MOUSE			Q5RJH6-2|SMG7_MOUSE;Q5RJH6-3|SMG7_MOUSE;Q5RJH6|SMG7_MOUSE																		1	VHVTVINL	1.6875
VIIGKIAL	23.81	825.569	8	0	0.6	826.577	1	40.0819	1.4212-1.4376	515	9390	1992938	60506	20240812_KP_AC_DF_9464D_CondB_Y3_S1-A6_1_4855.d	1	Q9QY76|VAPB_MOUSE			Q9QY76|VAPB_MOUSE																		1	VIIGKIAL	2.375
VIKVFNDM	101.48	964.505	8	0	-7.2	483.256	2	32.6543	0.8102-0.8273			1620851	45035	20240812_KP_AC_DF_9464D_CondB_Y3_S1-A6_1_4855.d	1	P18760|COF1_MOUSE			P18760|COF1_MOUSE																		2	VIKVFNDM	0.8375
VISGVLQL	56.19	827.512	8	0	-0.8	828.518	1	45.4157	1.3684-1.3849	370	8350	2262117	70605	20240812_KP_AC_DF_9464D_CondB_Y3_S1-A6_1_4855.d	1	Q8VDD5|MYH9_MOUSE			Q8VDD5|MYH9_MOUSE																		1	VISGVLQL	1.975
VIVRFLTV	80.75	945.601	8	0	-6.8	473.805	2	44.4126	0.8375-0.8546			2211522	68778	20240812_KP_AC_DF_9464D_CondB_Y3_S1-A6_1_4855.d	1	P62245|RS15A_MOUSE			P62245|RS15A_MOUSE																		2	VIVRFLTV	2.3125
VNDIFERI	74.24	1004.53	8	0	-1.5	503.271	2	36.6597	0.8266-0.8437	25500	440000	1821402	53562	20240812_KP_AC_DF_9464D_CondB_Y3_S1-A6_1_4855.d	2	Q8CGP0|H2B3B_MOUSE;Q8CGP2|H2B1P_MOUSE;Q64525|H2B2B_MOUSE;Q8CGP2-2|H2B1P_MOUSE;Q6ZWY9|H2B1C_MOUSE;Q64475|H2B1B_MOUSE;P10853|H2B1F_MOUSE;Q8CGP1|H2B1K_MOUSE;Q9D2U9|H2B3A_MOUSE;P10854|H2B1M_MOUSE;Q64478|H2B1H_MOUSE			Q8CGP0|H2B3B_MOUSE;Q8CGP2|H2B1P_MOUSE;Q64525|H2B2B_MOUSE;Q8CGP2-2|H2B1P_MOUSE;Q6ZWY9|H2B1C_MOUSE;Q64475|H2B1B_MOUSE;P10853|H2B1F_MOUSE;Q8CGP1|H2B1K_MOUSE;Q9D2U9|H2B3A_MOUSE;P10854|H2B1M_MOUSE;Q64478|H2B1H_MOUSE																		2	VNDIFERI	0.125
VNFEFPEF	94.95	1027.47	8	0	2.4	1028.47	1	55.1533	1.4810-1.4974	31200	1140000	2745089	88757	20240812_KP_AC_DF_9464D_CondB_Y3_S1-A6_1_4855.d	6	P62082|RS7_MOUSE			P62082|RS7_MOUSE																		1	VNFEFPEF	0.0625
VNIIKILL	49.59	924.637	8	0	-5.6	463.323	2	54.6911	0.8171-0.8341	240	4650	2726151	88107	20240812_KP_AC_DF_9464D_CondB_Y3_S1-A6_1_4855.d	1	Q99NH0|ANR17_MOUSE;Q99NH0-2|ANR17_MOUSE;Q99NH0-3|ANR17_MOUSE			Q99NH0|ANR17_MOUSE;Q99NH0-2|ANR17_MOUSE;Q99NH0-3|ANR17_MOUSE																		2	VNIIKILL	2.2375
VNPTVFFD	100.9	937.455	8	0	-7.5	938.455	1	43.5102	1.3869-1.4034	1990	19400	2167234	67162	20240812_KP_AC_DF_9464D_CondB_Y3_S1-A6_1_4855.d	2	P17742|PPIA_MOUSE			P17742|PPIA_MOUSE																		1	VNPTVFFD	0.5875
VNYEPLGL	78.94	903.47	8	0	-6	904.472	1	40.9935	1.4310-1.4475	137	2520	2040430	62278	20240812_KP_AC_DF_9464D_CondB_Y3_S1-A6_1_4855.d	1	Q80YE7|DAPK1_MOUSE;Q8VDF3|DAPK2_MOUSE;Q8VDF3-2|DAPK2_MOUSE;Q80YE7-2|DAPK1_MOUSE;O54784|DAPK3_MOUSE			Q80YE7|DAPK1_MOUSE;Q8VDF3|DAPK2_MOUSE;Q8VDF3-2|DAPK2_MOUSE;Q80YE7-2|DAPK1_MOUSE;O54784|DAPK3_MOUSE																		1	VNYEPLGL	0.1875
VQFSWFVD	100.21	1026.48	8	0	-5.5	1027.48	1	53.6411	1.5033-1.5197	203	3170	2675546	86270	20240812_KP_AC_DF_9464D_CondB_Y3_S1-A6_1_4855.d	1	P01868|IGHG1_MOUSE;P01869|IGH1M_MOUSE			P01868|IGHG1_MOUSE;P01869|IGH1M_MOUSE																		1	VQFSWFVD	0.6625
VSSVFQNM	52.67	910.422	8	0	-2.7	911.427	1	33.3708	1.3994-1.4159	681	7850	1654261	46441	20240812_KP_AC_DF_9464D_CondB_Y3_S1-A6_1_4855.d	1	Q6NVF4|HELB_MOUSE			Q6NVF4|HELB_MOUSE																		1	VSSVFQNM	0.5625
VVDIFQTV	48.49	919.501	8	0	-2.4	920.506	1	47.9811	1.4225-1.4389	461	5740	2388492	75060	20240812_KP_AC_DF_9464D_CondB_Y3_S1-A6_1_4855.d	1	B0V2N1-6|PTPRS_MOUSE;Q64487-8|PTPRD_MOUSE;Q64487-11|PTPRD_MOUSE;Q64487-7|PTPRD_MOUSE;Q64487-12|PTPRD_MOUSE;Q64487-6|PTPRD_MOUSE;Q64487|PTPRD_MOUSE;B0V2N1-4|PTPRS_MOUSE;Q64487-2|PTPRD_MOUSE;Q64487-5|PTPRD_MOUSE;Q64487-10|PTPRD_MOUSE;Q64487-1|PTPRD_MOUSE;Q64487-3|PTPRD_MOUSE;B0V2N1|PTPRS_MOUSE;Q64487-9|PTPRD_MOUSE;B0V2N1-3|PTPRS_MOUSE;B0V2N1-5|PTPRS_MOUSE;B0V2N1-2|PTPRS_MOUSE			B0V2N1-6|PTPRS_MOUSE;Q64487-8|PTPRD_MOUSE;Q64487-11|PTPRD_MOUSE;Q64487-7|PTPRD_MOUSE;Q64487-12|PTPRD_MOUSE;Q64487-6|PTPRD_MOUSE;Q64487|PTPRD_MOUSE;B0V2N1-4|PTPRS_MOUSE;Q64487-2|PTPRD_MOUSE;Q64487-5|PTPRD_MOUSE;Q64487-10|PTPRD_MOUSE;Q64487-1|PTPRD_MOUSE;Q64487-3|PTPRD_MOUSE;B0V2N1|PTPRS_MOUSE;Q64487-9|PTPRD_MOUSE;B0V2N1-3|PTPRS_MOUSE;B0V2N1-5|PTPRS_MOUSE;B0V2N1-2|PTPRS_MOUSE																		1	VVDIFQTV	1.525
VVGFNPGD	50.52	803.381	8	0	-7.9	804.382	1	22.8734	1.2863-1.3029	345	2750	1128067	26215	20240812_KP_AC_DF_9464D_CondB_Y3_S1-A6_1_4855.d	1	P01867-2|IGG2B_MOUSE;P01867|IGG2B_MOUSE			P01867-2|IGG2B_MOUSE;P01867|IGG2B_MOUSE																		1	VVGFNPGD	0.225
VVLLFETA	99.88	890.511	8	0	-3.8	891.515	1	49.767	1.4113-1.4278	551	5740	2478840	78540	20240812_KP_AC_DF_9464D_CondB_Y3_S1-A6_1_4855.d	1	P11499|HS90B_MOUSE			P11499|HS90B_MOUSE																		1	VVLLFETA	2.05
VVTPFGQV	34.13	845.465	8	0	1.6	846.473	1	40.7627	1.3545-1.3710	441	3570	2026172	61736	20240812_KP_AC_DF_9464D_CondB_Y3_S1-A6_1_4855.d	1	Q8K2K6|AGFG1_MOUSE;Q8K2K6-1|AGFG1_MOUSE;Q8K2K6-2|AGFG1_MOUSE;Q8K2K6-3|AGFG1_MOUSE			Q8K2K6|AGFG1_MOUSE;Q8K2K6-1|AGFG1_MOUSE;Q8K2K6-2|AGFG1_MOUSE;Q8K2K6-3|AGFG1_MOUSE																		1	VVTPFGQV	1.15
VVYIFGPP	54.78	890.49	8	0	-4.1	891.494	1	47.7103	1.4126-1.4291	329	6990	2375844	74604	20240812_KP_AC_DF_9464D_CondB_Y3_S1-A6_1_4855.d	1	Q3THK7|GUAA_MOUSE			Q3THK7|GUAA_MOUSE																		1	VVYIFGPP	1.35
VVYYNKGL	30.77	954.518	8	0	-3.9	478.264	2	20.5909	0.8205-0.8375	192	4140	1017084	21912	20240812_KP_AC_DF_9464D_CondB_Y3_S1-A6_1_4855.d	1	Q91V61-2|SFXN3_MOUSE;Q91V61|SFXN3_MOUSE			Q91V61-2|SFXN3_MOUSE;Q91V61|SFXN3_MOUSE																		2	VVYYNKGL	0.225
WDVWGSGS	98.76	892.371	8	0	-3.6	893.376	1	36.5113	1.3658-1.3823	126	6970	1813444	53224	20240812_KP_AC_DF_9464D_CondB_Y3_S1-A6_1_4855.d	3	Q9EPJ9-2|ARFG1_MOUSE;Q9EPJ9|ARFG1_MOUSE			Q9EPJ9-2|ARFG1_MOUSE;Q9EPJ9|ARFG1_MOUSE																		1	WDVWGSGS	-0.4375
WTPLLQSL	94.71	956.533	8	0	1.4	957.542	1	53.1622	1.4908-1.5072	269	5880	2648587	85219	20240812_KP_AC_DF_9464D_CondB_Y3_S1-A6_1_4855.d	2	Q9ERK4|XPO2_MOUSE			Q9ERK4|XPO2_MOUSE																		1	WTPLLQSL	0.4875
WVVQRIGK	55.87	984.587	8	0	-6.9	493.297	2	19.2253	0.8382-0.8552	250	5530	947250	19134	20240812_KP_AC_DF_9464D_CondB_Y3_S1-A6_1_4855.d	1	Q9WTZ1|RBX2_MOUSE			Q9WTZ1|RBX2_MOUSE																		2	WVVQRIGK	-0.0375
WWTGWFGK	82.2	1066.5	8	0	-4.5	534.256	2	48.1758	0.8437-0.8607	3300	66900	2394851	75323	20240812_KP_AC_DF_9464D_CondB_Y3_S1-A6_1_4855.d	2	Q64213|SF01_MOUSE			Q64213|SF01_MOUSE																		2	WWTGWFGK	-0.6625
YAYAPSSL	91.81	870.412	8	0	0.9	871.42	1	28.1839	1.3453-1.3618	1390	16800	1395507	36099	20240812_KP_AC_DF_9464D_CondB_Y3_S1-A6_1_4855.d	2	Q91YT7|YTHD2_MOUSE			Q91YT7|YTHD2_MOUSE																		1	YAYAPSSL	0.2
YDYGGYSG	101.5	880.324	8	0	-1	881.33	1	16.6728	1.3585-1.3750	389	14000	820204	14008	20240812_KP_AC_DF_9464D_CondB_Y3_S1-A6_1_4855.d	3	Q8VDM6|HNRL1_MOUSE;Q8VDM6-2|HNRL1_MOUSE			Q8VDM6|HNRL1_MOUSE;Q8VDM6-2|HNRL1_MOUSE																		1	YDYGGYSG	-1.175
YDYLFKLL	43.61	1073.58	8	0	-6.8	537.793	2	54.8339	0.8865-0.9035	415	4960	2732479	88339	20240812_KP_AC_DF_9464D_CondB_Y3_S1-A6_1_4855.d	1	P61028|RAB8B_MOUSE;P62821|RAB1A_MOUSE;P55258|RAB8A_MOUSE;Q9D1G1|RAB1B_MOUSE			P61028|RAB8B_MOUSE;P62821|RAB1A_MOUSE;P55258|RAB8A_MOUSE;Q9D1G1|RAB1B_MOUSE																		2	YDYLFKLL	0.525
YFLSKEIY	79.15	1061.54	8	0	-4.2	531.777	2	34.2503	0.8797-0.8967	147	3960	1700198	48182	20240812_KP_AC_DF_9464D_CondB_Y3_S1-A6_1_4855.d	1	Q9CQQ7|AT5F1_MOUSE			Q9CQQ7|AT5F1_MOUSE																		2	YFLSKEIY	0.0375
YFVRLGSL	50.18	953.533	8	0	4.4	477.776	2	39.9876	0.8437-0.8607			1989740	60356	20240812_KP_AC_DF_9464D_CondB_Y3_S1-A6_1_4855.d	2	Q8BVZ1-2|PLIN5_MOUSE;Q8BVZ1|PLIN5_MOUSE;Q9DBG5|PLIN3_MOUSE			Q8BVZ1-2|PLIN5_MOUSE;Q8BVZ1|PLIN5_MOUSE;Q9DBG5|PLIN3_MOUSE																		2	YFVRLGSL	0.95
YGWTANME	100.79	970.385	8	0	4.2	971.397	1	29.1773	1.4514-1.4679			1446133	37957	20240812_KP_AC_DF_9464D_CondB_Y3_S1-A6_1_4855.d	1	P11499|HS90B_MOUSE			P11499|HS90B_MOUSE																		1	YGWTANME	-0.825
YLKRKRIF	96.53	1122.7	8	0	-11.8	375.237	3	13.436	0.7041-0.7212			657419	8195	20240812_KP_AC_DF_9464D_CondB_Y3_S1-A6_1_4855.d	1	Q9CW46|RAVR1_MOUSE			Q9CW46|RAVR1_MOUSE																		3	YLKRKRIF	-0.875
YLYEVSQL	45.52	1013.51	8	0	-2	1014.51	1	39.227	1.5072-1.5236	487	12900	1950005	58721	20240812_KP_AC_DF_9464D_CondB_Y3_S1-A6_1_4855.d	2	Q9D1A2|CNDP2_MOUSE			Q9D1A2|CNDP2_MOUSE																		1	YLYEVSQL	0.175
YQYVTKLV	100.02	1012.56	8	0	-0.9	507.286	2	29.4026	0.8552-0.8723	211	4480	1457228	38384	20240812_KP_AC_DF_9464D_CondB_Y3_S1-A6_1_4855.d	1	Q9DBE8|ALG2_MOUSE			Q9DBE8|ALG2_MOUSE																		2	YQYVTKLV	0.1875
YRVPFLVL	87.77	1005.6	8	0	-6.8	503.804	2	54.2417	0.8621-0.8791	205	3800	2702479	87295	20240812_KP_AC_DF_9464D_CondB_Y3_S1-A6_1_4855.d	1	Q78XF5|OSTC_MOUSE			Q78XF5|OSTC_MOUSE																		2	YRVPFLVL	1.425
YSYGYNGL	101.11	935.403	8	0	-0.4	936.409	1	28.5988	1.4297-1.4462	1880	37900	1412920	36748	20240812_KP_AC_DF_9464D_CondB_Y3_S1-A6_1_4855.d	2	Q9D0K1|PEX13_MOUSE			Q9D0K1|PEX13_MOUSE																		1	YSYGYNGL	-0.65
AAGVGDMVM	29.07	849.372	9	0	-3.5	850.377	1	30.9789	1.3400-1.3565			1536635	41591	20240812_KP_AC_DF_9464D_CondB_Y3_S1-A6_1_4855.d	1	P62830|RL23_MOUSE			P62830|RL23_MOUSE																		1	AAGVGDMVM	1.27778
AAVTSVLGM	77.82	847.447	9	0	-2.2	848.453	1	39.7782	1.3776-1.3941	2600	23900	1975444	59776	20240812_KP_AC_DF_9464D_CondB_Y3_S1-A6_1_4855.d	1	P81068|IRX1_MOUSE			P81068|IRX1_MOUSE																		1	AAVTSVLGM	1.75556
AGMPGYPVL	79.89	903.452	9	0	-0.4	904.459	1	41.4098	1.3968-1.4133	374	3500	2060942	62978	20240812_KP_AC_DF_9464D_CondB_Y3_S1-A6_1_4855.d	2	Q80U78-2|PUM1_MOUSE;Q80U78|PUM1_MOUSE;Q80U78-3|PUM1_MOUSE			Q80U78-2|PUM1_MOUSE;Q80U78|PUM1_MOUSE;Q80U78-3|PUM1_MOUSE																		1	AGMPGYPVL	0.711111
AMFGQPGAL	61.14	890.432	9	0	-3.6	891.436	1	36.9483	1.4093-1.4258	857	8320	1835682	54126	20240812_KP_AC_DF_9464D_CondB_Y3_S1-A6_1_4855.d	1	Q91YT7|YTHD2_MOUSE			Q91YT7|YTHD2_MOUSE																		1	AMFGQPGAL	0.688889
AMLGDFVNM	99.05	996.441	9	0	-2.6	997.446	1	48.3447	1.4567-1.4731	1430	14000	2404291	75619	20240812_KP_AC_DF_9464D_CondB_Y3_S1-A6_1_4855.d	1	P63038-2|CH60_MOUSE;P63038|CH60_MOUSE			P63038-2|CH60_MOUSE;P63038|CH60_MOUSE																		1	AMLGDFVNM	1
AMYIFLHTV	84.06	1093.56	9	0	-5.2	547.786	2	46.0393	0.8791-0.8961	623	9420	2290648	71704	20240812_KP_AC_DF_9464D_CondB_Y3_S1-A6_1_4855.d	1	Q9CQZ0|ORML2_MOUSE			Q9CQZ0|ORML2_MOUSE																		2	AMYIFLHTV	1.53333
ANFPRATGL	101.24	945.503	9	0	-6	473.756	2	24.7925	0.8000-0.8171	1310	10800	1223041	29749	20240812_KP_AC_DF_9464D_CondB_Y3_S1-A6_1_4855.d	2	P0CG14|DERPC_MOUSE			P0CG14|DERPC_MOUSE																		2	ANFPRATGL	-0.0555556
ASNPGMANL	94.09	873.401	9	0	-1.7	874.407	1	22.549	1.3928-1.4093	238	3070	1112142	25530	20240812_KP_AC_DF_9464D_CondB_Y3_S1-A6_1_4855.d	1	B2RWS6|EP300_MOUSE			B2RWS6|EP300_MOUSE																		1	ASNPGMANL	-0.0555556
ASYEFVQRL	99.12	1111.57	9	0	-3.1	556.789	2	33.3121	0.8818-0.8988	3330	40300	1651107	46335	20240812_KP_AC_DF_9464D_CondB_Y3_S1-A6_1_4855.d	2	Q9JHU4|DYHC1_MOUSE			Q9JHU4|DYHC1_MOUSE																		2	ASYEFVQRL	-0.111111
ASYTYLSLG	27.61	973.476	9	0	2.3	974.485	1	38.0038	1.4882-1.5046	1050	10800	1886516	56192	20240812_KP_AC_DF_9464D_CondB_Y3_S1-A6_1_4855.d	1	P49945|FRIL2_MOUSE;P29391|FRIL1_MOUSE			P49945|FRIL2_MOUSE;P29391|FRIL1_MOUSE																		1	ASYTYLSLG	0.455556
ATFEKESVM	98.62	1040.48	9	0	-3.3	521.248	2	19.4122	0.8184-0.8355	1210	14700	955124	19388	20240812_KP_AC_DF_9464D_CondB_Y3_S1-A6_1_4855.d	1	P51912|AAAT_MOUSE			P51912|AAAT_MOUSE																		2	ATFEKESVM	-0.188889
ATFIRVTQQ	98.38	1062.58	9	0	-4.4	532.296	2	21.7338	0.8416-0.8586	1160	16100	1070912	23924	20240812_KP_AC_DF_9464D_CondB_Y3_S1-A6_1_4855.d	1	Q9DCZ1|GMPR1_MOUSE			Q9DCZ1|GMPR1_MOUSE																		2	ATFIRVTQQ	0.0444444
ATISEIKTL	79.97	974.565	9	0	-3.5	488.288	2	27.8396	0.8246-0.8416	333	5140	1378158	35514	20240812_KP_AC_DF_9464D_CondB_Y3_S1-A6_1_4855.d	1	Q9CY27|TECR_MOUSE			Q9CY27|TECR_MOUSE																		2	ATISEIKTL	0.555556
AVMKQFAFV	99.81	1039.55	9	0	-3.4	520.782	2	39.2712	0.8757-0.8927	215	4740	1953203	58871	20240812_KP_AC_DF_9464D_CondB_Y3_S1-A6_1_4855.d	1	Q8C2Q3|RBM14_MOUSE;Q8C2Q3-2|RBM14_MOUSE			Q8C2Q3|RBM14_MOUSE;Q8C2Q3-2|RBM14_MOUSE																		2	AVMKQFAFV	1.34444
AVYTFETLL	69.16	1055.55	9	0	-3.1	1056.56	1	54.7108	1.5550-1.5713	790	9380	2724575	88055	20240812_KP_AC_DF_9464D_CondB_Y3_S1-A6_1_4855.d	1	Q8R1F1|NIBA2_MOUSE			Q8R1F1|NIBA2_MOUSE																		1	AVYTFETLL	1.13333
AWVEAHGKL	92.59	1009.53	9	0	-2.3	505.773	2	18.9677	0.8443-0.8614			934509	18585	20240812_KP_AC_DF_9464D_CondB_Y3_S1-A6_1_4855.d	1	P38647|GRP75_MOUSE			P38647|GRP75_MOUSE																		2	AWVEAHGKL	-0.0333333
DDM(+15.99)GFGLFD	100.15	1031.39	9	0	-2.2	1032.4	1	45.7076	1.4843-1.5007	4510	109000	2277973	71221	20240812_KP_AC_DF_9464D_CondB_Y3_S1-A6_1_4855.d	3	P99027|RLA2_MOUSE;P47955|RLA1_MOUSE	Oxidation (M)	M3:Oxidation (M):1000.00	P99027|RLA2_MOUSE;P47955|RLA1_MOUSE																		1	DDMGFGLFD	-4.93432e-17
DDMGFGLFD	100.1	1015.4	9	0	-0.9	1016.4	1	52.4774	1.4777-1.4941	26700	666000	2613760	83920	20240812_KP_AC_DF_9464D_CondB_Y3_S1-A6_1_4855.d	3	P99027|RLA2_MOUSE;P47955|RLA1_MOUSE			P99027|RLA2_MOUSE;P47955|RLA1_MOUSE																		1	DDMGFGLFD	-4.93432e-17
DINVKWKID	101.56	1129.61	9	0	-3.1	565.812	2	31.0454	0.8791-0.8961	1530	36300	1536676	41632	20240812_KP_AC_DF_9464D_CondB_Y3_S1-A6_1_4855.d	2	P01837|IGKC_MOUSE			P01837|IGKC_MOUSE																		2	DINVKWKID	-0.666667
DISVEWTSN(+0.98)	100.6	1050.45	9	0	-2.7	1051.45	1	33.9379	1.4698-1.4863	2620	15700	1679586	47382	20240812_KP_AC_DF_9464D_CondB_Y3_S1-A6_1_4855.d	1	P01867-2|IGG2B_MOUSE;P01867|IGG2B_MOUSE	Deamidation (NQ)	N9:Deamidation (NQ):1000.00	P01867-2|IGG2B_MOUSE;P01867|IGG2B_MOUSE																		1	DISVEWTSN	-0.555556
DKLLVVPQD	26.42	1025.58	9	0	-1	513.795	2	28.8788	0.8409-0.8580	364	5530	1430299	37363	20240812_KP_AC_DF_9464D_CondB_Y3_S1-A6_1_4855.d	1	Q64435|UD16_MOUSE			Q64435|UD16_MOUSE																		2	DKLLVVPQD	0
DPEAFPALA	101.54	929.449	9	0	-2.1	930.455	1	39.4695	1.4139-1.4304	997	9990	1959531	59103	20240812_KP_AC_DF_9464D_CondB_Y3_S1-A6_1_4855.d	1	Q9CY58-2|SERB1_MOUSE;Q9CY58-3|SERB1_MOUSE;Q9CY58|SERB1_MOUSE			Q9CY58-2|SERB1_MOUSE;Q9CY58-3|SERB1_MOUSE;Q9CY58|SERB1_MOUSE																		1	DPEAFPALA	0.2
DPVQKLFVD	101.62	1059.56	9	0	-3.5	530.785	2	37.6818	0.8641-0.8811	475	4980	1872198	55590	20240812_KP_AC_DF_9464D_CondB_Y3_S1-A6_1_4855.d	1	P97450|ATP5J_MOUSE			P97450|ATP5J_MOUSE																		2	DPVQKLFVD	-0.111111
DTAPVLDSD	101.43	931.413	9	0	-0.1	932.421	1	19.3957	1.3994-1.4159	5960	108000	947213	19097	20240812_KP_AC_DF_9464D_CondB_Y3_S1-A6_1_4855.d	3	P01867-2|IGG2B_MOUSE;P01867|IGG2B_MOUSE			P01867-2|IGG2B_MOUSE;P01867|IGG2B_MOUSE																		1	DTAPVLDSD	-0.422222
DVQ(+0.98)LQESGP	100.99	972.44	9	0	3.6	973.451	1	19.758	1.4087-1.4251			974231	20207	20240812_KP_AC_DF_9464D_CondB_Y3_S1-A6_1_4855.d	1	P18531|HVM60_MOUSE;P18533|HVM62_MOUSE;P18532|HVM61_MOUSE;P01822|HVM46_MOUSE	Deamidation (NQ)	Q3:Deamidation (NQ):60.92	P18531|HVM60_MOUSE;P18533|HVM62_MOUSE;P18532|HVM61_MOUSE;P01822|HVM46_MOUSE																		1	DVQLQESGP	-0.977778
DVQLQESGP	101.57	971.456	9	0	-1	972.462	1	18.7788	1.4357-1.4521	104000	3610000	918602	17918	20240812_KP_AC_DF_9464D_CondB_Y3_S1-A6_1_4855.d	11	P18531|HVM60_MOUSE;P18533|HVM62_MOUSE;P18532|HVM61_MOUSE;P01822|HVM46_MOUSE			P18531|HVM60_MOUSE;P18533|HVM62_MOUSE;P18532|HVM61_MOUSE;P01822|HVM46_MOUSE																		1	DVQLQESGP	-0.977778
EDEIGDPLA	78.94	957.429	9	0	-14.2	958.423	1	30.252	1.4113-1.4278			1500057	40065	20240812_KP_AC_DF_9464D_CondB_Y3_S1-A6_1_4855.d	2	Q91ZX7|LRP1_MOUSE			Q91ZX7|LRP1_MOUSE																		1	EDEIGDPLA	-0.655556
EDM(+15.99)GFGLFD	100.19	1045.41	9	0	0.2	1046.41	1	44.7082	1.4994-1.5157	458	3800	2224162	69226	20240812_KP_AC_DF_9464D_CondB_Y3_S1-A6_1_4855.d	1	P14869|RLA0_MOUSE	Oxidation (M)	M3:Oxidation (M):1000.00	P14869|RLA0_MOUSE																		1	EDMGFGLFD	-4.93432e-17
EDMGFGLFD	100.23	1029.41	9	0	-1.8	1030.42	1	51.6129	1.4935-1.5099	4820	84400	2570912	82220	20240812_KP_AC_DF_9464D_CondB_Y3_S1-A6_1_4855.d	2	P14869|RLA0_MOUSE			P14869|RLA0_MOUSE																		1	EDMGFGLFD	-4.93432e-17
EGIDFYTSI	89.8	1043.48	9	0	-0.5	1044.49	1	46.5009	1.4967-1.5131	630	7770	2314379	72575	20240812_KP_AC_DF_9464D_CondB_Y3_S1-A6_1_4855.d	1	P17879|HS71B_MOUSE;P16627|HS71L_MOUSE;Q61696|HS71A_MOUSE;P63017|HSP7C_MOUSE			P17879|HS71B_MOUSE;P16627|HS71L_MOUSE;Q61696|HS71A_MOUSE;P63017|HSP7C_MOUSE																		1	EGIDFYTSI	0.177778
EIVQFFSGL	100.94	1038.54	9	0	-1.2	1039.54	1	56.9734	1.5112-1.5275	831	8710	2836195	91471	20240812_KP_AC_DF_9464D_CondB_Y3_S1-A6_1_4855.d	1	Q9Z2X1|HNRPF_MOUSE;O35737|HNRH1_MOUSE;P70333|HNRH2_MOUSE;Q9Z2X1-2|HNRPF_MOUSE			Q9Z2X1|HNRPF_MOUSE;O35737|HNRH1_MOUSE;P70333|HNRH2_MOUSE;Q9Z2X1-2|HNRPF_MOUSE																		1	EIVQFFSGL	1.1
EPIPYEFMA	97.11	1095.49	9	0	-1	1096.5	1	46.5895	1.5400-1.5563	612	5250	2319133	72757	20240812_KP_AC_DF_9464D_CondB_Y3_S1-A6_1_4855.d	1	O09167|RL21_MOUSE			O09167|RL21_MOUSE																		1	EPIPYEFMA	-0.0555556
ESFSDYPPL	96.24	1053.47	9	0	0.5	1054.47	1	38.7599	1.5243-1.5406	885	9080	1921443	57591	20240812_KP_AC_DF_9464D_CondB_Y3_S1-A6_1_4855.d	2	P10126|EF1A1_MOUSE			P10126|EF1A1_MOUSE																		1	ESFSDYPPL	-0.722222
EVTGHLKLY	101.22	1058.58	9	0	-6.3	530.292	2	22.3773	0.8661-0.8831	306	6580	1104283	25291	20240812_KP_AC_DF_9464D_CondB_Y3_S1-A6_1_4855.d	1	Q8R2Y8|PTH2_MOUSE			Q8R2Y8|PTH2_MOUSE																		2	EVTGHLKLY	-0.133333
FAQEALTVL	98.9	990.539	9	0	2.6	991.548	1	44.2962	1.4895-1.5059	3990	34000	2202028	68428	20240812_KP_AC_DF_9464D_CondB_Y3_S1-A6_1_4855.d	1	Q76MZ3|2AAA_MOUSE			Q76MZ3|2AAA_MOUSE																		1	FAQEALTVL	1.16667
FDYPTDVGP	102.06	1009.44	9	0	2.2	1010.45	1	32.0128	1.4462-1.4626	346	3780	1585657	43369	20240812_KP_AC_DF_9464D_CondB_Y3_S1-A6_1_4855.d	2	Q9CW46|RAVR1_MOUSE			Q9CW46|RAVR1_MOUSE																		1	FDYPTDVGP	-0.622222
FEVIDKPQS	89.13	1061.54	9	0	-10.1	531.771	2	19.0625	0.8655-0.8825			939287	18791	20240812_KP_AC_DF_9464D_CondB_Y3_S1-A6_1_4855.d	1	P97450|ATP5J_MOUSE			P97450|ATP5J_MOUSE																		2	FEVIDKPQS	-0.588889
FGEEAEEEA	97.14	1009.39	9	0	-2.2	1010.39	1	15.4669	1.4185-1.4350	3000	33800	756850	11614	20240812_KP_AC_DF_9464D_CondB_Y3_S1-A6_1_4855.d	2	P99024|TBB5_MOUSE			P99024|TBB5_MOUSE																		1	FGEEAEEEA	-1.27778
FMSTSVGDR	99.92	998.449	9	0	-5.2	500.229	2	15.8083	0.8348-0.8518	279	5180	775892	12368	20240812_KP_AC_DF_9464D_CondB_Y3_S1-A6_1_4855.d	1	P01633|KV5A1_MOUSE			P01633|KV5A1_MOUSE																		2	FMSTSVGDR	-0.2
FSYSLGEAA	101.43	943.429	9	0	-5	944.431	1	31.605	1.3948-1.4113	509	6330	1565131	42655	20240812_KP_AC_DF_9464D_CondB_Y3_S1-A6_1_4855.d	1	Q91YT7|YTHD2_MOUSE			Q91YT7|YTHD2_MOUSE																		1	FSYSLGEAA	0.377778
GLGTNTSLA	88.69	832.429	9	0	0.8	833.437	1	20.9157	1.3644-1.3809	1230	11800	1028106	22266	20240812_KP_AC_DF_9464D_CondB_Y3_S1-A6_1_4855.d	1	Q9Z1R2|BAG6_MOUSE			Q9Z1R2|BAG6_MOUSE																		1	GLGTNTSLA	0.322222
GLIRKYGLN	101.45	1032.61	9	0	-0.9	517.311	2	19.1917	0.9110-0.9280	304	8280	945630	19038	20240812_KP_AC_DF_9464D_CondB_Y3_S1-A6_1_4855.d	1	P62274|RS29_MOUSE			P62274|RS29_MOUSE																		2	GLIRKYGLN	-0.211111
GLQPLEFSD	67.58	1004.48	9	0	-14.5	1005.47	1	38.3124	1.4514-1.4679			1905576	56964	20240812_KP_AC_DF_9464D_CondB_Y3_S1-A6_1_4855.d	1	Q6Y5D8-2|RHG10_MOUSE;Q6Y5D8-3|RHG10_MOUSE;Q6Y5D8|RHG10_MOUSE			Q6Y5D8-2|RHG10_MOUSE;Q6Y5D8-3|RHG10_MOUSE;Q6Y5D8|RHG10_MOUSE																		1	GLQPLEFSD	-0.322222
GPSGKLWRD	28.58	1014.52	9	0	-4.1	339.181	3	15.3642	0.6690-0.6862			753703	11515	20240812_KP_AC_DF_9464D_CondB_Y3_S1-A6_1_4855.d	1	P16858|G3P_MOUSE			P16858|G3P_MOUSE																		3	GPSGKLWRD	-1.35556
GSYFIYSKL	101.36	1076.55	9	0	-2.4	539.283	2	37.9039	0.8913-0.9083	584	6450	1884973	56173	20240812_KP_AC_DF_9464D_CondB_Y3_S1-A6_1_4855.d	1	P01867-2|IGG2B_MOUSE;P01867|IGG2B_MOUSE			P01867-2|IGG2B_MOUSE;P01867|IGG2B_MOUSE																		2	GSYFIYSKL	0.288889
GTFQRSAGL	100.93	935.482	9	0	-3.5	468.747	2	17.3444	0.7952-0.8123	1070	20300	852068	15392	20240812_KP_AC_DF_9464D_CondB_Y3_S1-A6_1_4855.d	2	P0CG14|DERPC_MOUSE			P0CG14|DERPC_MOUSE																		2	GTFQRSAGL	-0.211111
GVLNSWTDQ	98.97	1018.47	9	0	-4.9	1019.47	1	32.1055	1.5026-1.5190	105	2870	1595260	43828	20240812_KP_AC_DF_9464D_CondB_Y3_S1-A6_1_4855.d	2	P01837|IGKC_MOUSE			P01837|IGKC_MOUSE																		1	GVLNSWTDQ	-0.588889
GVVVFGGFM	100.79	911.457	9	0	-0.4	912.464	1	54.7119	1.4501-1.4666	3020	49800	2726121	88077	20240812_KP_AC_DF_9464D_CondB_Y3_S1-A6_1_4855.d	2	Q99PL5-9|RRBP1_MOUSE;Q99PL5-8|RRBP1_MOUSE;Q99PL5|RRBP1_MOUSE;Q99PL5-11|RRBP1_MOUSE;Q99PL5-2|RRBP1_MOUSE;Q99PL5-10|RRBP1_MOUSE;Q99PL5-6|RRBP1_MOUSE;Q99PL5-3|RRBP1_MOUSE;Q99PL5-12|RRBP1_MOUSE;Q99PL5-4|RRBP1_MOUSE;Q99PL5-7|RRBP1_MOUSE;Q99PL5-5|RRBP1_MOUSE			Q99PL5-9|RRBP1_MOUSE;Q99PL5-8|RRBP1_MOUSE;Q99PL5|RRBP1_MOUSE;Q99PL5-11|RRBP1_MOUSE;Q99PL5-2|RRBP1_MOUSE;Q99PL5-10|RRBP1_MOUSE;Q99PL5-6|RRBP1_MOUSE;Q99PL5-3|RRBP1_MOUSE;Q99PL5-12|RRBP1_MOUSE;Q99PL5-4|RRBP1_MOUSE;Q99PL5-7|RRBP1_MOUSE;Q99PL5-5|RRBP1_MOUSE																		1	GVVVFGGFM	2.1
HDAFLGAEE	100.81	987.43	9	0	-1.7	988.435	1	20.8326	1.4416-1.4580	686	13400	1028105	22265	20240812_KP_AC_DF_9464D_CondB_Y3_S1-A6_1_4855.d	3	O35887|CALU_MOUSE			O35887|CALU_MOUSE																		1	HDAFLGAEE	-0.433333
HDNFGIVEG	100.83	986.446	9	0	-3.9	987.449	1	23.962	1.3941-1.4106			1185011	28295	20240812_KP_AC_DF_9464D_CondB_Y3_S1-A6_1_4855.d	2	P16858|G3P_MOUSE			P16858|G3P_MOUSE																		1	HDNFGIVEG	-0.333333
HEWKKLILT	101.57	1166.68	9	0	-2.8	584.346	2	23.8352	0.9381-0.9551	17300	359000	1175581	28009	20240812_KP_AC_DF_9464D_CondB_Y3_S1-A6_1_4855.d	4	C0HKG6|RNT2B_MOUSE;C0HKG5|RNT2A_MOUSE			C0HKG6|RNT2B_MOUSE;C0HKG5|RNT2A_MOUSE																		2	HEWKKLILT	-0.444444
HFSVEGQLE	97.87	1044.49	9	0	1.6	523.252	2	22.6661	0.8293-0.8464			1120093	25861	20240812_KP_AC_DF_9464D_CondB_Y3_S1-A6_1_4855.d	1	P11499|HS90B_MOUSE			P11499|HS90B_MOUSE																		2	HFSVEGQLE	-0.455556
HGAYISQYP	86.29	1034.48	9	0	-5.6	518.245	2	19.6341	0.8409-0.8580	1920	9560	964659	19779	20240812_KP_AC_DF_9464D_CondB_Y3_S1-A6_1_4855.d	1	Q8VC70|RBMS2_MOUSE			Q8VC70|RBMS2_MOUSE																		2	HGAYISQYP	-0.644444
HGLIRKYGL	101.73	1055.62	9	0	-0.4	528.819	2	18.193	0.9137-0.9307	984	14500	894760	16936	20240812_KP_AC_DF_9464D_CondB_Y3_S1-A6_1_4855.d	1	P62274|RS29_MOUSE			P62274|RS29_MOUSE																		2	HGLIRKYGL	-0.177778
HGVNVSVNA	101.27	895.451	9	0	0	896.458	1	15.6265	1.3168-1.3333	14600	323000	764756	11900	20240812_KP_AC_DF_9464D_CondB_Y3_S1-A6_1_4855.d	5	Q80X50|UBP2L_MOUSE;Q80X50-5|UBP2L_MOUSE;Q80X50-2|UBP2L_MOUSE			Q80X50|UBP2L_MOUSE;Q80X50-5|UBP2L_MOUSE;Q80X50-2|UBP2L_MOUSE																		1	HGVNVSVNA	0.333333
HNDAQNFDY	102.21	1122.44	9	0	-5.7	562.222	2	17.0431	0.8409-0.8580	624	12900	836166	14730	20240812_KP_AC_DF_9464D_CondB_Y3_S1-A6_1_4855.d	2	O35887|CALU_MOUSE			O35887|CALU_MOUSE																		2	HNDAQNFDY	-1.93333
HQQLYWSHP	102	1194.56	9	0	-4.8	598.283	2	20.0697	0.8940-0.9110	23500	331000	990094	20830	20240812_KP_AC_DF_9464D_CondB_Y3_S1-A6_1_4855.d	3	P62274|RS29_MOUSE			P62274|RS29_MOUSE																		2	HQQLYWSHP	-1.57778
HVIETLIGK	97.98	1008.6	9	0	-3.7	505.304	2	23.1614	0.8443-0.8614	237	4000	1145541	26925	20240812_KP_AC_DF_9464D_CondB_Y3_S1-A6_1_4855.d	1	P80316|TCPE_MOUSE			P80316|TCPE_MOUSE																		2	HVIETLIGK	0.588889
HYEVEIRDA	101.57	1130.54	9	0	1.4	566.276	2	17.2642	0.8709-0.8879	1020	18200	847341	15237	20240812_KP_AC_DF_9464D_CondB_Y3_S1-A6_1_4855.d	1	Q9CY27|TECR_MOUSE			Q9CY27|TECR_MOUSE																		2	HYEVEIRDA	-1
IAQDFKTDL	59.18	1049.54	9	0	-7.2	525.773	2	26.0941	0.8607-0.8777	266	7300	1290996	32172	20240812_KP_AC_DF_9464D_CondB_Y3_S1-A6_1_4855.d	1	P02301|H3C_MOUSE;P68433|H31_MOUSE;P84244|H33_MOUSE;P84228|H32_MOUSE			P02301|H3C_MOUSE;P68433|H31_MOUSE;P84244|H33_MOUSE;P84228|H32_MOUSE																		2	IAQDFKTDL	-0.244444
IAQEEALHL	99.32	1022.54	9	0	-4.4	512.275	2	28.5812	0.8437-0.8607	1480	15700	1414548	36852	20240812_KP_AC_DF_9464D_CondB_Y3_S1-A6_1_4855.d	1	Q8BP92|RCN2_MOUSE			Q8BP92|RCN2_MOUSE																		2	IAQEEALHL	0.222222
IEEIKDFLL	81.51	1118.62	9	0	4.9	560.321	2	48.4586	0.8879-0.9049			2413811	75995	20240812_KP_AC_DF_9464D_CondB_Y3_S1-A6_1_4855.d	1	Q9JJI8|RL38_MOUSE			Q9JJI8|RL38_MOUSE																		2	IEEIKDFLL	0.555556
IFVGNVSAA	101.24	876.471	9	0	-1.5	877.476	1	29.5357	1.3869-1.4034	209	9860	1463530	38590	20240812_KP_AC_DF_9464D_CondB_Y3_S1-A6_1_4855.d	2	Q8C2Q3|RBM14_MOUSE;Q8C2Q3-2|RBM14_MOUSE			Q8C2Q3|RBM14_MOUSE;Q8C2Q3-2|RBM14_MOUSE																		1	IFVGNVSAA	1.62222
IGAEVYHNL	91.89	1014.51	9	0	-2.3	508.263	2	24.2386	0.8266-0.8437	134	2630	1199190	28758	20240812_KP_AC_DF_9464D_CondB_Y3_S1-A6_1_4855.d	1	P17182|ENOA_MOUSE			P17182|ENOA_MOUSE																		2	IGAEVYHNL	0.266667
IGLGYTQTL	101.21	964.523	9	0	-0.9	965.529	1	37.8156	1.4790-1.4954	11100	327000	1876966	55786	20240812_KP_AC_DF_9464D_CondB_Y3_S1-A6_1_4855.d	3	Q60931|VDAC3_MOUSE;Q60932-2|VDAC1_MOUSE;Q60932|VDAC1_MOUSE			Q60931|VDAC3_MOUSE;Q60932-2|VDAC1_MOUSE;Q60932|VDAC1_MOUSE																		1	IGLGYTQTL	0.566667
IGVGYTQTL	100.98	950.507	9	0	-1.6	951.513	1	32.424	1.4757-1.4922	2540	27000	1606446	44346	20240812_KP_AC_DF_9464D_CondB_Y3_S1-A6_1_4855.d	1	Q60930|VDAC2_MOUSE			Q60930|VDAC2_MOUSE																		1	IGVGYTQTL	0.611111
IIEPSLRQL	61.13	1067.63	9	0	-8	534.82	2	35.0312	0.8743-0.8913	5240	127000	1739989	49873	20240812_KP_AC_DF_9464D_CondB_Y3_S1-A6_1_4855.d	2	P62984|RL40_MOUSE			P62984|RL40_MOUSE																		2	IIEPSLRQL	0.3
IIGQFGVGF	77.67	936.507	9	0	-2.7	937.512	1	48.7047	1.4330-1.4495	694	7200	2423284	76324	20240812_KP_AC_DF_9464D_CondB_Y3_S1-A6_1_4855.d	1	Q9CQN1|TRAP1_MOUSE			Q9CQN1|TRAP1_MOUSE																		1	IIGQFGVGF	1.56667
IIVDIFHGL	51.88	1025.59	9	0	-0.4	513.803	2	53.9464	0.8498-0.8668	383	10600	2688197	86729	20240812_KP_AC_DF_9464D_CondB_Y3_S1-A6_1_4855.d	2	Q8R5H1|UBP15_MOUSE;Q8R5H1-2|UBP15_MOUSE;Q8R5H1-5|UBP15_MOUSE			Q8R5H1|UBP15_MOUSE;Q8R5H1-2|UBP15_MOUSE;Q8R5H1-5|UBP15_MOUSE																		2	IIVDIFHGL	1.91111
ILGDSPLGT	72.72	871.465	9	0	-3.8	872.469	1	30.568	1.3565-1.3730			1515984	40752	20240812_KP_AC_DF_9464D_CondB_Y3_S1-A6_1_4855.d	2	Q9CW46|RAVR1_MOUSE			Q9CW46|RAVR1_MOUSE																		1	ILGDSPLGT	0.522222
ILSSFESRL	28.68	1050.57	9	0	1.2	526.293	2	33.3711	0.8689-0.8859	701	7470	1655872	46528	20240812_KP_AC_DF_9464D_CondB_Y3_S1-A6_1_4855.d	1	O35250|EXOC7_MOUSE;O35250-2|EXOC7_MOUSE			O35250|EXOC7_MOUSE;O35250-2|EXOC7_MOUSE																		2	ILSSFESRL	0.5
ILVSDMEMN	93.89	1050.47	9	0	3.2	1051.48	1	33.4642	1.4967-1.5131	214	2320	1660576	46660	20240812_KP_AC_DF_9464D_CondB_Y3_S1-A6_1_4855.d	1	Q64449|MRC2_MOUSE			Q64449|MRC2_MOUSE																		1	ILVSDMEMN	0.555556
IMFIGSTNL	48.91	994.516	9	0	-3.4	995.52	1	49.0178	1.5072-1.5236	520	7140	2440750	77026	20240812_KP_AC_DF_9464D_CondB_Y3_S1-A6_1_4855.d	1	P00848|ATP6_MOUSE			P00848|ATP6_MOUSE																		1	IMFIGSTNL	1.34444
INVKWKIDG	100.96	1071.61	9	0	-2.6	536.81	2	25.7347	0.8648-0.8818	1210	15600	1272025	31489	20240812_KP_AC_DF_9464D_CondB_Y3_S1-A6_1_4855.d	1	P01837|IGKC_MOUSE			P01837|IGKC_MOUSE																		2	INVKWKIDG	-0.322222
INYEGRLEA	55.14	1063.53	9	0	-1.5	532.771	2	20.0901	0.8430-0.8600	2270	31600	988510	20770	20240812_KP_AC_DF_9464D_CondB_Y3_S1-A6_1_4855.d	1	Q6PFD9|NUP98_MOUSE			Q6PFD9|NUP98_MOUSE																		2	INYEGRLEA	-0.733333
ISGWNGDNM	84.34	992.402	9	0	-1.5	993.408	1	25.8268	1.4100-1.4264			1278344	31712	20240812_KP_AC_DF_9464D_CondB_Y3_S1-A6_1_4855.d	2	P10126|EF1A1_MOUSE			P10126|EF1A1_MOUSE																		1	ISGWNGDNM	-0.733333
ISVEWTSN(+0.98)G	101.04	992.445	9	0	0.3	993.453	1	30.6066	1.4422-1.4587	3800	57900	1514353	40645	20240812_KP_AC_DF_9464D_CondB_Y3_S1-A6_1_4855.d	3	P01867-2|IGG2B_MOUSE;P01867|IGG2B_MOUSE	Deamidation (NQ)	N8:Deamidation (NQ):1000.00	P01867-2|IGG2B_MOUSE;P01867|IGG2B_MOUSE																		1	ISVEWTSNG	-0.211111
ISVEWTSNG	101.28	991.461	9	0	0.1	992.468	1	29.2089	1.4501-1.4666	4100	121000	1447708	38008	20240812_KP_AC_DF_9464D_CondB_Y3_S1-A6_1_4855.d	4	P01867-2|IGG2B_MOUSE;P01867|IGG2B_MOUSE			P01867-2|IGG2B_MOUSE;P01867|IGG2B_MOUSE																		1	ISVEWTSNG	-0.211111
ITQEEYGEF	100.67	1114.48	9	0	1.9	1115.49	1	26.6163	1.5419-1.5583	1740	18800	1316437	33229	20240812_KP_AC_DF_9464D_CondB_Y3_S1-A6_1_4855.d	1	P11499|HS90B_MOUSE			P11499|HS90B_MOUSE																		1	ITQEEYGEF	-1.01111
IWLRKNILL	64.08	1167.75	9	0	-1.4	584.881	2	38.749	0.9476-0.9645	6420	126000	1926228	57804	20240812_KP_AC_DF_9464D_CondB_Y3_S1-A6_1_4855.d	2	P41731|CD63_MOUSE			P41731|CD63_MOUSE																		2	IWLRKNILL	0.844444
KDIGFIKLD	97.56	1047.6	9	0	-1.7	524.805	2	33.7407	0.8723-0.8893	1670	20000	1673274	47166	20240812_KP_AC_DF_9464D_CondB_Y3_S1-A6_1_4855.d	1	P62274|RS29_MOUSE			P62274|RS29_MOUSE																		2	KDIGFIKLD	0.0444444
KEKQWSRWK	101.24	1274.69	9	0	-2.8	425.902	3	11.42	0.7061-0.7233	4800	81700	551832	4716	20240812_KP_AC_DF_9464D_CondB_Y3_S1-A6_1_4855.d	3	P23506|PIMT_MOUSE			P23506|PIMT_MOUSE																		3	KEKQWSRWK	-2.86667
KFMSTSVGD	60.69	970.443	9	0	0.2	971.45	1	35.3409	1.4357-1.4521	156000	1410000	1744829	50141	20240812_KP_AC_DF_9464D_CondB_Y3_S1-A6_1_4855.d	5	P01633|KV5A1_MOUSE			P01633|KV5A1_MOUSE																		1	KFMSTSVGD	-0.133333
KGFSYLVTA	91.64	984.528	9	0	-5.6	493.269	2	32.2615	0.8171-0.8341	619	9090	1600089	44085	20240812_KP_AC_DF_9464D_CondB_Y3_S1-A6_1_4855.d	1	Q9CR68|UCRI_MOUSE			Q9CR68|UCRI_MOUSE																		2	KGFSYLVTA	0.611111
KGTAFVTLL	97.99	948.564	9	0	-3.6	475.288	2	42.958	0.8273-0.8443	424	11100	2135509	65917	20240812_KP_AC_DF_9464D_CondB_Y3_S1-A6_1_4855.d	2	Q9CW46-2|RAVR1_MOUSE;Q9CW46|RAVR1_MOUSE			Q9CW46-2|RAVR1_MOUSE;Q9CW46|RAVR1_MOUSE																		2	KGTAFVTLL	1.18889
KNLVFVVGL	86.54	987.612	9	0	-4.9	494.811	2	47.9221	0.8443-0.8614	736	8970	2385342	74958	20240812_KP_AC_DF_9464D_CondB_Y3_S1-A6_1_4855.d	1	Q8BT14-3|CNOT4_MOUSE;Q8BT14|CNOT4_MOUSE;Q8BT14-2|CNOT4_MOUSE			Q8BT14-3|CNOT4_MOUSE;Q8BT14|CNOT4_MOUSE;Q8BT14-2|CNOT4_MOUSE																		2	KNLVFVVGL	1.68889
KTQVFGPVD	52.77	989.518	9	0	0	495.766	2	21.5564	0.8287-0.8457	265	11100	1062988	23620	20240812_KP_AC_DF_9464D_CondB_Y3_S1-A6_1_4855.d	2	P20060|HEXB_MOUSE			P20060|HEXB_MOUSE																		2	KTQVFGPVD	-0.266667
KWFFQKLRF	102.05	1298.73	9	0	-4.3	433.915	3	40.825	0.7808-0.7979	170	5300	2034108	62052	20240812_KP_AC_DF_9464D_CondB_Y3_S1-A6_1_4855.d	2	P61358|RL27_MOUSE			P61358|RL27_MOUSE																		3	KWFFQKLRF	-0.5
LAGNEQVTR	58.26	986.514	9	0	-2.3	494.263	2	11.4514	0.8177-0.8348	2490	25800	555047	4883	20240812_KP_AC_DF_9464D_CondB_Y3_S1-A6_1_4855.d	2	P56183-3|RRP1_MOUSE;P56183|RRP1_MOUSE;P56183-2|RRP1_MOUSE			P56183-3|RRP1_MOUSE;P56183|RRP1_MOUSE;P56183-2|RRP1_MOUSE																		2	LAGNEQVTR	-0.7
LASSASAEF	54.31	881.413	9	0	-2.2	882.418	1	21.8443	1.3605-1.3770			1078894	24286	20240812_KP_AC_DF_9464D_CondB_Y3_S1-A6_1_4855.d	1	Q8VEM8|S25A3_MOUSE			Q8VEM8|S25A3_MOUSE																		1	LASSASAEF	0.677778
LEAQAATGF	89.85	906.445	9	0	0.6	907.452	1	24.6106	1.4040-1.4205	493	5850	1214976	29304	20240812_KP_AC_DF_9464D_CondB_Y3_S1-A6_1_4855.d	1	Q9QXS1-12|PLEC_MOUSE;Q9QXS1-11|PLEC_MOUSE;Q9QXS1-4|PLEC_MOUSE;Q9QXS1-14|PLEC_MOUSE;Q9QXS1-3|PLEC_MOUSE;Q9QXS1-10|PLEC_MOUSE;Q9QXS1-15|PLEC_MOUSE;Q9QXS1-9|PLEC_MOUSE;Q9QXS1|PLEC_MOUSE;Q9QXS1-6|PLEC_MOUSE;Q9QXS1-16|PLEC_MOUSE;Q9QXS1-8|PLEC_MOUSE;Q9QXS1-13|PLEC_MOUSE;Q9QXS1-7|PLEC_MOUSE;Q9QXS1-5|PLEC_MOUSE;Q9QXS1-2|PLEC_MOUSE			Q9QXS1-12|PLEC_MOUSE;Q9QXS1-11|PLEC_MOUSE;Q9QXS1-4|PLEC_MOUSE;Q9QXS1-14|PLEC_MOUSE;Q9QXS1-3|PLEC_MOUSE;Q9QXS1-10|PLEC_MOUSE;Q9QXS1-15|PLEC_MOUSE;Q9QXS1-9|PLEC_MOUSE;Q9QXS1|PLEC_MOUSE;Q9QXS1-6|PLEC_MOUSE;Q9QXS1-16|PLEC_MOUSE;Q9QXS1-8|PLEC_MOUSE;Q9QXS1-13|PLEC_MOUSE;Q9QXS1-7|PLEC_MOUSE;Q9QXS1-5|PLEC_MOUSE;Q9QXS1-2|PLEC_MOUSE																		1	LEAQAATGF	0.433333
LIFGGFISM	101.1	983.515	9	0	3.3	984.525	1	61.5491	1.5072-1.5236	1540	20800	3065679	98451	20240812_KP_AC_DF_9464D_CondB_Y3_S1-A6_1_4855.d	1	D3Z7Q2|SIM20_MOUSE			D3Z7Q2|SIM20_MOUSE																		1	LIFGGFISM	2.07778
LIGQFGVGF	77.67	936.507	9	0	-2.7	937.512	1	48.7047	1.4330-1.4495	694	7200	2423284	76324	20240812_KP_AC_DF_9464D_CondB_Y3_S1-A6_1_4855.d	1	P08113|ENPL_MOUSE			P08113|ENPL_MOUSE																		1	LIGQFGVGF	1.48889
LIRKYGLNM	102.33	1106.63	9	0	2.8	554.322	2	22.0405	0.9219-0.9388	1150	19200	1086819	24591	20240812_KP_AC_DF_9464D_CondB_Y3_S1-A6_1_4855.d	1	P62274|RS29_MOUSE			P62274|RS29_MOUSE																		2	LIRKYGLNM	0.0444444
LIYTYSGLF	86.39	1075.56	9	0	1.6	1076.57	1	52.2469	1.5550-1.5713	260	3430	2604284	83588	20240812_KP_AC_DF_9464D_CondB_Y3_S1-A6_1_4855.d	1	Q8VDD5|MYH9_MOUSE			Q8VDD5|MYH9_MOUSE																		1	LIYTYSGLF	1.15556
LKSHYADVD	38.5	1046.5	9	0	-0.8	524.259	2	11.6803	0.8546-0.8716	616	6230	570886	5482	20240812_KP_AC_DF_9464D_CondB_Y3_S1-A6_1_4855.d	1	Q8CFE6|S38A2_MOUSE			Q8CFE6|S38A2_MOUSE																		2	LKSHYADVD	-0.711111
LLMMAGIDD	59.39	977.456	9	0	1.7	978.465	1	43.6224	1.4725-1.4889			2171999	67355	20240812_KP_AC_DF_9464D_CondB_Y3_S1-A6_1_4855.d	1	P25444|RS2_MOUSE			P25444|RS2_MOUSE																		1	LLMMAGIDD	1.14444
LMAYMASKE	101.5	1042.48	9	0	0.6	522.249	2	19.9278	0.8368-0.8539	7390	168000	979026	20430	20240812_KP_AC_DF_9464D_CondB_Y3_S1-A6_1_4855.d	2	P16858|G3P_MOUSE			P16858|G3P_MOUSE																		2	LMAYMASKE	0.188889
LPIGQHIYL	97.25	1052.6	9	0	-4.7	527.306	2	39.0498	0.8886-0.9056	1120	37800	1940450	58310	20240812_KP_AC_DF_9464D_CondB_Y3_S1-A6_1_4855.d	3	Q9DCN2-2|NB5R3_MOUSE;Q9DCN2|NB5R3_MOUSE			Q9DCN2-2|NB5R3_MOUSE;Q9DCN2|NB5R3_MOUSE																		2	LPIGQHIYL	0.733333
LPSPQHILG	102.23	960.539	9	0	-8.2	481.273	2	31.4092	0.8171-0.8341	503	8580	1557227	42371	20240812_KP_AC_DF_9464D_CondB_Y3_S1-A6_1_4855.d	3	Q9DCN2-2|NB5R3_MOUSE;Q9DCN2|NB5R3_MOUSE			Q9DCN2-2|NB5R3_MOUSE;Q9DCN2|NB5R3_MOUSE																		2	LPSPQHILG	0.111111
LQGVDLLAD	95.08	942.502	9	0	-1.5	943.508	1	39.938	1.4488-1.4652	786	8850	1986565	60229	20240812_KP_AC_DF_9464D_CondB_Y3_S1-A6_1_4855.d	1	P63038|CH60_MOUSE			P63038|CH60_MOUSE																		1	LQGVDLLAD	0.722222
LRVDPVNFK	101.86	1086.62	9	0	-7.6	544.312	2	24.6751	0.8954-0.9124	444	7300	1219828	29584	20240812_KP_AC_DF_9464D_CondB_Y3_S1-A6_1_4855.d	1	P01942|HBA_MOUSE			P01942|HBA_MOUSE																		2	LRVDPVNFK	-0.222222
LSDEIFLRD	75.96	1106.56	9	0	-7.4	554.284	2	34.7719	0.8689-0.8859			1727302	49378	20240812_KP_AC_DF_9464D_CondB_Y3_S1-A6_1_4855.d	2	Q99P91|GPNMB_MOUSE			Q99P91|GPNMB_MOUSE																		2	LSDEIFLRD	-0.1
LSVVIAARN	73.88	941.566	9	0	-4.9	471.788	2	23.6455	0.8116-0.8287	513	8210	1167683	27731	20240812_KP_AC_DF_9464D_CondB_Y3_S1-A6_1_4855.d	2	O35465-2|FKBP8_MOUSE;O35465|FKBP8_MOUSE			O35465-2|FKBP8_MOUSE;O35465|FKBP8_MOUSE																		2	LSVVIAARN	1.27778
LSYTRFSLA	98.7	1056.56	9	0	-5.1	529.285	2	34.2732	0.8709-0.8879	12500	266000	1698609	48117	20240812_KP_AC_DF_9464D_CondB_Y3_S1-A6_1_4855.d	2	Q62351|TFR1_MOUSE			Q62351|TFR1_MOUSE																		2	LSYTRFSLA	0.455556
LTYDPTAAL	100.56	963.491	9	0	-1.2	964.497	1	36.3238	1.4797-1.4961	76.7	1460	1803887	52811	20240812_KP_AC_DF_9464D_CondB_Y3_S1-A6_1_4855.d	1	Q8BWL5-3|RBMS3_MOUSE;Q8BWL5-6|RBMS3_MOUSE;Q8BWL5-4|RBMS3_MOUSE;Q8BWL5-2|RBMS3_MOUSE;Q8VC70|RBMS2_MOUSE;Q8BWL5-5|RBMS3_MOUSE;Q8BWL5|RBMS3_MOUSE			Q8BWL5-3|RBMS3_MOUSE;Q8BWL5-6|RBMS3_MOUSE;Q8BWL5-4|RBMS3_MOUSE;Q8BWL5-2|RBMS3_MOUSE;Q8VC70|RBMS2_MOUSE;Q8BWL5-5|RBMS3_MOUSE;Q8BWL5|RBMS3_MOUSE																		1	LTYDPTAAL	0.377778
LVVGFNPGD	92.05	916.465	9	0	5.2	917.477	1	34.6369	1.4205-1.4370	205	4750	1717745	48965	20240812_KP_AC_DF_9464D_CondB_Y3_S1-A6_1_4855.d	2	P01867-2|IGG2B_MOUSE;P01867|IGG2B_MOUSE			P01867-2|IGG2B_MOUSE;P01867|IGG2B_MOUSE																		1	LVVGFNPGD	0.622222
LWWHIVTRP	22.83	1206.67	9	0	-3.2	403.228	3	38.7677	0.7925-0.8096	521	8720	1927799	57851	20240812_KP_AC_DF_9464D_CondB_Y3_S1-A6_1_4855.d	1	Q9CQJ8|NDUB9_MOUSE			Q9CQJ8|NDUB9_MOUSE																		3	LWWHIVTRP	0.0777778
MGEIASFDK	89.72	996.459	9	0	0.6	499.237	2	22.349	0.8164-0.8334	165	2860	1104289	25297	20240812_KP_AC_DF_9464D_CondB_Y3_S1-A6_1_4855.d	1	Q6ZWY8|TYB10_MOUSE			Q6ZWY8|TYB10_MOUSE																		2	MGEIASFDK	-0.122222
MGLGFTSSM	101.32	929.399	9	0	1.6	930.407	1	40.9654	1.4357-1.4521	251	4300	2038848	62220	20240812_KP_AC_DF_9464D_CondB_Y3_S1-A6_1_4855.d	1	A2RTL5|RSRC2_MOUSE			A2RTL5|RSRC2_MOUSE																		1	MGLGFTSSM	0.811111
MKGRIELGD	101.02	1017.53	9	0	-3.1	509.77	2	15.8261	0.8478-0.8648	4370	84200	772712	12236	20240812_KP_AC_DF_9464D_CondB_Y3_S1-A6_1_4855.d	2	Q6PGB6-5|NAA50_MOUSE;Q6PGB6-2|NAA50_MOUSE			Q6PGB6-5|NAA50_MOUSE;Q6PGB6-2|NAA50_MOUSE																		2	MKGRIELGD	-0.666667
MKIFVGNVD	101.39	1021.53	9	0	-2.4	511.769	2	32.6644	0.8430-0.8600	157	6620	1620872	45056	20240812_KP_AC_DF_9464D_CondB_Y3_S1-A6_1_4855.d	2	Q8C2Q3|RBM14_MOUSE;Q8C2Q3-2|RBM14_MOUSE			Q8C2Q3|RBM14_MOUSE;Q8C2Q3-2|RBM14_MOUSE																		2	MKIFVGNVD	0.7
MNIFRLTGD	99.56	1065.53	9	0	-4.7	533.769	2	40.1996	0.8403-0.8573	242	3750	1999298	60770	20240812_KP_AC_DF_9464D_CondB_Y3_S1-A6_1_4855.d	1	Q9CQM2|ERD22_MOUSE			Q9CQM2|ERD22_MOUSE																		2	MNIFRLTGD	0.0444444
MRYVASYLL	101.09	1114.58	9	0	-3.8	558.297	2	41.1005	0.8940-0.9110	3520	75600	2042014	62338	20240812_KP_AC_DF_9464D_CondB_Y3_S1-A6_1_4855.d	2	P99027|RLA2_MOUSE			P99027|RLA2_MOUSE																		2	MRYVASYLL	0.844444
N(+0.98)GVLNSWTD	101.16	1005.44	9	0	1	1006.45	1	36.0906	1.4580-1.4744	1620	25200	1791181	52297	20240812_KP_AC_DF_9464D_CondB_Y3_S1-A6_1_4855.d	2	P01837|IGKC_MOUSE	Deamidation (NQ)	N1:Deamidation (NQ):21.91	P01837|IGKC_MOUSE																		1	NGVLNSWTD	-0.588889
NGVLNSWTD	100.82	1004.46	9	0	-3.7	1005.46	1	32.3259	1.4587-1.4751	448	5460	1603258	44206	20240812_KP_AC_DF_9464D_CondB_Y3_S1-A6_1_4855.d	1	P01837|IGKC_MOUSE			P01837|IGKC_MOUSE																		1	NGVLNSWTD	-0.588889
NHLSKGIGM	94.07	955.491	9	0	-2.1	478.752	2	14.4087	0.8075-0.8246	858	17100	703206	9786	20240812_KP_AC_DF_9464D_CondB_Y3_S1-A6_1_4855.d	2	Q9D0E1-2|HNRPM_MOUSE;Q9D0E1|HNRPM_MOUSE			Q9D0E1-2|HNRPM_MOUSE;Q9D0E1|HNRPM_MOUSE																		2	NHLSKGIGM	-0.222222
NQAIKALLQ	87	997.592	9	0	-7.2	499.8	2	27.9762	0.8396-0.8566			1386058	35794	20240812_KP_AC_DF_9464D_CondB_Y3_S1-A6_1_4855.d	1	P62774|MTPN_MOUSE			P62774|MTPN_MOUSE																		2	NQAIKALLQ	0.144444
NVEIDPEIQ	100.6	1055.51	9	0	-0.2	1056.52	1	29.6961	1.4922-1.5085	770	9630	1469878	38842	20240812_KP_AC_DF_9464D_CondB_Y3_S1-A6_1_4855.d	1	Q8VED5|K2C79_MOUSE			Q8VED5|K2C79_MOUSE																		1	NVEIDPEIQ	-0.655556
NVELDPEIQ	100.6	1055.51	9	0	-0.2	1056.52	1	29.6961	1.4922-1.5085	770	9630	1469878	38842	20240812_KP_AC_DF_9464D_CondB_Y3_S1-A6_1_4855.d	1	Q6NXH9|K2C73_MOUSE;Q6IME9|K2C72_MOUSE;Q9R0H5|K2C71_MOUSE;Q6IFZ9|K2C74_MOUSE			Q6NXH9|K2C73_MOUSE;Q6IME9|K2C72_MOUSE;Q9R0H5|K2C71_MOUSE;Q6IFZ9|K2C74_MOUSE																		1	NVELDPEIQ	-0.733333
PAESMESLV	40.72	961.443	9	0	-3.6	962.446	1	33.2422	1.4324-1.4488	178	2260	1647923	46199	20240812_KP_AC_DF_9464D_CondB_Y3_S1-A6_1_4855.d	1	Q05909|PTPRG_MOUSE			Q05909|PTPRG_MOUSE																		1	PAESMESLV	0.166667
PDVQISWFV	101.04	1089.55	9	0	-3	1090.55	1	57.1912	1.5537-1.5700	105	4570	2850344	91904	20240812_KP_AC_DF_9464D_CondB_Y3_S1-A6_1_4855.d	2	P01863|GCAA_MOUSE;P01867-2|IGG2B_MOUSE;P01865|GCAM_MOUSE;P01864|GCAB_MOUSE;P01867|IGG2B_MOUSE			P01863|GCAA_MOUSE;P01867-2|IGG2B_MOUSE;P01865|GCAM_MOUSE;P01864|GCAB_MOUSE;P01867|IGG2B_MOUSE																		1	PDVQISWFV	0.6
PFNGTDFID	58.09	1024.45	9	0	-0.6	1025.46	1	36.2023	1.4534-1.4698	292	3650	1797537	52557	20240812_KP_AC_DF_9464D_CondB_Y3_S1-A6_1_4855.d	1	Q9WUM5|SUCA_MOUSE			Q9WUM5|SUCA_MOUSE																		1	PFNGTDFID	-0.344444
PFTYGFFKI	101.72	1118.58	9	0	-3.8	560.295	2	51.7828	0.8954-0.9124	112	7100	2582063	82703	20240812_KP_AC_DF_9464D_CondB_Y3_S1-A6_1_4855.d	3	P15307|REL_MOUSE			P15307|REL_MOUSE																		2	PFTYGFFKI	0.555556
PGAPEMEPN	88.86	940.396	9	0	-4.3	941.399	1	15.4274	1.3770-1.3935	1690	24600	756851	11615	20240812_KP_AC_DF_9464D_CondB_Y3_S1-A6_1_4855.d	3	Q99ML1|BBC3_MOUSE			Q99ML1|BBC3_MOUSE																		1	PGAPEMEPN	-1.33333
PGVTPLSPQ	87.94	894.481	9	0	-3.3	895.485	1	22.9422	1.3783-1.3948	793	5370	1129645	26269	20240812_KP_AC_DF_9464D_CondB_Y3_S1-A6_1_4855.d	1	Q62470-2|ITA3_MOUSE;Q62470-3|ITA3_MOUSE;Q62470|ITA3_MOUSE			Q62470-2|ITA3_MOUSE;Q62470-3|ITA3_MOUSE;Q62470|ITA3_MOUSE																		1	PGVTPLSPQ	-0.244444
PLPPLPEYG	100.77	981.517	9	0	-1	982.523	1	39.5676	1.4626-1.4790	1380	6430	1961116	59164	20240812_KP_AC_DF_9464D_CondB_Y3_S1-A6_1_4855.d	1	Q9CQQ7|AT5F1_MOUSE			Q9CQQ7|AT5F1_MOUSE																		1	PLPPLPEYG	-0.444444
PRANPSAFL	71.71	971.519	9	0	-2.6	486.765	2	28.3103	0.8205-0.8375	9170	169000	1401859	36355	20240812_KP_AC_DF_9464D_CondB_Y3_S1-A6_1_4855.d	2	Q9D8C2|TSN13_MOUSE;Q9CQ88|TSN31_MOUSE			Q9D8C2|TSN13_MOUSE;Q9CQ88|TSN31_MOUSE																		2	PRANPSAFL	-0.2
PRKIEEIKD	101.37	1126.63	9	0	-5.2	376.55	3	11.1661	0.7315-0.7487	1050	11900	542247	4275	20240812_KP_AC_DF_9464D_CondB_Y3_S1-A6_1_4855.d	1	Q9JJI8|RL38_MOUSE			Q9JJI8|RL38_MOUSE																		3	PRKIEEIKD	-1.71111
PTIKLQSSD	99.32	987.524	9	0	-4.1	494.767	2	16.8629	0.8205-0.8375	7120	117000	828206	14390	20240812_KP_AC_DF_9464D_CondB_Y3_S1-A6_1_4855.d	2	Q9WTX5|SKP1_MOUSE			Q9WTX5|SKP1_MOUSE																		2	PTIKLQSSD	-0.722222
PTPDPNTAY	101.54	974.434	9	0	-10	975.432	1	16.2176	1.4007-1.4172			796408	13072	20240812_KP_AC_DF_9464D_CondB_Y3_S1-A6_1_4855.d	1	O55101|SNG2_MOUSE			O55101|SNG2_MOUSE																		1	PTPDPNTAY	-1.41111
PVDVNPFQD	101.01	1029.48	9	0	-4.6	1030.48	1	34.1714	1.4876-1.5040			1696984	48016	20240812_KP_AC_DF_9464D_CondB_Y3_S1-A6_1_4855.d	1	Q9ERN0|SCAM2_MOUSE			Q9ERN0|SCAM2_MOUSE																		1	PVDVNPFQD	-0.666667
PVLAKVAGD	33.48	868.502	9	0	-8.4	435.255	2	17.5914	0.7672-0.7843	474	6760	863138	15794	20240812_KP_AC_DF_9464D_CondB_Y3_S1-A6_1_4855.d	1	Q922Q8|LRC59_MOUSE			Q922Q8|LRC59_MOUSE																		2	PVLAKVAGD	0.711111
QAYSQKALL	95.98	1020.56	9	0	-2.1	511.286	2	21.9543	0.8293-0.8464	2160	18300	1080487	24355	20240812_KP_AC_DF_9464D_CondB_Y3_S1-A6_1_4855.d	1	P70297|STAM1_MOUSE			P70297|STAM1_MOUSE																		2	QAYSQKALL	-0.2
QILSDFPKL	88.12	1059.6	9	0	0.2	530.806	2	44.4443	0.8770-0.8940			2213099	68831	20240812_KP_AC_DF_9464D_CondB_Y3_S1-A6_1_4855.d	1	Q99ME9|GTPB4_MOUSE			Q99ME9|GTPB4_MOUSE																		2	QILSDFPKL	0.177778
QIYDIFQKL	96.91	1166.63	9	0	-3.3	584.322	2	49.004	0.9069-0.9239	1020	11700	2439156	76956	20240812_KP_AC_DF_9464D_CondB_Y3_S1-A6_1_4855.d	1	P60843|IF4A1_MOUSE			P60843|IF4A1_MOUSE																		2	QIYDIFQKL	-0.0111111
QSVDM(+15.99)KIGV	76.72	991.501	9	0	-1.2	496.757	2	18.1022	0.8123-0.8293	810	7290	896401	17053	20240812_KP_AC_DF_9464D_CondB_Y3_S1-A6_1_4855.d	1	P15379-11|CD44_MOUSE;P15379-4|CD44_MOUSE;P15379|CD44_MOUSE;P15379-3|CD44_MOUSE;P15379-10|CD44_MOUSE;P15379-8|CD44_MOUSE;P15379-2|CD44_MOUSE;P15379-9|CD44_MOUSE;P15379-7|CD44_MOUSE;P15379-5|CD44_MOUSE;P15379-6|CD44_MOUSE	Oxidation (M)	M5:Oxidation (M):1000.00	P15379-11|CD44_MOUSE;P15379-4|CD44_MOUSE;P15379|CD44_MOUSE;P15379-3|CD44_MOUSE;P15379-10|CD44_MOUSE;P15379-8|CD44_MOUSE;P15379-2|CD44_MOUSE;P15379-9|CD44_MOUSE;P15379-7|CD44_MOUSE;P15379-5|CD44_MOUSE;P15379-6|CD44_MOUSE																		2	QSVDMKIGV	0.3
QSVDMKIGV	95.08	975.506	9	0	-6.1	488.757	2	27.3417	0.8136-0.8307	6830	431000	1351234	34498	20240812_KP_AC_DF_9464D_CondB_Y3_S1-A6_1_4855.d	6	P15379-11|CD44_MOUSE;P15379-4|CD44_MOUSE;P15379|CD44_MOUSE;P15379-3|CD44_MOUSE;P15379-10|CD44_MOUSE;P15379-8|CD44_MOUSE;P15379-2|CD44_MOUSE;P15379-9|CD44_MOUSE;P15379-7|CD44_MOUSE;P15379-5|CD44_MOUSE;P15379-6|CD44_MOUSE			P15379-11|CD44_MOUSE;P15379-4|CD44_MOUSE;P15379|CD44_MOUSE;P15379-3|CD44_MOUSE;P15379-10|CD44_MOUSE;P15379-8|CD44_MOUSE;P15379-2|CD44_MOUSE;P15379-9|CD44_MOUSE;P15379-7|CD44_MOUSE;P15379-5|CD44_MOUSE;P15379-6|CD44_MOUSE																		2	QSVDMKIGV	0.3
QSYGTYGQP	97.6	999.43	9	0	-1.1	1000.44	1	15.7036	1.4159-1.4324	159	2010	769503	12075	20240812_KP_AC_DF_9464D_CondB_Y3_S1-A6_1_4855.d	1	Q61545|EWS_MOUSE			Q61545|EWS_MOUSE																		1	QSYGTYGQP	-1.5
QTLPDHAPF	101.11	1024.5	9	0	-5.7	513.253	2	27.448	0.8355-0.8525	582	8490	1357603	34771	20240812_KP_AC_DF_9464D_CondB_Y3_S1-A6_1_4855.d	1	Q9CYZ2|TPD54_MOUSE			Q9CYZ2|TPD54_MOUSE																		2	QTLPDHAPF	-0.633333
RLLALINGL	65.31	981.634	9	0	-4.8	491.822	2	48.8546	0.8661-0.8831	3240	73500	2431238	76658	20240812_KP_AC_DF_9464D_CondB_Y3_S1-A6_1_4855.d	2	P54276|MSH6_MOUSE			P54276|MSH6_MOUSE																		2	RLLALINGL	1.45556
SADDLRINL	101.63	1015.53	9	0	-5.5	508.769	2	34.9616	0.8512-0.8682			1736823	49755	20240812_KP_AC_DF_9464D_CondB_Y3_S1-A6_1_4855.d	1	Q8BG02|2ABG_MOUSE;Q6ZWR4-2|2ABB_MOUSE;Q925E7|2ABD_MOUSE;Q6P1F6|2ABA_MOUSE;Q6ZWR4|2ABB_MOUSE;Q6ZWR4-3|2ABB_MOUSE			Q8BG02|2ABG_MOUSE;Q6ZWR4-2|2ABB_MOUSE;Q925E7|2ABD_MOUSE;Q6P1F6|2ABA_MOUSE;Q6ZWR4|2ABB_MOUSE;Q6ZWR4-3|2ABB_MOUSE																		2	SADDLRINL	-0.211111
SAFGNSFNL	91.65	955.44	9	0	0.8	956.448	1	41.6891	1.4436-1.4600	1140	9910	2072039	63407	20240812_KP_AC_DF_9464D_CondB_Y3_S1-A6_1_4855.d	1	O70472|TM131_MOUSE			O70472|TM131_MOUSE																		1	SAFGNSFNL	0.244444
SALAFGQGL	65.47	862.455	9	0	-4.1	863.459	1	40.5891	1.3948-1.4113	635	7360	2018284	61468	20240812_KP_AC_DF_9464D_CondB_Y3_S1-A6_1_4855.d	1	Q80U78-2|PUM1_MOUSE;Q80U78|PUM1_MOUSE;Q80U78-3|PUM1_MOUSE			Q80U78-2|PUM1_MOUSE;Q80U78|PUM1_MOUSE;Q80U78-3|PUM1_MOUSE																		1	SALAFGQGL	0.988889
SALEFLTHL	58.32	1029.55	9	0	1.1	515.783	2	52.062	0.8246-0.8416			2594789	83237	20240812_KP_AC_DF_9464D_CondB_Y3_S1-A6_1_4855.d	2	Q8C3R1-2|BRAT1_MOUSE;Q8C3R1|BRAT1_MOUSE			Q8C3R1-2|BRAT1_MOUSE;Q8C3R1|BRAT1_MOUSE																		2	SALEFLTHL	0.866667
SALFFGNAF	88.75	972.471	9	0	-0.4	973.477	1	54.6032	1.4528-1.4692	480	3380	2721394	87922	20240812_KP_AC_DF_9464D_CondB_Y3_S1-A6_1_4855.d	1	Q9DCF9|SSRG_MOUSE;Q9DCF9-2|SSRG_MOUSE			Q9DCF9|SSRG_MOUSE;Q9DCF9-2|SSRG_MOUSE																		1	SALFFGNAF	1.23333
SAPQSAVEL	58.18	900.455	9	0	-4	901.459	1	25.321	1.4119-1.4284	252	3260	1253010	30762	20240812_KP_AC_DF_9464D_CondB_Y3_S1-A6_1_4855.d	2	Q99KN9|EPN4_MOUSE;Q99KN9-2|EPN4_MOUSE			Q99KN9|EPN4_MOUSE;Q99KN9-2|EPN4_MOUSE																		1	SAPQSAVEL	0.155556
SDAPPLTLD	101.54	927.455	9	0	-1.7	928.461	1	31.7082	1.4080-1.4245	3990	28500	1568292	42768	20240812_KP_AC_DF_9464D_CondB_Y3_S1-A6_1_4855.d	1	Q9CR21|ACPM_MOUSE			Q9CR21|ACPM_MOUSE																		1	SDAPPLTLD	-0.255556
SDDSILRLA	86.64	988.519	9	0	-9	495.262	2	35.0559	0.8389-0.8559	649	21000	1738400	49808	20240812_KP_AC_DF_9464D_CondB_Y3_S1-A6_1_4855.d	2	Q9CQR2|RS21_MOUSE			Q9CQR2|RS21_MOUSE																		2	SDDSILRLA	0.0888889
SDELIKLYL	98.44	1092.61	9	0	-5.3	547.308	2	48.2465	0.8845-0.9015	734	19400	2404306	75634	20240812_KP_AC_DF_9464D_CondB_Y3_S1-A6_1_4855.d	2	Q99LC8|EI2BA_MOUSE			Q99LC8|EI2BA_MOUSE																		2	SDELIKLYL	0.322222
SDGSYFIYS	77.47	1037.43	9	0	-6.2	1038.44	1	34.4306	1.4922-1.5085	106	4080	1709745	48585	20240812_KP_AC_DF_9464D_CondB_Y3_S1-A6_1_4855.d	2	P01867-2|IGG2B_MOUSE;P01867|IGG2B_MOUSE			P01867-2|IGG2B_MOUSE;P01867|IGG2B_MOUSE																		1	SDGSYFIYS	-0.177778
SDILGKYVD	67.13	1008.51	9	0	-1.2	505.263	2	28.3244	0.8464-0.8634	186	3240	1403473	36445	20240812_KP_AC_DF_9464D_CondB_Y3_S1-A6_1_4855.d	1	Q64433|CH10_MOUSE			Q64433|CH10_MOUSE																		2	SDILGKYVD	-0.1
SDSWDVWGS	67.05	1037.41	9	0	1	1038.42	1	40.0619	1.4738-1.4902	1120	11300	1991314	60406	20240812_KP_AC_DF_9464D_CondB_Y3_S1-A6_1_4855.d	1	Q9EPJ9-2|ARFG1_MOUSE;Q9EPJ9|ARFG1_MOUSE			Q9EPJ9-2|ARFG1_MOUSE;Q9EPJ9|ARFG1_MOUSE																		1	SDSWDVWGS	-0.822222
SEGLLGLGP	71.43	841.455	9	0	-6.9	842.456	1	44.1566	1.3704-1.3869	368	5280	2197277	68249	20240812_KP_AC_DF_9464D_CondB_Y3_S1-A6_1_4855.d	1	Q9CW46|RAVR1_MOUSE			Q9CW46|RAVR1_MOUSE																		1	SEGLLGLGP	0.477778
SFLSLVAGL	29.49	905.522	9	0	-0.9	906.529	1	62.7339	1.4626-1.4790	2480	43000	3125675	100535	20240812_KP_AC_DF_9464D_CondB_Y3_S1-A6_1_4855.d	1	P08207|S10AA_MOUSE			P08207|S10AA_MOUSE																		1	SFLSLVAGL	2.02222
SFQEIHLLL	96.35	1098.61	9	0	6.8	550.315	2	50.3233	0.8838-0.9008	303	4640	2507454	79722	20240812_KP_AC_DF_9464D_CondB_Y3_S1-A6_1_4855.d	2	Q62371|DDR2_MOUSE			Q62371|DDR2_MOUSE																		2	SFQEIHLLL	0.855556
SFVGYGYPA	71.66	959.439	9	0	-2	960.444	1	32.3263	1.4554-1.4718	3050	30900	1596877	43921	20240812_KP_AC_DF_9464D_CondB_Y3_S1-A6_1_4855.d	2	Q62176|RBM38_MOUSE			Q62176|RBM38_MOUSE																		1	SFVGYGYPA	0.333333
SFYEHIITV	84.6	1107.56	9	0	-2.7	554.786	2	39.9655	0.8913-0.9083	237	7320	1988182	60322	20240812_KP_AC_DF_9464D_CondB_Y3_S1-A6_1_4855.d	2	Q8BGZ3|DCA12_MOUSE			Q8BGZ3|DCA12_MOUSE																		2	SFYEHIITV	0.722222
SGDYGHPVY	64.82	993.419	9	0	-5.1	497.714	2	15.4845	0.8089-0.8259	968	7660	760051	11767	20240812_KP_AC_DF_9464D_CondB_Y3_S1-A6_1_4855.d	1	P52800|EFNB2_MOUSE;P52795|EFNB1_MOUSE;O35393|EFNB3_MOUSE			P52800|EFNB2_MOUSE;P52795|EFNB1_MOUSE;O35393|EFNB3_MOUSE																		2	SGDYGHPVY	-0.922222
SGFNGGFGS	85.82	828.34	9	0	-0.5	829.347	1	22.0785	1.3188-1.3353	1330	8640	1085206	24502	20240812_KP_AC_DF_9464D_CondB_Y3_S1-A6_1_4855.d	1	Q921F2|TADBP_MOUSE			Q921F2|TADBP_MOUSE																		1	SGFNGGFGS	-0.122222
SGIHLTIEM	85.86	999.506	9	0	-5.7	500.757	2	40.2423	0.8300-0.8471	316	6250	2000888	60836	20240812_KP_AC_DF_9464D_CondB_Y3_S1-A6_1_4855.d	1	G5E829|AT2B1_MOUSE			G5E829|AT2B1_MOUSE																		2	SGIHLTIEM	0.677778
SGIVNMDTP	32.64	932.427	9	0	-1.4	933.433	1	28.2996	1.3974-1.4139	237	4730	1401845	36341	20240812_KP_AC_DF_9464D_CondB_Y3_S1-A6_1_4855.d	1	Q99NH0|ANR17_MOUSE			Q99NH0|ANR17_MOUSE																		1	SGIVNMDTP	0.0111111
SGLVESEDL	53.33	947.445	9	0	-1	948.451	1	28.6735	1.4218-1.4383	157	2710	1419249	36981	20240812_KP_AC_DF_9464D_CondB_Y3_S1-A6_1_4855.d	1	Q9ET54-6|PALLD_MOUSE;Q9ET54-4|PALLD_MOUSE;Q9ET54-3|PALLD_MOUSE;Q9ET54|PALLD_MOUSE;Q9ET54-5|PALLD_MOUSE			Q9ET54-6|PALLD_MOUSE;Q9ET54-4|PALLD_MOUSE;Q9ET54-3|PALLD_MOUSE;Q9ET54|PALLD_MOUSE;Q9ET54-5|PALLD_MOUSE																		1	SGLVESEDL	-0.0777778
SGPALSTAL	101.85	815.439	9	0	-3.3	816.443	1	31.3107	1.3068-1.3234	2630	78400	1550899	42139	20240812_KP_AC_DF_9464D_CondB_Y3_S1-A6_1_4855.d	3	Q9CW46|RAVR1_MOUSE			Q9CW46|RAVR1_MOUSE																		1	SGPALSTAL	0.766667
SGPTIEEVD	87.1	945.429	9	0	-1.6	946.435	1	20.327	1.3935-1.4100			1002785	21329	20240812_KP_AC_DF_9464D_CondB_Y3_S1-A6_1_4855.d	1	P17879|HS71B_MOUSE;Q61696|HS71A_MOUSE;P63017|HSP7C_MOUSE			P17879|HS71B_MOUSE;Q61696|HS71A_MOUSE;P63017|HSP7C_MOUSE																		1	SGPTIEEVD	-0.588889
SIAAFIQRL	99.77	1017.6	9	0	-3.5	509.804	2	47.7405	0.8593-0.8763	675	9340	2375859	74619	20240812_KP_AC_DF_9464D_CondB_Y3_S1-A6_1_4855.d	1	Q9Z1R2|BAG6_MOUSE			Q9Z1R2|BAG6_MOUSE																		2	SIAAFIQRL	1.15556
SIFAPFLTL	45.92	1007.57	9	0	-0.9	1008.58	1	64.0415	1.5328-1.5491			3192260	103112	20240812_KP_AC_DF_9464D_CondB_Y3_S1-A6_1_4855.d	1	P49070|CAMLG_MOUSE			P49070|CAMLG_MOUSE																		1	SIFAPFLTL	1.82222
SIINFIERL	65.34	1103.63	9	0	-1.1	552.824	2	57.409	0.8784-0.8954	269	6180	2859881	92297	20240812_KP_AC_DF_9464D_CondB_Y3_S1-A6_1_4855.d	1	Q9QZ09|PHTF1_MOUSE			Q9QZ09|PHTF1_MOUSE																		2	SIINFIERL	0.866667
SIQLKTNFL	64.08	1062.61	9	0	-6.7	532.307	2	39.4906	0.8661-0.8831	856	9870	1962718	59242	20240812_KP_AC_DF_9464D_CondB_Y3_S1-A6_1_4855.d	1	Q5PRF0|HTR5A_MOUSE			Q5PRF0|HTR5A_MOUSE																		2	SIQLKTNFL	0.277778
SISESAFSA	57.86	897.408	9	0	-5	898.411	1	24.2877	1.3638-1.3803	356	4370	1199194	28762	20240812_KP_AC_DF_9464D_CondB_Y3_S1-A6_1_4855.d	1	P51655|GPC4_MOUSE			P51655|GPC4_MOUSE																		1	SISESAFSA	0.466667
SITGFFQKK	89.68	1054.58	9	0	-1.8	528.297	2	24.9232	0.8689-0.8859	182	2260	1232516	30080	20240812_KP_AC_DF_9464D_CondB_Y3_S1-A6_1_4855.d	1	Q9EQ28|DPOD3_MOUSE			Q9EQ28|DPOD3_MOUSE																		2	SITGFFQKK	-0.344444
SIYEKLIQF	75.29	1139.62	9	0	-5	570.816	2	45.623	0.8981-0.9151	1460	33700	2268495	70887	20240812_KP_AC_DF_9464D_CondB_Y3_S1-A6_1_4855.d	2	Q02614|S30BP_MOUSE			Q02614|S30BP_MOUSE																		2	SIYEKLIQF	0.288889
SLIELFESF	76.74	1083.55	9	0	-3.6	1084.55	1	63.8835	1.5635-1.5798			3184371	102843	20240812_KP_AC_DF_9464D_CondB_Y3_S1-A6_1_4855.d	1	Q68FD5|CLH1_MOUSE			Q68FD5|CLH1_MOUSE																		1	SLIELFESF	1.01111
SLNLRETNL	91.86	1058.57	9	0	-8.4	530.289	2	27.5136	0.8484-0.8655	319	8740	1360766	34886	20240812_KP_AC_DF_9464D_CondB_Y3_S1-A6_1_4855.d	2	P20152|VIME_MOUSE			P20152|VIME_MOUSE																		2	SLNLRETNL	-0.566667
SLVEIRNFL	92.52	1089.62	9	0	-8.7	545.812	2	48.1055	0.8797-0.8967	280	4610	2394850	75322	20240812_KP_AC_DF_9464D_CondB_Y3_S1-A6_1_4855.d	1	P51410|RL9_MOUSE			P51410|RL9_MOUSE																		2	SLVEIRNFL	0.755556
SNDLKDLFG	60.06	1007.49	9	0	-7.2	504.75	2	36.4592	0.8300-0.8471	341	4640	1810267	53095	20240812_KP_AC_DF_9464D_CondB_Y3_S1-A6_1_4855.d	1	Q8CFE4-2|SCYL2_MOUSE;Q8CFE4|SCYL2_MOUSE			Q8CFE4-2|SCYL2_MOUSE;Q8CFE4|SCYL2_MOUSE																		2	SNDLKDLFG	-0.577778
SNNTGGLFG	100.34	865.393	9	0	-4.5	866.396	1	26.4018	1.3261-1.3426	1660	8750	1300499	32531	20240812_KP_AC_DF_9464D_CondB_Y3_S1-A6_1_4855.d	1	Q6PFD9|NUP98_MOUSE			Q6PFD9|NUP98_MOUSE																		1	SNNTGGLFG	-0.344444
SNYQHITNF	101.42	1122.51	9	0	-2.1	562.261	2	22.2174	0.8573-0.8743	524	8010	1096302	24930	20240812_KP_AC_DF_9464D_CondB_Y3_S1-A6_1_4855.d	1	O54774|AP3D1_MOUSE			O54774|AP3D1_MOUSE																		2	SNYQHITNF	-1.02222
SPEGSYVGQ	97.74	922.403	9	0	3.4	923.414	1	13.2463	1.3671-1.3836			647972	7892	20240812_KP_AC_DF_9464D_CondB_Y3_S1-A6_1_4855.d	1	Q9CW46|RAVR1_MOUSE			Q9CW46|RAVR1_MOUSE																		1	SPEGSYVGQ	-0.9
SQGVDWWGN	42.84	1047.44	9	0	-2.9	1048.45	1	36.464	1.4685-1.4849	1380	11400	1808651	53003	20240812_KP_AC_DF_9464D_CondB_Y3_S1-A6_1_4855.d	1	P16381|DDX3L_MOUSE;Q62167|DDX3X_MOUSE			P16381|DDX3L_MOUSE;Q62167|DDX3X_MOUSE																		1	SQGVDWWGN	-1.07778
SQYGWSGNM	96.09	1028.4	9	0	2	1029.41	1	27.0707	1.4757-1.4922	144	3050	1338562	34018	20240812_KP_AC_DF_9464D_CondB_Y3_S1-A6_1_4855.d	1	P08113|ENPL_MOUSE			P08113|ENPL_MOUSE																		1	SQYGWSGNM	-1.07778
SSEGTVRFF	95.08	1028.49	9	0	-2.3	515.252	2	32.1532	0.8314-0.8484	121	2360	1595322	43890	20240812_KP_AC_DF_9464D_CondB_Y3_S1-A6_1_4855.d	1	Q9ERV1|MKRN2_MOUSE			Q9ERV1|MKRN2_MOUSE																		2	SSEGTVRFF	-0.1
SSFLSLTGF	49.43	957.481	9	0	-1	958.487	1	56.234	1.4652-1.4817	524	5810	2800110	90438	20240812_KP_AC_DF_9464D_CondB_Y3_S1-A6_1_4855.d	1	Q5RJH6-2|SMG7_MOUSE;Q5RJH6-3|SMG7_MOUSE;Q5RJH6|SMG7_MOUSE			Q5RJH6-2|SMG7_MOUSE;Q5RJH6-3|SMG7_MOUSE;Q5RJH6|SMG7_MOUSE																		1	SSFLSLTGF	1.07778
SSLSASLGD	55.38	835.392	9	0	-0.7	836.399	1	37.4724	1.3280-1.3446	707	5440	1861029	55089	20240812_KP_AC_DF_9464D_CondB_Y3_S1-A6_1_4855.d	3	P01643|KV5AA_MOUSE;P01644|KV5AB_MOUSE;P01647|KV5AE_MOUSE;P01652|KV5AK_MOUSE;P01651|KV5AI_MOUSE;P01653|KV5AL_MOUSE;P01650|KV5AH_MOUSE;P01645|KV5AC_MOUSE			P01643|KV5AA_MOUSE;P01644|KV5AB_MOUSE;P01647|KV5AE_MOUSE;P01652|KV5AK_MOUSE;P01651|KV5AI_MOUSE;P01653|KV5AL_MOUSE;P01650|KV5AH_MOUSE;P01645|KV5AC_MOUSE																		1	SSLSASLGD	0.255556
SSPSSTMTM	101.87	927.368	9	0	-5.5	928.37	1	18.1879	1.3955-1.4119	325	2320	894747	16923	20240812_KP_AC_DF_9464D_CondB_Y3_S1-A6_1_4855.d	1	Q61191|HCFC1_MOUSE			Q61191|HCFC1_MOUSE																		1	SSPSSTMTM	-0.266667
SSSIIFEDI	48.97	1009.5	9	0	0.1	1010.5	1	48.1439	1.4685-1.4849	337	6170	2396399	75347	20240812_KP_AC_DF_9464D_CondB_Y3_S1-A6_1_4855.d	1	Q8C561|LMBD2_MOUSE;Q8C561-3|LMBD2_MOUSE;Q8C561-2|LMBD2_MOUSE			Q8C561|LMBD2_MOUSE;Q8C561-3|LMBD2_MOUSE;Q8C561-2|LMBD2_MOUSE																		1	SSSIIFEDI	0.766667
SSVQGFGGW	76.94	923.414	9	0	-6.9	924.415	1	36.79	1.3770-1.3935	64.9	1420	1829348	53888	20240812_KP_AC_DF_9464D_CondB_Y3_S1-A6_1_4855.d	1	Q80U93|NU214_MOUSE			Q80U93|NU214_MOUSE																		1	SSVQGFGGW	-0.0222222
SSWGMMGML	101.35	998.402	9	0	-5.1	999.405	1	53.9967	1.4731-1.4895	551	5870	2691343	86827	20240812_KP_AC_DF_9464D_CondB_Y3_S1-A6_1_4855.d	1	Q921F2|TADBP_MOUSE			Q921F2|TADBP_MOUSE																		1	SSWGMMGML	0.688889
SSYGQQSSF	98.27	989.409	9	0	-1	990.415	1	16.6987	1.4284-1.4449	1470	9550	815475	13851	20240812_KP_AC_DF_9464D_CondB_Y3_S1-A6_1_4855.d	1	Q61545|EWS_MOUSE			Q61545|EWS_MOUSE																		1	SSYGQQSSF	-1.01111
STDYSTYSQ	101.03	1050.41	9	0	1.1	1051.42	1	12.9407	1.5020-1.5184	1410	5710	624331	7111	20240812_KP_AC_DF_9464D_CondB_Y3_S1-A6_1_4855.d	1	Q61545|EWS_MOUSE			Q61545|EWS_MOUSE																		1	STDYSTYSQ	-1.48889
STFGQNTGF	101.68	957.419	9	0	4.7	958.431	1	26.8383	1.4231-1.4396			1329077	33677	20240812_KP_AC_DF_9464D_CondB_Y3_S1-A6_1_4855.d	1	Q6PFD9|NUP98_MOUSE			Q6PFD9|NUP98_MOUSE																		1	STFGQNTGF	-0.488889
STILHLVVM	80.94	1011.58	9	0	-9.2	506.792	2	47.0361	0.8518-0.8689			2342761	73525	20240812_KP_AC_DF_9464D_CondB_Y3_S1-A6_1_4855.d	2	P61804|DAD1_MOUSE			P61804|DAD1_MOUSE																		2	STILHLVVM	1.96667
STKWGETTF	73.25	1055.49	9	0	2.4	528.755	2	25.1506	0.8478-0.8648	192	1950	1245149	30521	20240812_KP_AC_DF_9464D_CondB_Y3_S1-A6_1_4855.d	1	Q65Z40|WAPL_MOUSE			Q65Z40|WAPL_MOUSE																		2	STKWGETTF	-0.977778
STQDPFTFE	81.95	1070.46	9	0	-1.4	1071.46	1	37.8382	1.5079-1.5243			1881739	55987	20240812_KP_AC_DF_9464D_CondB_Y3_S1-A6_1_4855.d	2	Q8CGU1|CACO1_MOUSE			Q8CGU1|CACO1_MOUSE																		1	STQDPFTFE	-0.966667
STWSVDRQL	84.14	1090.54	9	0	-6.9	546.274	2	26.4535	0.8546-0.8716	280	12900	1310060	32948	20240812_KP_AC_DF_9464D_CondB_Y3_S1-A6_1_4855.d	2	P70699|LYAG_MOUSE			P70699|LYAG_MOUSE																		2	STWSVDRQL	-0.744444
STYDFMSTL	32.77	1063.45	9	0	-5.1	1064.46	1	46.4231	1.5315-1.5478	243	3140	2311214	72458	20240812_KP_AC_DF_9464D_CondB_Y3_S1-A6_1_4855.d	1	P29416|HEXA_MOUSE			P29416|HEXA_MOUSE																		1	STYDFMSTL	0.0777778
STYGWTANM	98.43	1029.42	9	0	1.4	1030.43	1	32.4756	1.4954-1.5118	4330	83700	1608046	44422	20240812_KP_AC_DF_9464D_CondB_Y3_S1-A6_1_4855.d	2	P11499|HS90B_MOUSE			P11499|HS90B_MOUSE																		1	STYGWTANM	-0.511111
STYIRNLNV	100.54	1078.58	9	0	-6.3	540.292	2	26.6924	0.8471-0.8641	286	8180	1321218	33438	20240812_KP_AC_DF_9464D_CondB_Y3_S1-A6_1_4855.d	2	Q8R4K2|IRAK4_MOUSE			Q8R4K2|IRAK4_MOUSE																		2	STYIRNLNV	-0.2
STYSMSSTL	100.18	975.422	9	0	-3.5	976.426	1	26.3487	1.4567-1.4731	411	5850	1302087	32595	20240812_KP_AC_DF_9464D_CondB_Y3_S1-A6_1_4855.d	1	P01837|IGKC_MOUSE			P01837|IGKC_MOUSE																		1	STYSMSSTL	-0.0222222
SVENYQQPP	100.9	1060.48	9	0	-3.7	531.247	2	15.757	0.8491-0.8661	2020	15400	769560	12132	20240812_KP_AC_DF_9464D_CondB_Y3_S1-A6_1_4855.d	2	O55101|SNG2_MOUSE			O55101|SNG2_MOUSE																		2	SVENYQQPP	-1.67778
SVVGFFRDL	45.63	1038.55	9	0	-0.7	520.282	2	48.4648	0.8723-0.8893	1480	18100	2410659	75891	20240812_KP_AC_DF_9464D_CondB_Y3_S1-A6_1_4855.d	1	P27773|PDIA3_MOUSE			P27773|PDIA3_MOUSE																		2	SVVGFFRDL	0.955556
SVWGNLAGL	54.19	915.481	9	0	-0.6	916.488	1	49.8754	1.4245-1.4409	718	8280	2482016	78668	20240812_KP_AC_DF_9464D_CondB_Y3_S1-A6_1_4855.d	1	P28659-4|CELF1_MOUSE;P28659|CELF1_MOUSE;P28659-2|CELF1_MOUSE;P28659-3|CELF1_MOUSE			P28659-4|CELF1_MOUSE;P28659|CELF1_MOUSE;P28659-2|CELF1_MOUSE;P28659-3|CELF1_MOUSE																		1	SVWGNLAGL	0.844444
SVYVYKVLK	101.15	1097.65	9	0	-2.2	549.83	2	23.3931	0.8818-0.8988			1156609	27325	20240812_KP_AC_DF_9464D_CondB_Y3_S1-A6_1_4855.d	1	Q8CGP2|H2B1P_MOUSE;Q64525|H2B2B_MOUSE;Q8CGP2-2|H2B1P_MOUSE;Q6ZWY9|H2B1C_MOUSE;Q64475|H2B1B_MOUSE;P10853|H2B1F_MOUSE;Q8CGP1|H2B1K_MOUSE;P10854|H2B1M_MOUSE;Q64478|H2B1H_MOUSE			Q8CGP2|H2B1P_MOUSE;Q64525|H2B2B_MOUSE;Q8CGP2-2|H2B1P_MOUSE;Q6ZWY9|H2B1C_MOUSE;Q64475|H2B1B_MOUSE;P10853|H2B1F_MOUSE;Q8CGP1|H2B1K_MOUSE;P10854|H2B1M_MOUSE;Q64478|H2B1H_MOUSE																		2	SVYVYKVLK	0.577778
SWDVWGSGS	100	979.404	9	0	0	980.411	1	38.0236	1.4113-1.4278	375	4190	1888107	56259	20240812_KP_AC_DF_9464D_CondB_Y3_S1-A6_1_4855.d	1	Q9EPJ9-2|ARFG1_MOUSE;Q9EPJ9|ARFG1_MOUSE			Q9EPJ9-2|ARFG1_MOUSE;Q9EPJ9|ARFG1_MOUSE																		1	SWDVWGSGS	-0.477778
SWIKVLYDF	50.37	1169.61	9	0	-9.2	585.808	2	54.4263	0.9056-0.9225	237	7680	2711966	87638	20240812_KP_AC_DF_9464D_CondB_Y3_S1-A6_1_4855.d	2	O09005|DEGS1_MOUSE			O09005|DEGS1_MOUSE																		2	SWIKVLYDF	0.544444
SWVFKVSHF	101.62	1135.58	9	0	-3.9	568.796	2	37.8408	0.9164-0.9334	545	8410	1880155	55927	20240812_KP_AC_DF_9464D_CondB_Y3_S1-A6_1_4855.d	1	Q6PFD9|NUP98_MOUSE			Q6PFD9|NUP98_MOUSE																		2	SWVFKVSHF	0.488889
SWVSADGFL	99.83	980.46	9	0	0.1	981.468	1	49.7491	1.4705-1.4869	2020	19100	2475637	78385	20240812_KP_AC_DF_9464D_CondB_Y3_S1-A6_1_4855.d	1	Q9R1C7|PR40A_MOUSE			Q9R1C7|PR40A_MOUSE																		1	SWVSADGFL	0.688889
SYDDPYKKA	72.26	1085.5	9	0	-2.9	543.757	2	11.4804	0.8648-0.8818	434	4860	559832	5096	20240812_KP_AC_DF_9464D_CondB_Y3_S1-A6_1_4855.d	1	Q8C2Q3|RBM14_MOUSE;Q8C2Q3-2|RBM14_MOUSE			Q8C2Q3|RBM14_MOUSE;Q8C2Q3-2|RBM14_MOUSE																		2	SYDDPYKKA	-2
SYLKRKRIF	101.86	1209.73	9	0	-9.9	404.248	3	15.3332	0.6999-0.7171	971	56800	752117	11453	20240812_KP_AC_DF_9464D_CondB_Y3_S1-A6_1_4855.d	2	Q9CW46|RAVR1_MOUSE			Q9CW46|RAVR1_MOUSE																		3	SYLKRKRIF	-0.866667
SYNDYLRAA	102.23	1071.5	9	0	-0.5	536.756	2	22.9517	0.8423-0.8593	202	6420	1132853	26429	20240812_KP_AC_DF_9464D_CondB_Y3_S1-A6_1_4855.d	2	Q8C2Q3|RBM14_MOUSE			Q8C2Q3|RBM14_MOUSE																		2	SYNDYLRAA	-0.833333
SYVTTSTRT	101.08	1014.5	9	0	-3.4	508.255	2	11.9787	0.8287-0.8457	1690	9190	580335	5787	20240812_KP_AC_DF_9464D_CondB_Y3_S1-A6_1_4855.d	1	P20152|VIME_MOUSE			P20152|VIME_MOUSE																		2	SYVTTSTRT	-0.666667
SYYSPSIGF	100.37	1019.46	9	0	-1.1	1020.47	1	40.2438	1.5295-1.5458	1800	16900	1999318	60790	20240812_KP_AC_DF_9464D_CondB_Y3_S1-A6_1_4855.d	1	Q91YT7|YTHD2_MOUSE			Q91YT7|YTHD2_MOUSE																		1	SYYSPSIGF	0.0333333
TADHRIYSY	94.79	1124.53	9	0	-8.1	563.265	2	14.3298	0.8872-0.9042	438	5550	703208	9788	20240812_KP_AC_DF_9464D_CondB_Y3_S1-A6_1_4855.d	1	Q3TDN2|FAF2_MOUSE			Q3TDN2|FAF2_MOUSE																		2	TADHRIYSY	-1
TAEIIKSLP	74.86	970.57	9	0	-6	486.289	2	31.7824	0.8205-0.8375	249	2730	1574650	43030	20240812_KP_AC_DF_9464D_CondB_Y3_S1-A6_1_4855.d	1	Q9CQX8|KGD4_MOUSE			Q9CQX8|KGD4_MOUSE																		2	TAEIIKSLP	0.455556
TAEILELAG	90.65	915.491	9	0	-1	916.498	1	40.9348	1.3988-1.4152	4180	82900	2032502	61970	20240812_KP_AC_DF_9464D_CondB_Y3_S1-A6_1_4855.d	2	C0HKE3|H2A1D_MOUSE;Q8BFU2|H2A3_MOUSE;Q9QZQ8-1|H2AY_MOUSE;C0HKE8|H2A1O_MOUSE;Q8R1M2|H2AJ_MOUSE;Q8CGP5|H2A1F_MOUSE;C0HKE9|H2A1P_MOUSE;Q64523|H2A2C_MOUSE;C0HKE7|H2A1N_MOUSE;P27661|H2AX_MOUSE;Q8CGP7|H2A1K_MOUSE;Q9QZQ8|H2AY_MOUSE;Q8CGP6|H2A1H_MOUSE;C0HKE4|H2A1E_MOUSE;Q64522|H2A2B_MOUSE;Q6GSS7|H2A2A_MOUSE;C0HKE1|H2A1B_MOUSE;C0HKE6|H2A1I_MOUSE;C0HKE5|H2A1G_MOUSE;C0HKE2|H2A1C_MOUSE			C0HKE3|H2A1D_MOUSE;Q8BFU2|H2A3_MOUSE;Q9QZQ8-1|H2AY_MOUSE;C0HKE8|H2A1O_MOUSE;Q8R1M2|H2AJ_MOUSE;Q8CGP5|H2A1F_MOUSE;C0HKE9|H2A1P_MOUSE;Q64523|H2A2C_MOUSE;C0HKE7|H2A1N_MOUSE;P27661|H2AX_MOUSE;Q8CGP7|H2A1K_MOUSE;Q9QZQ8|H2AY_MOUSE;Q8CGP6|H2A1H_MOUSE;C0HKE4|H2A1E_MOUSE;Q64522|H2A2B_MOUSE;Q6GSS7|H2A2A_MOUSE;C0HKE1|H2A1B_MOUSE;C0HKE6|H2A1I_MOUSE;C0HKE5|H2A1G_MOUSE;C0HKE2|H2A1C_MOUSE																		1	TAEILELAG	0.844444
TAFGTGTGL	98.23	823.408	9	0	-0.6	824.414	1	29.0743	1.3400-1.3565	5900	101000	1435030	37522	20240812_KP_AC_DF_9464D_CondB_Y3_S1-A6_1_4855.d	2	Q6PFD9|NUP98_MOUSE			Q6PFD9|NUP98_MOUSE																		1	TAFGTGTGL	0.566667
TALRTNLLS	82.8	987.571	9	0	-6.4	494.79	2	26.2958	0.8321-0.8491	406	6810	1300530	32562	20240812_KP_AC_DF_9464D_CondB_Y3_S1-A6_1_4855.d	1	Q8VCF0|MAVS_MOUSE			Q8VCF0|MAVS_MOUSE																		2	TALRTNLLS	0.333333
TAPAKLVSF	102.16	932.533	9	0	-4.1	467.272	2	31.1179	0.8034-0.8205	2290	22900	1539828	41736	20240812_KP_AC_DF_9464D_CondB_Y3_S1-A6_1_4855.d	2	Q07113|MPRI_MOUSE			Q07113|MPRI_MOUSE																		2	TAPAKLVSF	0.822222
TAPVLDSDG	101.13	873.408	9	0	1.1	874.416	1	17.6628	1.3512-1.3677	4510	25600	864671	15803	20240812_KP_AC_DF_9464D_CondB_Y3_S1-A6_1_4855.d	1	P01867-2|IGG2B_MOUSE;P01867|IGG2B_MOUSE			P01867-2|IGG2B_MOUSE;P01867|IGG2B_MOUSE																		1	TAPVLDSDG	-0.0777778
TATQIGIEW	42.68	1017.51	9	0	-0.5	1018.52	1	42.9342	1.4948-1.5112	2980	44900	2132291	65747	20240812_KP_AC_DF_9464D_CondB_Y3_S1-A6_1_4855.d	2	P56393|COX7B_MOUSE			P56393|COX7B_MOUSE																		1	TATQIGIEW	0.122222
TATYGQTAY	100.8	974.434	9	0	5.9	975.447	1	15.7751	1.4317-1.4482			774277	12277	20240812_KP_AC_DF_9464D_CondB_Y3_S1-A6_1_4855.d	1	Q61545|EWS_MOUSE			Q61545|EWS_MOUSE																		1	TATYGQTAY	-0.555556
TDDGYIDLQ	95.88	1038.45	9	0	-3	1039.45	1	28.8264	1.4974-1.5138	264	7930	1425548	37184	20240812_KP_AC_DF_9464D_CondB_Y3_S1-A6_1_4855.d	2	Q8CIB6|TM230_MOUSE			Q8CIB6|TM230_MOUSE																		1	TDDGYIDLQ	-0.9
TDEFQLHTN	101.58	1103.49	9	0	-2.5	552.75	2	20.0956	0.8525-0.8695	379	5810	990115	20851	20240812_KP_AC_DF_9464D_CondB_Y3_S1-A6_1_4855.d	1	Q60932-2|VDAC1_MOUSE;Q60932|VDAC1_MOUSE			Q60932-2|VDAC1_MOUSE;Q60932|VDAC1_MOUSE																		2	TDEFQLHTN	-1.33333
TDEKRELLG	101.7	1059.56	9	0	-1.6	530.784	2	14.7246	0.8695-0.8865	6310	58900	711107	10067	20240812_KP_AC_DF_9464D_CondB_Y3_S1-A6_1_4855.d	2	Q91ZX7|LRP1_MOUSE			Q91ZX7|LRP1_MOUSE																		2	TDEKRELLG	-1.37778
TDFGEALVR	101.61	1006.51	9	0	-2.4	504.26	2	27.455	0.8382-0.8552	3890	42100	1357592	34760	20240812_KP_AC_DF_9464D_CondB_Y3_S1-A6_1_4855.d	2	O35887|CALU_MOUSE			O35887|CALU_MOUSE																		2	TDFGEALVR	-9.86865e-17
TDHWWSDLF	94.28	1205.51	9	0	-2.5	603.763	2	53.8321	0.8831-0.9001			2683455	86559	20240812_KP_AC_DF_9464D_CondB_Y3_S1-A6_1_4855.d	1	Q3TFK5|GPTC4_MOUSE;Q3TFK5-2|GPTC4_MOUSE			Q3TFK5|GPTC4_MOUSE;Q3TFK5-2|GPTC4_MOUSE																		2	TDHWWSDLF	-0.766667
TDLFGRDLS	97.19	1022.5	9	0	-3.1	512.257	2	31.0702	0.8505-0.8675	148	2680	1539818	41726	20240812_KP_AC_DF_9464D_CondB_Y3_S1-A6_1_4855.d	1	Q9Z2X1|HNRPF_MOUSE;Q9Z2X1-2|HNRPF_MOUSE			Q9Z2X1|HNRPF_MOUSE;Q9Z2X1-2|HNRPF_MOUSE																		2	TDLFGRDLS	-0.333333
TDNSDSLIA	76.11	934.424	9	0	-6	935.426	1	21.7373	1.4054-1.4218	654	3660	1072526	24014	20240812_KP_AC_DF_9464D_CondB_Y3_S1-A6_1_4855.d	1	Q9DBR0|AKAP8_MOUSE			Q9DBR0|AKAP8_MOUSE																		1	TDNSDSLIA	-0.3
TDQEAIQDL	29.23	1031.48	9	0	-10.2	1032.47	1	26.0434	1.4967-1.5131	91.8	1830	1287817	32041	20240812_KP_AC_DF_9464D_CondB_Y3_S1-A6_1_4855.d	1	Q61937|NPM_MOUSE			Q61937|NPM_MOUSE																		1	TDQEAIQDL	-0.9
TEEGNPLLK	101.62	999.524	9	0	-1.8	500.768	2	19.1926	0.8321-0.8491	721	12200	944084	19016	20240812_KP_AC_DF_9464D_CondB_Y3_S1-A6_1_4855.d	1	P51912|AAAT_MOUSE			P51912|AAAT_MOUSE																		2	TEEGNPLLK	-1.05556
TEFGTYAGA	80.86	915.397	9	0	1.1	916.406	1	22.1604	1.3691-1.3856			1094710	24862	20240812_KP_AC_DF_9464D_CondB_Y3_S1-A6_1_4855.d	2	Q6NZJ6|IF4G1_MOUSE;Q6NZJ6-2|IF4G1_MOUSE			Q6NZJ6|IF4G1_MOUSE;Q6NZJ6-2|IF4G1_MOUSE																		1	TEFGTYAGA	-0.0666667
TELLIRKLP	99.81	1081.69	9	0	-3.6	541.848	2	31.2271	0.8927-0.9096	11000	202000	1539827	41735	20240812_KP_AC_DF_9464D_CondB_Y3_S1-A6_1_4855.d	6	P02301|H3C_MOUSE;P68433|H31_MOUSE;P84244|H33_MOUSE;P84228|H32_MOUSE			P02301|H3C_MOUSE;P68433|H31_MOUSE;P84244|H33_MOUSE;P84228|H32_MOUSE																		2	TELLIRKLP	0.188889
TFDAGAGIA	74.8	821.392	9	0	-11.5	822.39	1	24.594	1.3121-1.3287			1216587	29391	20240812_KP_AC_DF_9464D_CondB_Y3_S1-A6_1_4855.d	1	P16858|G3P_MOUSE			P16858|G3P_MOUSE																		1	TFDAGAGIA	0.855556
TFDEIVNIA	68.14	1020.51	9	0	5	1021.53	1	43.4188	1.5053-1.5216	628	7640	2160855	66879	20240812_KP_AC_DF_9464D_CondB_Y3_S1-A6_1_4855.d	1	P35979|RL12_MOUSE			P35979|RL12_MOUSE																		1	TFDEIVNIA	0.733333
TFLEGNTVV	100.32	978.502	9	0	-0.2	979.509	1	37.0576	1.4856-1.5020	2810	53400	1842011	54359	20240812_KP_AC_DF_9464D_CondB_Y3_S1-A6_1_4855.d	2	P52592|S1PR2_MOUSE			P52592|S1PR2_MOUSE																		1	TFLEGNTVV	0.688889
TFPTFKFDD	81.77	1116.51	9	0	-3.5	559.262	2	40.2092	0.8648-0.8818	2900	31700	1994530	60574	20240812_KP_AC_DF_9464D_CondB_Y3_S1-A6_1_4855.d	2	P97450|ATP5J_MOUSE			P97450|ATP5J_MOUSE																		2	TFPTFKFDD	-0.611111
TFQYLTLLK	101.02	1125.64	9	0	2.7	563.831	2	43.812	0.9042-0.9212			2181520	67732	20240812_KP_AC_DF_9464D_CondB_Y3_S1-A6_1_4855.d	1	Q8K0E8|FIBB_MOUSE			Q8K0E8|FIBB_MOUSE																		2	TFQYLTLLK	0.455556
TGFDFLDNW	82.52	1113.48	9	0	1.2	1114.49	1	59.648	1.5576-1.5739			2972908	95596	20240812_KP_AC_DF_9464D_CondB_Y3_S1-A6_1_4855.d	2	Q8C3W1|CA198_MOUSE			Q8C3W1|CA198_MOUSE																		1	TGFDFLDNW	-0.344444
TGFSFGNTS	89.24	916.393	9	0	-2.4	917.398	1	28.8585	1.3743-1.3908	415	3610	1427127	37239	20240812_KP_AC_DF_9464D_CondB_Y3_S1-A6_1_4855.d	1	Q6PFD9|NUP98_MOUSE			Q6PFD9|NUP98_MOUSE																		1	TGFSFGNTS	-0.188889
TGLGTGFGT	74.14	809.392	9	0	-3.8	810.396	1	26.4593	1.3221-1.3386	542	6100	1306862	32798	20240812_KP_AC_DF_9464D_CondB_Y3_S1-A6_1_4855.d	1	Q6PFD9|NUP98_MOUSE			Q6PFD9|NUP98_MOUSE																		1	TGLGTGFGT	0.322222
TGLPYYTGV	99.6	969.481	9	0	-3.7	970.484	1	36.281	1.4508-1.4672	231	5050	1802335	52783	20240812_KP_AC_DF_9464D_CondB_Y3_S1-A6_1_4855.d	1	Q91VX2|UBAP2_MOUSE			Q91VX2|UBAP2_MOUSE																		1	TGLPYYTGV	0.177778
TGTGLFGQP	98.95	876.434	9	0	-1.3	877.44	1	30.7403	1.3651-1.3816	2190	30700	1519089	40809	20240812_KP_AC_DF_9464D_CondB_Y3_S1-A6_1_4855.d	2	Q6PFD9|NUP98_MOUSE			Q6PFD9|NUP98_MOUSE																		1	TGTGLFGQP	-0.122222
TGTTNPFLL	33.95	962.507	9	0	-1.6	963.513	1	46.9114	1.4666-1.4830	5220	76800	2336456	73316	20240812_KP_AC_DF_9464D_CondB_Y3_S1-A6_1_4855.d	2	Q8CHU3-2|EPN2_MOUSE;Q8CHU3|EPN2_MOUSE			Q8CHU3-2|EPN2_MOUSE;Q8CHU3|EPN2_MOUSE																		1	TGTTNPFLL	0.311111
TGYSTPTAP	101.29	893.413	9	0	-0.2	894.42	1	17.8306	1.3565-1.3730	1020	17600	874142	16130	20240812_KP_AC_DF_9464D_CondB_Y3_S1-A6_1_4855.d	2	Q61545|EWS_MOUSE			Q61545|EWS_MOUSE																		1	TGYSTPTAP	-0.666667
THYDPPRKL	91.07	1125.59	9	0	-2.1	376.204	3	12.7798	0.7164-0.7336	950	7370	619635	6987	20240812_KP_AC_DF_9464D_CondB_Y3_S1-A6_1_4855.d	1	O35737|HNRH1_MOUSE;P70333|HNRH2_MOUSE			O35737|HNRH1_MOUSE;P70333|HNRH2_MOUSE																		3	THYDPPRKL	-1.83333
TIDMNFQSD	53.71	1069.44	9	0	-2.3	1070.44	1	29.0509	1.5059-1.5223			1439798	37718	20240812_KP_AC_DF_9464D_CondB_Y3_S1-A6_1_4855.d	1	Q9ESU6|BRD4_MOUSE			Q9ESU6|BRD4_MOUSE																		1	TIDMNFQSD	-0.7
TIKEILGTA	59.93	944.554	9	0	-1.7	473.284	2	27.3756	0.8389-0.8559			1355985	34677	20240812_KP_AC_DF_9464D_CondB_Y3_S1-A6_1_4855.d	1	P35979|RL12_MOUSE			P35979|RL12_MOUSE																		2	TIKEILGTA	0.6
TILVKLVSQ	84.06	999.633	9	0	-7.7	500.82	2	34.5085	0.8634-0.8804	277	5590	1712918	48710	20240812_KP_AC_DF_9464D_CondB_Y3_S1-A6_1_4855.d	1	Q9CQP0|RM33_MOUSE			Q9CQP0|RM33_MOUSE																		2	TILVKLVSQ	1.28889
TINDLPVGR	30.1	983.54	9	0	-5.8	492.774	2	21.4404	0.8055-0.8225	138	2740	1059838	23518	20240812_KP_AC_DF_9464D_CondB_Y3_S1-A6_1_4855.d	1	P35700|PRDX1_MOUSE			P35700|PRDX1_MOUSE																		2	TINDLPVGR	-0.188889
TISEIKTLF	85.02	1050.6	9	0	-2.7	526.304	2	41.0316	0.8552-0.8723	7580	186000	2040444	62292	20240812_KP_AC_DF_9464D_CondB_Y3_S1-A6_1_4855.d	3	Q9CY27|TECR_MOUSE			Q9CY27|TECR_MOUSE																		2	TISEIKTLF	0.666667
TIVKVKSLK	59.95	1014.68	9	0	-7	339.232	3	13.2314	0.7123-0.7295	170	5010	646377	7821	20240812_KP_AC_DF_9464D_CondB_Y3_S1-A6_1_4855.d	1	P11983-2|TCPA_MOUSE;P11983|TCPA_MOUSE			P11983-2|TCPA_MOUSE;P11983|TCPA_MOUSE																		3	TIVKVKSLK	0.388889
TKEEILDNW	84.6	1146.56	9	0	-2.8	574.284	2	33.386	0.8920-0.9090	1620	17300	1654284	46464	20240812_KP_AC_DF_9464D_CondB_Y3_S1-A6_1_4855.d	1	Q05186|RCN1_MOUSE			Q05186|RCN1_MOUSE																		2	TKEEILDNW	-1.24444
TKLELKRAD	46.51	1072.62	9	0	-8.4	358.546	3	11.4292	0.7164-0.7336	660	7260	555034	4870	20240812_KP_AC_DF_9464D_CondB_Y3_S1-A6_1_4855.d	1	P84750|KVM5_MOUSE			P84750|KVM5_MOUSE																		3	TKLELKRAD	-1.17778
TLDEKNYVK	101.58	1108.58	9	0	-4.3	555.293	2	12.646	0.8954-0.9124	781	8530	616496	6896	20240812_KP_AC_DF_9464D_CondB_Y3_S1-A6_1_4855.d	1	Q99JT9|MTND_MOUSE			Q99JT9|MTND_MOUSE																		2	TLDEKNYVK	-1.36667
TLEKFVEGL	64.69	1034.56	9	0	-8.8	518.285	2	39.5766	0.8621-0.8791			1969108	59536	20240812_KP_AC_DF_9464D_CondB_Y3_S1-A6_1_4855.d	1	P45481|CBP_MOUSE			P45481|CBP_MOUSE																		2	TLEKFVEGL	0.288889
TLITDGSSP	86.15	889.439	9	0	3.5	890.45	1	20.5166	1.3737-1.3902			1012293	21693	20240812_KP_AC_DF_9464D_CondB_Y3_S1-A6_1_4855.d	2	Q9EQK5|MVP_MOUSE			Q9EQK5|MVP_MOUSE																		1	TLITDGSSP	-0.0222222
TLLIKTVET	101.45	1016.61	9	0	-5.7	509.31	2	29.3778	0.8491-0.8661	571	8280	1454049	38253	20240812_KP_AC_DF_9464D_CondB_Y3_S1-A6_1_4855.d	1	P20152|VIME_MOUSE			P20152|VIME_MOUSE																		2	TLLIKTVET	0.755556
TLNDLPVGR	30.1	983.54	9	0	-5.8	492.774	2	21.4404	0.8055-0.8225	138	2740	1059838	23518	20240812_KP_AC_DF_9464D_CondB_Y3_S1-A6_1_4855.d	1	O08807|PRDX4_MOUSE			O08807|PRDX4_MOUSE																		2	TLNDLPVGR	-0.266667
TLRYFQHLL	94.71	1189.66	9	0	-2.9	595.836	2	37.4085	0.9490-0.9659	156	2270	1859471	55055	20240812_KP_AC_DF_9464D_CondB_Y3_S1-A6_1_4855.d	2	Q9JKR6|HYOU1_MOUSE			Q9JKR6|HYOU1_MOUSE																		2	TLRYFQHLL	0.111111
TLTDEEIMM	54.99	1081.47	9	0	3.7	1082.48	1	37.522	1.5367-1.5530			1865819	55307	20240812_KP_AC_DF_9464D_CondB_Y3_S1-A6_1_4855.d	1	Q9DBL1|ACDSB_MOUSE			Q9DBL1|ACDSB_MOUSE																		1	TLTDEEIMM	0.0222222
TLVDTGIGM	83.79	905.453	9	0	-1.6	906.459	1	34.3626	1.4021-1.4185	2170	45200	1703333	48269	20240812_KP_AC_DF_9464D_CondB_Y3_S1-A6_1_4855.d	2	P11499|HS90B_MOUSE			P11499|HS90B_MOUSE																		1	TLVDTGIGM	0.966667
TLVDTGIGM(+15.99)	91.14	921.448	9	0	0.7	922.456	1	23.8904	1.3856-1.4021	149	4390	1180293	28149	20240812_KP_AC_DF_9464D_CondB_Y3_S1-A6_1_4855.d	2	P11499|HS90B_MOUSE	Oxidation (M)	M9:Oxidation (M):1000.00	P11499|HS90B_MOUSE																		1	TLVDTGIGM	0.966667
TLYEYSPLF	58.67	1131.55	9	0	-0.3	1132.56	1	50.4924	1.5746-1.5909	89.4	2140	2516910	80034	20240812_KP_AC_DF_9464D_CondB_Y3_S1-A6_1_4855.d	1	Q8BMJ7|CGRF1_MOUSE			Q8BMJ7|CGRF1_MOUSE																		1	TLYEYSPLF	0.133333
TN(+0.98)GSFGSNF	100.32	930.372	9	0	-4.4	931.375	1	27.1166	1.3691-1.3856	165	2360	1341754	34162	20240812_KP_AC_DF_9464D_CondB_Y3_S1-A6_1_4855.d	1	Q61656|DDX5_MOUSE	Deamidation (NQ)	N2:Deamidation (NQ):62.09	Q61656|DDX5_MOUSE																		1	TNGSFGSNF	-0.5
TNDWEDHLA	88.63	1099.46	9	0	-3.7	550.734	2	23.4879	0.8559-0.8729			1161367	27511	20240812_KP_AC_DF_9464D_CondB_Y3_S1-A6_1_4855.d	1	P11499|HS90B_MOUSE			P11499|HS90B_MOUSE																		2	TNDWEDHLA	-1.46667
TNGSFGSNF	101.3	929.388	9	0	-2.3	930.393	1	25.4624	1.3862-1.4027	351	7120	1256206	30910	20240812_KP_AC_DF_9464D_CondB_Y3_S1-A6_1_4855.d	2	Q61656|DDX5_MOUSE			Q61656|DDX5_MOUSE																		1	TNGSFGSNF	-0.5
TNIESLVKE	74.82	1031.55	9	0	-5.5	516.779	2	26.7479	0.8246-0.8416	139	5630	1322806	33502	20240812_KP_AC_DF_9464D_CondB_Y3_S1-A6_1_4855.d	2	P27773|PDIA3_MOUSE			P27773|PDIA3_MOUSE																		2	TNIESLVKE	-0.377778
TNLESMDTS	101.66	996.407	9	0	0.7	997.415	1	17.5142	1.4291-1.4455	723	8390	858363	15591	20240812_KP_AC_DF_9464D_CondB_Y3_S1-A6_1_4855.d	2	Q6ZQ38|CAND1_MOUSE			Q6ZQ38|CAND1_MOUSE																		1	TNLESMDTS	-0.866667
TNQDFIQRL	83.01	1133.58	9	0	-2.1	567.798	2	31.5324	0.8784-0.8954	2560	53700	1563552	42600	20240812_KP_AC_DF_9464D_CondB_Y3_S1-A6_1_4855.d	2	Q80TM9-3|NISCH_MOUSE;Q80TM9-2|NISCH_MOUSE;Q80TM9|NISCH_MOUSE			Q80TM9-3|NISCH_MOUSE;Q80TM9-2|NISCH_MOUSE;Q80TM9|NISCH_MOUSE																		2	TNQDFIQRL	-0.9
TNTGGTLFG	86.68	866.413	9	0	-9.3	867.413	1	27.4854	1.3466-1.3631	408	8450	1360727	34847	20240812_KP_AC_DF_9464D_CondB_Y3_S1-A6_1_4855.d	2	Q80U93|NU214_MOUSE			Q80U93|NU214_MOUSE																		1	TNTGGTLFG	-0.0222222
TNVISITDG	29.21	918.466	9	0	-7.3	919.466	1	28.2291	1.3849-1.4014			1398701	36245	20240812_KP_AC_DF_9464D_CondB_Y3_S1-A6_1_4855.d	1	Q03265|ATPA_MOUSE			Q03265|ATPA_MOUSE																		1	TNVISITDG	0.4
TNYGEDLTK	101.08	1039.48	9	0	-2	520.747	2	14.7722	0.8239-0.8409	4280	40700	720561	10377	20240812_KP_AC_DF_9464D_CondB_Y3_S1-A6_1_4855.d	2	Q05186|RCN1_MOUSE			Q05186|RCN1_MOUSE																		2	TNYGEDLTK	-1.52222
TNYGEDLTR	37.85	1067.49	9	0	-4.5	534.749	2	15.3843	0.8457-0.8627	1420	13800	750572	11432	20240812_KP_AC_DF_9464D_CondB_Y3_S1-A6_1_4855.d	1	Q8BH97|RCN3_MOUSE			Q8BH97|RCN3_MOUSE																		2	TNYGEDLTR	-1.58889
TPDIKLFGK	101.55	1017.59	9	0	-2.5	509.799	2	29.1577	0.8593-0.8763	697	5350	1444577	37925	20240812_KP_AC_DF_9464D_CondB_Y3_S1-A6_1_4855.d	1	P97461|RS5_MOUSE			P97461|RS5_MOUSE																		2	TPDIKLFGK	-0.322222
TPDWIFLLR	100.57	1159.64	9	0	-6.2	580.823	2	56.0144	0.8981-0.9151	72.5	1360	2793877	90301	20240812_KP_AC_DF_9464D_CondB_Y3_S1-A6_1_4855.d	1	Q68FD5|CLH1_MOUSE			Q68FD5|CLH1_MOUSE																		2	TPDWIFLLR	0.411111
TPIRTLGTP	101.5	954.55	9	0	-6.7	478.279	2	20.327	0.8020-0.8191			1002832	21376	20240812_KP_AC_DF_9464D_CondB_Y3_S1-A6_1_4855.d	1	Q8R4R6|NUP35_MOUSE			Q8R4R6|NUP35_MOUSE																		2	TPIRTLGTP	-0.211111
TPKFDQTFS	102.48	1069.51	9	0	-3.6	1070.51	1	21.8401	1.5236-1.5400	9090	262000	1077265	24181	20240812_KP_AC_DF_9464D_CondB_Y3_S1-A6_1_4855.d	3	P06797|CATL1_MOUSE			P06797|CATL1_MOUSE																		1	TPKFDQTFS	-1.01111
TPLGTSGLP	93.75	841.455	9	0	2	842.463	1	31.2032	1.3506-1.3671	3920	28000	1539787	41695	20240812_KP_AC_DF_9464D_CondB_Y3_S1-A6_1_4855.d	2	Q04207-2|TF65_MOUSE;Q04207|TF65_MOUSE			Q04207-2|TF65_MOUSE;Q04207|TF65_MOUSE																		1	TPLGTSGLP	0.155556
TQAPAVATT	101.32	858.445	9	0	-4.5	859.448	1	13.9963	1.3400-1.3565	551	2980	682572	8964	20240812_KP_AC_DF_9464D_CondB_Y3_S1-A6_1_4855.d	1	P25444|RS2_MOUSE			P25444|RS2_MOUSE																		1	TQAPAVATT	0.266667
TQKSIYYIT	64.85	1115.59	9	0	-5	558.798	2	24.3529	0.8791-0.8961	247	3120	1203907	28903	20240812_KP_AC_DF_9464D_CondB_Y3_S1-A6_1_4855.d	1	P11499|HS90B_MOUSE			P11499|HS90B_MOUSE																		2	TQKSIYYIT	-0.355556
TQWSGTGGP	52.64	889.393	9	0	-13.3	890.388	1	16.517	1.3552-1.3717	202	1690	810674	13622	20240812_KP_AC_DF_9464D_CondB_Y3_S1-A6_1_4855.d	1	P83741|WNK1_MOUSE;P83741-4|WNK1_MOUSE;P83741-5|WNK1_MOUSE;P83741-2|WNK1_MOUSE;P83741-3|WNK1_MOUSE			P83741|WNK1_MOUSE;P83741-4|WNK1_MOUSE;P83741-5|WNK1_MOUSE;P83741-2|WNK1_MOUSE;P83741-3|WNK1_MOUSE																		1	TQWSGTGGP	-1.04444
TSAGTGGMW	95.91	866.359	9	0	-0.3	867.366	1	24.8363	1.3294-1.3459	1690	23100	1224583	29767	20240812_KP_AC_DF_9464D_CondB_Y3_S1-A6_1_4855.d	2	Q9CQS8|SC61B_MOUSE			Q9CQS8|SC61B_MOUSE																		1	TSAGTGGMW	-0.0666667
TSDYQVISD	98.68	1026.45	9	0	1.6	1027.46	1	20.4455	1.4718-1.4882	1450	26500	1004372	21392	20240812_KP_AC_DF_9464D_CondB_Y3_S1-A6_1_4855.d	2	Q8R4R6|NUP35_MOUSE			Q8R4R6|NUP35_MOUSE																		1	TSDYQVISD	-0.6
TSFLHLGYL	101.63	1049.55	9	0	-6.3	525.781	2	48.4141	0.8682-0.8852	426	17500	2409090	75846	20240812_KP_AC_DF_9464D_CondB_Y3_S1-A6_1_4855.d	3	Q91VR5|DDX1_MOUSE			Q91VR5|DDX1_MOUSE																		2	TSFLHLGYL	0.866667
TSLQADKEI	51.85	1003.52	9	0	3.2	502.768	2	17.166	0.8123-0.8293			844081	15025	20240812_KP_AC_DF_9464D_CondB_Y3_S1-A6_1_4855.d	1	Q00422|GABPA_MOUSE			Q00422|GABPA_MOUSE																		2	TSLQADKEI	-0.644444
TSPSLITLL	95.35	943.559	9	0	0.4	944.567	1	56.6142	1.4718-1.4882	2950	52300	2817360	90924	20240812_KP_AC_DF_9464D_CondB_Y3_S1-A6_1_4855.d	2	Q99LC8|EI2BA_MOUSE			Q99LC8|EI2BA_MOUSE																		1	TSPSLITLL	1.25556
TSTGFGFGT	45.74	873.387	9	0	-3.1	874.391	1	31.2635	1.3545-1.3710			1550940	42180	20240812_KP_AC_DF_9464D_CondB_Y3_S1-A6_1_4855.d	1	Q6PFD9|NUP98_MOUSE			Q6PFD9|NUP98_MOUSE																		1	TSTGFGFGT	0.166667
TSTSTGFGF	59.64	903.397	9	0	11.3	904.415	1	33.4456	1.3618-1.3783	496	5850	1662206	46766	20240812_KP_AC_DF_9464D_CondB_Y3_S1-A6_1_4855.d	2	Q6PFD9|NUP98_MOUSE			Q6PFD9|NUP98_MOUSE																		1	TSTSTGFGF	0.122222
TSVDLEETG	82.5	949.424	9	0	-10.4	950.421	1	18.3673	1.3842-1.4007			904359	17391	20240812_KP_AC_DF_9464D_CondB_Y3_S1-A6_1_4855.d	1	Q03265|ATPA_MOUSE			Q03265|ATPA_MOUSE																		1	TSVDLEETG	-0.566667
TSYGQPPTG	100.89	906.408	9	0	0.4	907.416	1	13.3436	1.3486-1.3651	1270	15400	643199	7691	20240812_KP_AC_DF_9464D_CondB_Y3_S1-A6_1_4855.d	3	Q61545|EWS_MOUSE			Q61545|EWS_MOUSE																		1	TSYGQPPTG	-1.22222
TTGSSVTLG	100.2	821.413	9	0	-4.2	822.417	1	17.3318	1.3121-1.3287	416	2810	850511	15359	20240812_KP_AC_DF_9464D_CondB_Y3_S1-A6_1_4855.d	1	P01863|GCAA_MOUSE;P01867-2|IGG2B_MOUSE;P01865|GCAM_MOUSE;P01864|GCAB_MOUSE;P01867|IGG2B_MOUSE			P01863|GCAA_MOUSE;P01867-2|IGG2B_MOUSE;P01865|GCAM_MOUSE;P01864|GCAB_MOUSE;P01867|IGG2B_MOUSE																		1	TTGSSVTLG	0.388889
TTQRIVAPP	91.69	981.561	9	0	-3.5	491.786	2	17.8778	0.8437-0.8607	21500	340000	875725	16189	20240812_KP_AC_DF_9464D_CondB_Y3_S1-A6_1_4855.d	5	O08553|DPYL2_MOUSE			O08553|DPYL2_MOUSE																		2	TTQRIVAPP	-0.233333
TVAVGIYAM	71.37	923.479	9	0	1.1	924.487	1	40.7872	1.4449-1.4613	1010	10600	2027757	61797	20240812_KP_AC_DF_9464D_CondB_Y3_S1-A6_1_4855.d	1	P14901|HMOX1_MOUSE			P14901|HMOX1_MOUSE																		1	TVAVGIYAM	1.77778
TVDDPYTTF	78.75	1057.46	9	0	3.7	1058.47	1	32.4688	1.5066-1.5229	92.1	1850	1611277	44605	20240812_KP_AC_DF_9464D_CondB_Y3_S1-A6_1_4855.d	1	P18760|COF1_MOUSE			P18760|COF1_MOUSE																		1	TVDDPYTTF	-0.555556
TVEVDLYTA	100.54	1009.5	9	0	-3.1	1010.5	1	33.8083	1.4810-1.4974	1490	14200	1674845	47213	20240812_KP_AC_DF_9464D_CondB_Y3_S1-A6_1_4855.d	1	P17183|ENOG_MOUSE;P17182|ENOA_MOUSE			P17183|ENOG_MOUSE;P17182|ENOA_MOUSE																		1	TVEVDLYTA	0.477778
TVVDGQTGF	101.26	922.44	9	0	0.8	923.448	1	23.6999	1.4047-1.4212	498	4270	1167667	27715	20240812_KP_AC_DF_9464D_CondB_Y3_S1-A6_1_4855.d	1	P59326|YTHD1_MOUSE			P59326|YTHD1_MOUSE																		1	TVVDGQTGF	0.222222
TWEIHGVSL	89.53	1040.53	9	0	-1.1	521.271	2	41.4141	0.8614-0.8784	72.7	1320	2060986	63022	20240812_KP_AC_DF_9464D_CondB_Y3_S1-A6_1_4855.d	1	P01029|CO4B_MOUSE			P01029|CO4B_MOUSE																		2	TWEIHGVSL	0.333333
TWLTAFVLK	78.11	1077.62	9	0	-5.6	539.815	2	52.8747	0.8825-0.8995	658	8320	2632850	84722	20240812_KP_AC_DF_9464D_CondB_Y3_S1-A6_1_4855.d	1	P28666|MUG2_MOUSE;Q61838|PZP_MOUSE;P28665|MUG1_MOUSE;P01029|CO4B_MOUSE			P28666|MUG2_MOUSE;Q61838|PZP_MOUSE;P28665|MUG1_MOUSE;P01029|CO4B_MOUSE																		2	TWLTAFVLK	1.13333
TWVGSHGTP	91.8	940.44	9	0	-6.5	471.224	2	16.4622	0.7993-0.8164	1790	15500	804369	13413	20240812_KP_AC_DF_9464D_CondB_Y3_S1-A6_1_4855.d	1	Q9Z1Y4|TRIP6_MOUSE			Q9Z1Y4|TRIP6_MOUSE																		2	TWVGSHGTP	-0.5
TYGQPTDVS	101.18	966.429	9	0	-0.4	967.436	1	13.8567	1.4317-1.4482	417	4300	676270	8758	20240812_KP_AC_DF_9464D_CondB_Y3_S1-A6_1_4855.d	1	Q61545|EWS_MOUSE			Q61545|EWS_MOUSE																		1	TYGQPTDVS	-0.922222
TYSYVPPQW	27.49	1139.53	9	0	-3	1140.53	1	39.7803	1.5550-1.5713	844	1860	1977038	59846	20240812_KP_AC_DF_9464D_CondB_Y3_S1-A6_1_4855.d	1	Q80XQ8|F168B_MOUSE			Q80XQ8|F168B_MOUSE																		1	TYSYVPPQW	-0.833333
TYTGQIYQP	62.77	1069.51	9	0	-2.8	1070.51	1	23.3986	1.5072-1.5236	264	4090	1155027	27267	20240812_KP_AC_DF_9464D_CondB_Y3_S1-A6_1_4855.d	2	Q9EQQ2|YIPF5_MOUSE			Q9EQQ2|YIPF5_MOUSE																		1	TYTGQIYQP	-0.944444
VAYWRQAGL	101.91	1062.56	9	0	-1.5	532.287	2	30.2555	0.8491-0.8661	677	8030	1498500	40032	20240812_KP_AC_DF_9464D_CondB_Y3_S1-A6_1_4855.d	1	P56382|ATP5E_MOUSE			P56382|ATP5E_MOUSE																		2	VAYWRQAGL	0.111111
VFNDVRLLL	100.91	1087.64	9	0	-6.7	544.823	2	49.263	0.9124-0.9293	465	13000	2451847	77455	20240812_KP_AC_DF_9464D_CondB_Y3_S1-A6_1_4855.d	2	P47753|CAZA1_MOUSE;P47754|CAZA2_MOUSE			P47753|CAZA1_MOUSE;P47754|CAZA2_MOUSE																		2	VFNDVRLLL	1.23333
VFVGKGITF	45.19	966.554	9	0	-3.2	484.283	2	37.0163	0.8389-0.8559			1840450	54322	20240812_KP_AC_DF_9464D_CondB_Y3_S1-A6_1_4855.d	1	Q9CPY7-2|AMPL_MOUSE;Q9CPY7|AMPL_MOUSE			Q9CPY7-2|AMPL_MOUSE;Q9CPY7|AMPL_MOUSE																		2	VFVGKGITF	1.45556
VFVGTGDLF	25.63	953.486	9	0	-4.6	954.489	1	48.6319	1.4547-1.4712	228	3450	2421705	76269	20240812_KP_AC_DF_9464D_CondB_Y3_S1-A6_1_4855.d	1	Q8K183|PDXK_MOUSE			Q8K183|PDXK_MOUSE																		1	VFVGTGDLF	1.42222
VGFDYKERL	102.26	1125.58	9	0	-4.6	563.796	2	24.6003	0.9056-0.9225	1170	23900	1215028	29356	20240812_KP_AC_DF_9464D_CondB_Y3_S1-A6_1_4855.d	3	Q60598|SRC8_MOUSE			Q60598|SRC8_MOUSE																		2	VGFDYKERL	-0.7
VGFTFPNRL	57	1049.57	9	0	-3.4	525.788	2	42.2948	0.8552-0.8723			2105396	64760	20240812_KP_AC_DF_9464D_CondB_Y3_S1-A6_1_4855.d	1	Q9Z0E0|NCDN_MOUSE;Q9Z0E0-2|NCDN_MOUSE			Q9Z0E0|NCDN_MOUSE;Q9Z0E0-2|NCDN_MOUSE																		2	VGFTFPNRL	0.322222
VGVEKKLLL	55.68	997.654	9	0	-3.8	499.832	2	26.7142	0.8906-0.9076	231	2530	1322804	33500	20240812_KP_AC_DF_9464D_CondB_Y3_S1-A6_1_4855.d	1	Q6PDL0|DC1L2_MOUSE			Q6PDL0|DC1L2_MOUSE																		2	VGVEKKLLL	0.9
VGVKPVGSD	99.69	856.465	9	0	-3.9	429.238	2	12.709	0.7596-0.7767			621221	7049	20240812_KP_AC_DF_9464D_CondB_Y3_S1-A6_1_4855.d	1	Q8CDN6|TXNL1_MOUSE			Q8CDN6|TXNL1_MOUSE																		2	VGVKPVGSD	0.222222
VGVNGFGRI	77.45	917.508	9	0	0.3	459.762	2	29.525	0.8164-0.8334			1463566	38626	20240812_KP_AC_DF_9464D_CondB_Y3_S1-A6_1_4855.d	1	P16858|G3P_MOUSE			P16858|G3P_MOUSE																		2	VGVNGFGRI	0.722222
VGYGHLSTL	46.05	945.492	9	0	-0.5	473.753	2	25.9038	0.8225-0.8396	1600	20300	1279899	31743	20240812_KP_AC_DF_9464D_CondB_Y3_S1-A6_1_4855.d	1	Q7TQK0|CCNT2_MOUSE			Q7TQK0|CCNT2_MOUSE																		2	VGYGHLSTL	0.555556
VIFDFMDTL	93.58	1099.53	9	0	-5	1100.53	1	62.2826	1.5746-1.5909	196	6540	3103510	99706	20240812_KP_AC_DF_9464D_CondB_Y3_S1-A6_1_4855.d	2	Q61151|2A5E_MOUSE			Q61151|2A5E_MOUSE																		1	VIFDFMDTL	1.36667
VIFIFTKVF	90.76	1112.66	9	0	-6.4	557.335	2	59.0791	0.8872-0.9042			2944665	94785	20240812_KP_AC_DF_9464D_CondB_Y3_S1-A6_1_4855.d	1	Q8VCS3|XYLK_MOUSE			Q8VCS3|XYLK_MOUSE																		2	VIFIFTKVF	2.35556
VINENFGTL	94.23	1005.51	9	0	0.9	1006.52	1	35.8783	1.4705-1.4869			1783281	52017	20240812_KP_AC_DF_9464D_CondB_Y3_S1-A6_1_4855.d	1	O08663|MAP2_MOUSE			O08663|MAP2_MOUSE																		1	VINENFGTL	0.411111
VINFDFPKL	101.9	1091.6	9	0	-4.5	546.806	2	50.7344	0.8518-0.8689			2528082	80538	20240812_KP_AC_DF_9464D_CondB_Y3_S1-A6_1_4855.d	2	P54823|DDX6_MOUSE			P54823|DDX6_MOUSE																		2	VINFDFPKL	0.622222
VISDFDMTL	46.75	1039.49	9	0	-0.4	1040.5	1	47.5537	1.5223-1.5387	1840	36300	2364810	74238	20240812_KP_AC_DF_9464D_CondB_Y3_S1-A6_1_4855.d	2	Q3UFY7-4|5NT3B_MOUSE;Q3UFY7-3|5NT3B_MOUSE;Q3UFY7|5NT3B_MOUSE;Q3UFY7-2|5NT3B_MOUSE			Q3UFY7-4|5NT3B_MOUSE;Q3UFY7-3|5NT3B_MOUSE;Q3UFY7|5NT3B_MOUSE;Q3UFY7-2|5NT3B_MOUSE																		1	VISDFDMTL	0.966667
VISDFITRL	72.32	1062.61	9	0	-6.2	532.308	2	45.283	0.8723-0.8893	521	13800	2254235	70343	20240812_KP_AC_DF_9464D_CondB_Y3_S1-A6_1_4855.d	2	Q9DBG1|CP27A_MOUSE			Q9DBG1|CP27A_MOUSE																		2	VISDFITRL	1.14444
VITESPAAL	78.7	899.496	9	0	-5.3	900.499	1	28.6346	1.3961-1.4126	88.5	1690	1417673	36929	20240812_KP_AC_DF_9464D_CondB_Y3_S1-A6_1_4855.d	1	P54116|STOM_MOUSE			P54116|STOM_MOUSE																		1	VITESPAAL	1.05556
VIVRFLTVM	101.77	1076.64	9	0	-5.2	539.325	2	49.1679	0.8689-0.8859	1650	52400	2445515	77219	20240812_KP_AC_DF_9464D_CondB_Y3_S1-A6_1_4855.d	3	P62245|RS15A_MOUSE			P62245|RS15A_MOUSE																		2	VIVRFLTVM	2.26667
VKVGVNGFG	100.78	875.486	9	0	-5.1	438.748	2	23.2299	0.7877-0.8048	160	2850	1147113	26973	20240812_KP_AC_DF_9464D_CondB_Y3_S1-A6_1_4855.d	1	P16858|G3P_MOUSE			P16858|G3P_MOUSE																		2	VKVGVNGFG	0.755556
VLAELYVSD	91.94	1007.52	9	0	-5.1	1008.52	1	35.7659	1.4784-1.4948	385	7560	1773832	51712	20240812_KP_AC_DF_9464D_CondB_Y3_S1-A6_1_4855.d	2	Q8BP47|SYNC_MOUSE			Q8BP47|SYNC_MOUSE																		1	VLAELYVSD	0.966667
VLDLDFPAL	75.32	1001.54	9	0	2	1002.55	1	60.1329	1.5269-1.5432	443	5420	2994928	96280	20240812_KP_AC_DF_9464D_CondB_Y3_S1-A6_1_4855.d	1	P70336|ROCK2_MOUSE;P70336-2|ROCK2_MOUSE			P70336|ROCK2_MOUSE;P70336-2|ROCK2_MOUSE																		1	VLDLDFPAL	1.28889
VLELLDKYL	87.82	1104.64	9	0	-6.2	553.325	2	51.6328	0.8852-0.9022	484	7110	2570944	82252	20240812_KP_AC_DF_9464D_CondB_Y3_S1-A6_1_4855.d	1	P68254|1433T_MOUSE;P68254-2|1433T_MOUSE;Q9CQV8|1433B_MOUSE;Q9CQV8-2|1433B_MOUSE			P68254|1433T_MOUSE;P68254-2|1433T_MOUSE;Q9CQV8|1433B_MOUSE;Q9CQV8-2|1433B_MOUSE																		2	VLELLDKYL	0.8
VLNSWTDQD	101.22	1076.48	9	0	-3.3	1077.48	1	23.5683	1.4948-1.5112	1310	14600	1161309	27453	20240812_KP_AC_DF_9464D_CondB_Y3_S1-A6_1_4855.d	2	P01837|IGKC_MOUSE			P01837|IGKC_MOUSE																		1	VLNSWTDQD	-0.933333
VLQQHLNSL	100.99	1050.58	9	0	-1.8	526.297	2	22.1967	0.8641-0.8811	703	10600	1094722	24874	20240812_KP_AC_DF_9464D_CondB_Y3_S1-A6_1_4855.d	1	Q6PFD9|NUP98_MOUSE			Q6PFD9|NUP98_MOUSE																		2	VLQQHLNSL	0.122222
VNDIFERIA	90.28	1075.57	9	0	-2.5	538.789	2	36.3483	0.8668-0.8838	17400	506000	1802319	52767	20240812_KP_AC_DF_9464D_CondB_Y3_S1-A6_1_4855.d	4	Q8CGP0|H2B3B_MOUSE;Q8CGP2|H2B1P_MOUSE;Q64525|H2B2B_MOUSE;Q8CGP2-2|H2B1P_MOUSE;Q6ZWY9|H2B1C_MOUSE;Q64475|H2B1B_MOUSE;P10853|H2B1F_MOUSE;Q8CGP1|H2B1K_MOUSE;Q9D2U9|H2B3A_MOUSE;P10854|H2B1M_MOUSE;Q64478|H2B1H_MOUSE			Q8CGP0|H2B3B_MOUSE;Q8CGP2|H2B1P_MOUSE;Q64525|H2B2B_MOUSE;Q8CGP2-2|H2B1P_MOUSE;Q6ZWY9|H2B1C_MOUSE;Q64475|H2B1B_MOUSE;P10853|H2B1F_MOUSE;Q8CGP1|H2B1K_MOUSE;Q9D2U9|H2B3A_MOUSE;P10854|H2B1M_MOUSE;Q64478|H2B1H_MOUSE																		2	VNDIFERIA	0.311111
VNMVPFPRL	65.61	1071.59	9	0	-2.1	536.801	2	46.5936	0.8518-0.8689			2320759	72859	20240812_KP_AC_DF_9464D_CondB_Y3_S1-A6_1_4855.d	2	P99024|TBB5_MOUSE;Q9D6F9|TBB4A_MOUSE;Q9ERD7|TBB3_MOUSE;P68372|TBB4B_MOUSE;A2AQ07|TBB1_MOUSE;Q922F4|TBB6_MOUSE			P99024|TBB5_MOUSE;Q9D6F9|TBB4A_MOUSE;Q9ERD7|TBB3_MOUSE;P68372|TBB4B_MOUSE;A2AQ07|TBB1_MOUSE;Q922F4|TBB6_MOUSE																		2	VNMVPFPRL	0.633333
VNRAINVLL	51.31	1010.62	9	0	-5.6	506.316	2	36.4224	0.8648-0.8818	5610	58200	1807073	52949	20240812_KP_AC_DF_9464D_CondB_Y3_S1-A6_1_4855.d	1	Q80X50|UBP2L_MOUSE;Q80X50-5|UBP2L_MOUSE;Q80X50-2|UBP2L_MOUSE			Q80X50|UBP2L_MOUSE;Q80X50-5|UBP2L_MOUSE;Q80X50-2|UBP2L_MOUSE																		2	VNRAINVLL	1.2
VNVERVLNV	90.71	1040.6	9	0	-2.8	521.305	2	33.2049	0.8443-0.8614	250	3840	1647952	46228	20240812_KP_AC_DF_9464D_CondB_Y3_S1-A6_1_4855.d	1	Q6DFV5|HELZ_MOUSE;Q6DFV5-3|HELZ_MOUSE;Q6DFV5-2|HELZ_MOUSE			Q6DFV5|HELZ_MOUSE;Q6DFV5-3|HELZ_MOUSE;Q6DFV5-2|HELZ_MOUSE																		2	VNVERVLNV	0.622222
VQLAIFANM	100.52	1005.53	9	0	7.5	1006.55	1	54.5009	1.5491-1.5654	419	7510	2716674	87774	20240812_KP_AC_DF_9464D_CondB_Y3_S1-A6_1_4855.d	1	Q99LX8|OST4_MOUSE			Q99LX8|OST4_MOUSE																		1	VQLAIFANM	1.53333
VQLQESGPG	101.99	913.451	9	0	-2.5	914.456	1	15.3028	1.3710-1.3875	630	9840	752138	11474	20240812_KP_AC_DF_9464D_CondB_Y3_S1-A6_1_4855.d	3	P18531|HVM60_MOUSE;P18533|HVM62_MOUSE;P01822|HVM46_MOUSE			P18531|HVM60_MOUSE;P18533|HVM62_MOUSE;P01822|HVM46_MOUSE																		1	VQLQESGPG	-0.633333
VRYESGYML	27.08	1116.53	9	0	-3	559.269	2	27.9394	0.8641-0.8811	3400	33500	1382897	35681	20240812_KP_AC_DF_9464D_CondB_Y3_S1-A6_1_4855.d	1	Q63918|CAVN2_MOUSE			Q63918|CAVN2_MOUSE																		2	VRYESGYML	-0.211111
VSAGIQTSF	82.1	908.46	9	0	-0.4	909.467	1	29.6706	1.3981-1.4146	916	9120	1468320	38808	20240812_KP_AC_DF_9464D_CondB_Y3_S1-A6_1_4855.d	1	Q61656|DDX5_MOUSE			Q61656|DDX5_MOUSE																		1	VSAGIQTSF	0.788889
VSEFMTRLF	102.09	1128.56	9	0	-6.2	565.286	2	46.0215	0.8845-0.9015	2350	27900	2289053	71633	20240812_KP_AC_DF_9464D_CondB_Y3_S1-A6_1_4855.d	1	Q9EP72|EMC7_MOUSE			Q9EP72|EMC7_MOUSE																		2	VSEFMTRLF	0.666667
VSFAKDFLA	101.19	996.528	9	0	-4.3	499.269	2	37.6126	0.8300-0.8471	4730	111000	1869007	55447	20240812_KP_AC_DF_9464D_CondB_Y3_S1-A6_1_4855.d	2	P51881|ADT2_MOUSE			P51881|ADT2_MOUSE																		2	VSFAKDFLA	1
VSGAQIQFM	45.73	979.48	9	0	1.2	980.488	1	37.1743	1.4574-1.4738			1848341	54593	20240812_KP_AC_DF_9464D_CondB_Y3_S1-A6_1_4855.d	1	Q7M6Y3|PICAL_MOUSE;Q7M6Y3-4|PICAL_MOUSE;Q7M6Y3-6|PICAL_MOUSE;Q7M6Y3-5|PICAL_MOUSE;Q7M6Y3-2|PICAL_MOUSE;Q7M6Y3-3|PICAL_MOUSE			Q7M6Y3|PICAL_MOUSE;Q7M6Y3-4|PICAL_MOUSE;Q7M6Y3-6|PICAL_MOUSE;Q7M6Y3-5|PICAL_MOUSE;Q7M6Y3-2|PICAL_MOUSE;Q7M6Y3-3|PICAL_MOUSE																		1	VSGAQIQFM	0.777778
VSGLVGQLL	100.72	884.533	9	0	0.4	885.541	1	48.3744	1.4238-1.4403	64300	1010000	2405878	75682	20240812_KP_AC_DF_9464D_CondB_Y3_S1-A6_1_4855.d	2	Q9Z1R2|BAG6_MOUSE			Q9Z1R2|BAG6_MOUSE																		1	VSGLVGQLL	1.63333
VTWNSGSLS	101.22	949.451	9	0	4	950.462	1	25.5238	1.4199-1.4363	142	1900	1262513	31121	20240812_KP_AC_DF_9464D_CondB_Y3_S1-A6_1_4855.d	1	P01868|IGHG1_MOUSE;P01867-2|IGG2B_MOUSE;P01867|IGG2B_MOUSE;P01869|IGH1M_MOUSE			P01868|IGHG1_MOUSE;P01867-2|IGG2B_MOUSE;P01867|IGG2B_MOUSE;P01869|IGH1M_MOUSE																		1	VTWNSGSLS	0.0111111
VVFGGFMVV	23.19	953.505	9	0	-1.8	954.51	1	58.9192	1.4744-1.4908	612	6380	2933624	94412	20240812_KP_AC_DF_9464D_CondB_Y3_S1-A6_1_4855.d	1	Q99PL5-9|RRBP1_MOUSE;Q99PL5-8|RRBP1_MOUSE;Q99PL5|RRBP1_MOUSE;Q99PL5-11|RRBP1_MOUSE;Q99PL5-2|RRBP1_MOUSE;Q99PL5-10|RRBP1_MOUSE;Q99PL5-6|RRBP1_MOUSE;Q99PL5-3|RRBP1_MOUSE;Q99PL5-12|RRBP1_MOUSE;Q99PL5-4|RRBP1_MOUSE;Q99PL5-7|RRBP1_MOUSE;Q99PL5-5|RRBP1_MOUSE			Q99PL5-9|RRBP1_MOUSE;Q99PL5-8|RRBP1_MOUSE;Q99PL5|RRBP1_MOUSE;Q99PL5-11|RRBP1_MOUSE;Q99PL5-2|RRBP1_MOUSE;Q99PL5-10|RRBP1_MOUSE;Q99PL5-6|RRBP1_MOUSE;Q99PL5-3|RRBP1_MOUSE;Q99PL5-12|RRBP1_MOUSE;Q99PL5-4|RRBP1_MOUSE;Q99PL5-7|RRBP1_MOUSE;Q99PL5-5|RRBP1_MOUSE																		1	VVFGGFMVV	2.61111
VVLDFSADA	81.17	935.46	9	0	-2.8	936.465	1	38.0348	1.4212-1.4376	290	2870	1891319	56423	20240812_KP_AC_DF_9464D_CondB_Y3_S1-A6_1_4855.d	1	Q0P5V9-2|S45A4_MOUSE;Q0P5V9|S45A4_MOUSE			Q0P5V9-2|S45A4_MOUSE;Q0P5V9|S45A4_MOUSE																		1	VVLDFSADA	1.2
VVLLFETAL	101.33	1003.6	9	0	0.8	1004.6	1	60.6944	1.5197-1.5360	394	4280	3023227	97147	20240812_KP_AC_DF_9464D_CondB_Y3_S1-A6_1_4855.d	1	P11499|HS90B_MOUSE			P11499|HS90B_MOUSE																		1	VVLLFETAL	2.24444
VVVDVSEDD	101.5	975.44	9	0	0.9	976.448	1	19.6482	1.4047-1.4212	965	31500	964648	19768	20240812_KP_AC_DF_9464D_CondB_Y3_S1-A6_1_4855.d	2	P03987-2|IGHG3_MOUSE;P01863|GCAA_MOUSE;P01867-2|IGG2B_MOUSE;P01865|GCAM_MOUSE;P01864|GCAB_MOUSE;P01867|IGG2B_MOUSE;P03987|IGHG3_MOUSE			P03987-2|IGHG3_MOUSE;P01863|GCAA_MOUSE;P01867-2|IGG2B_MOUSE;P01865|GCAM_MOUSE;P01864|GCAB_MOUSE;P01867|IGG2B_MOUSE;P03987|IGHG3_MOUSE																		1	VVVDVSEDD	0.222222
VVYPWTQRF	99.57	1194.62	9	0	-6	598.313	2	39.9708	0.9347-0.9517	2540	34000	1986554	60218	20240812_KP_AC_DF_9464D_CondB_Y3_S1-A6_1_4855.d	2	P02104|HBE_MOUSE			P02104|HBE_MOUSE																		2	VVYPWTQRF	-0.144444
VWLYEQVNM	68.3	1180.56	9	0	-6.8	591.283	2	45.6104	0.9219-0.9388	199	4280	2271677	71021	20240812_KP_AC_DF_9464D_CondB_Y3_S1-A6_1_4855.d	1	P62305|RUXE_MOUSE			P62305|RUXE_MOUSE																		2	VWLYEQVNM	0.155556
WDDWKDTHP	96.53	1198.5	9	0	-0.1	600.259	2	19.6049	0.9008-0.9178	781	6430	964668	19788	20240812_KP_AC_DF_9464D_CondB_Y3_S1-A6_1_4855.d	1	Q9QZ29|IGB1B_MOUSE;Q61249|IGBP1_MOUSE			Q9QZ29|IGB1B_MOUSE;Q61249|IGBP1_MOUSE																		2	WDDWKDTHP	-2.41111
WDVWGSGSA	98.95	963.409	9	0	0.9	964.417	1	37.4175	1.4133-1.4297	204	4100	1859476	55060	20240812_KP_AC_DF_9464D_CondB_Y3_S1-A6_1_4855.d	1	Q9EPJ9-2|ARFG1_MOUSE;Q9EPJ9|ARFG1_MOUSE			Q9EPJ9-2|ARFG1_MOUSE;Q9EPJ9|ARFG1_MOUSE																		1	WDVWGSGSA	-0.188889
WEVPKKLKY	102.01	1189.69	9	0	1.2	595.851	2	22.6977	0.9293-0.9463			1121708	25952	20240812_KP_AC_DF_9464D_CondB_Y3_S1-A6_1_4855.d	4	Q3THS6|METK2_MOUSE			Q3THS6|METK2_MOUSE																		2	WEVPKKLKY	-1.22222
YAYDSFAVL	101.54	1047.49	9	0	-2.8	1048.5	1	47.9899	1.5099-1.5262	1340	26600	2386910	75002	20240812_KP_AC_DF_9464D_CondB_Y3_S1-A6_1_4855.d	2	P14211|CALR_MOUSE			P14211|CALR_MOUSE																		1	YAYDSFAVL	0.833333
YDNEYGYSN	101.18	1123.41	9	0	4.9	1124.42	1	14.1848	1.5295-1.5458	254	4060	695221	9421	20240812_KP_AC_DF_9464D_CondB_Y3_S1-A6_1_4855.d	2	P16858|G3P_MOUSE;Q64467|G3PT_MOUSE			P16858|G3P_MOUSE;Q64467|G3PT_MOUSE																		1	YDNEYGYSN	-2.12222
YGDDQGIDY	87.49	1044.4	9	0	1.1	1045.41	1	20.7789	1.4712-1.4876	436	5110	1023373	22105	20240812_KP_AC_DF_9464D_CondB_Y3_S1-A6_1_4855.d	1	Q9DAW9|CNN3_MOUSE			Q9DAW9|CNN3_MOUSE																		1	YGDDQGIDY	-1.43333
YGVSGYPTL	99.42	955.465	9	0	-3.9	956.469	1	35.749	1.4383-1.4547	117	1890	1775364	51720	20240812_KP_AC_DF_9464D_CondB_Y3_S1-A6_1_4855.d	2	P27773|PDIA3_MOUSE			P27773|PDIA3_MOUSE																		1	YGVSGYPTL	0.166667
AASDDFNLGD	23.33	1023.41	10	0	-2.8	1024.42	1	25.5242	1.4310-1.4475	364	3940	1260925	31057	20240812_KP_AC_DF_9464D_CondB_Y3_S1-A6_1_4855.d	1	Q8VCN6|CD99_MOUSE			Q8VCN6|CD99_MOUSE																		1	AASDDFNLGD	-0.5
AGQFRSYVWD	55.56	1227.57	10	0	-4.6	614.788	2	31.0189	0.9110-0.9280	1300	15100	1536644	41600	20240812_KP_AC_DF_9464D_CondB_Y3_S1-A6_1_4855.d	1	Q78S06|SYS1_MOUSE			Q78S06|SYS1_MOUSE																		2	AGQFRSYVWD	-0.61
AINTFHQSRL	102.33	1185.63	10	0	3.5	593.822	2	17.7035	0.9239-0.9408			871013	16049	20240812_KP_AC_DF_9464D_CondB_Y3_S1-A6_1_4855.d	2	Q9CW46-2|RAVR1_MOUSE;Q9CW46|RAVR1_MOUSE			Q9CW46-2|RAVR1_MOUSE;Q9CW46|RAVR1_MOUSE																		2	AINTFHQSRL	-0.33
AKDIGFIKLD	101.23	1118.63	10	0	-4.3	560.322	2	33.7291	0.8954-0.9124	4750	168000	1674861	47229	20240812_KP_AC_DF_9464D_CondB_Y3_S1-A6_1_4855.d	3	P62274|RS29_MOUSE			P62274|RS29_MOUSE																		2	AKDIGFIKLD	0.22
AMADTFLEHM	101.5	1164.49	10	0	-2.9	583.253	2	40.9386	0.9076-0.9246	1400	30600	2034117	62061	20240812_KP_AC_DF_9464D_CondB_Y3_S1-A6_1_4855.d	2	P52480-2|KPYM_MOUSE;P52480|KPYM_MOUSE			P52480-2|KPYM_MOUSE;P52480|KPYM_MOUSE																		2	AMADTFLEHM	0.31
ANGDYSGSYL	59.32	1045.44	10	0	-10.1	1046.43	1	23.5511	1.4521-1.4685			1164497	27593	20240812_KP_AC_DF_9464D_CondB_Y3_S1-A6_1_4855.d	1	Q8K1N2|PHLB2_MOUSE;Q8K1N2-2|PHLB2_MOUSE			Q8K1N2|PHLB2_MOUSE;Q8K1N2-2|PHLB2_MOUSE																		1	ANGDYSGSYL	-0.64
AVLGGLSQTD	88.58	959.492	10	0	3.1	960.503	1	25.5027	1.4534-1.4698	156	1850	1262512	31120	20240812_KP_AC_DF_9464D_CondB_Y3_S1-A6_1_4855.d	1	Q6NVE9|PPTC7_MOUSE			Q6NVE9|PPTC7_MOUSE																		1	AVLGGLSQTD	0.43
AVVLFETATL	83.56	1062.6	10	0	-0.3	1063.6	1	52.2892	1.5550-1.5713	15500	279000	2601094	83446	20240812_KP_AC_DF_9464D_CondB_Y3_S1-A6_1_4855.d	2	P08113|ENPL_MOUSE			P08113|ENPL_MOUSE																		1	AVVLFETATL	1.75
DVQ(+0.98)LQESGPG	101.79	1029.46	10	0	2.6	1030.47	1	18.3853	1.4468-1.4633	668	3640	894746	16922	20240812_KP_AC_DF_9464D_CondB_Y3_S1-A6_1_4855.d	1	P18531|HVM60_MOUSE;P18533|HVM62_MOUSE;P01822|HVM46_MOUSE	Deamidation (NQ)	Q3:Deamidation (NQ):35.51	P18531|HVM60_MOUSE;P18533|HVM62_MOUSE;P01822|HVM46_MOUSE																		1	DVQLQESGPG	-0.92
DVQLQESGPD	101.6	1086.48	10	0	0.6	1087.49	1	17.3982	1.5033-1.5197	5550	61000	850467	15315	20240812_KP_AC_DF_9464D_CondB_Y3_S1-A6_1_4855.d	3	P18532|HVM61_MOUSE			P18532|HVM61_MOUSE																		1	DVQLQESGPD	-1.23
DVQLQESGPG	101.68	1028.48	10	0	-3.8	515.244	2	17.2851	0.8518-0.8689	339000	13300000	837741	14781	20240812_KP_AC_DF_9464D_CondB_Y3_S1-A6_1_4855.d	22	P18531|HVM60_MOUSE;P18533|HVM62_MOUSE;P01822|HVM46_MOUSE			P18531|HVM60_MOUSE;P18533|HVM62_MOUSE;P01822|HVM46_MOUSE																		2	DVQLQESGPG	-0.92
EDIDLPETFD	100.45	1192.51	10	0	-0.1	1193.52	1	40.4513	1.5681-1.5844	133	3230	2011959	61239	20240812_KP_AC_DF_9464D_CondB_Y3_S1-A6_1_4855.d	2	P10605|CATB_MOUSE			P10605|CATB_MOUSE																		1	EDIDLPETFD	-0.87
FADISILSDF	51.88	1126.55	10	0	0.2	1127.56	1	60.4976	1.5726-1.5889	119	4940	3013783	96847	20240812_KP_AC_DF_9464D_CondB_Y3_S1-A6_1_4855.d	2	Q9D8M3|HRG1_MOUSE			Q9D8M3|HRG1_MOUSE																		1	FADISILSDF	1.16
FGGSTGGFGT	101.42	886.382	10	0	1	887.39	1	22.2117	1.3426-1.3591	357	4400	1094711	24863	20240812_KP_AC_DF_9464D_CondB_Y3_S1-A6_1_4855.d	1	Q6PFD9|NUP98_MOUSE			Q6PFD9|NUP98_MOUSE																		1	FGGSTGGFGT	0.14
FNSGPSSSSS	23.69	955.388	10	0	-5.1	956.391	1	22.4432	1.4007-1.4172	1450	26100	1104231	25239	20240812_KP_AC_DF_9464D_CondB_Y3_S1-A6_1_4855.d	1	Q52KR3-6|PRUN2_MOUSE;Q52KR3|PRUN2_MOUSE			Q52KR3-6|PRUN2_MOUSE;Q52KR3|PRUN2_MOUSE																		1	FNSGPSSSSS	-0.75
FVNDIFERIA	101.45	1222.63	10	0	-2.5	612.323	2	45.8872	0.9178-0.9347	239	5610	2284333	71485	20240812_KP_AC_DF_9464D_CondB_Y3_S1-A6_1_4855.d	1	Q8CGP0|H2B3B_MOUSE;Q8CGP2|H2B1P_MOUSE;Q64525|H2B2B_MOUSE;Q8CGP2-2|H2B1P_MOUSE;Q6ZWY9|H2B1C_MOUSE;Q64475|H2B1B_MOUSE;P10853|H2B1F_MOUSE;Q8CGP1|H2B1K_MOUSE;Q9D2U9|H2B3A_MOUSE;P10854|H2B1M_MOUSE;Q64478|H2B1H_MOUSE			Q8CGP0|H2B3B_MOUSE;Q8CGP2|H2B1P_MOUSE;Q64525|H2B2B_MOUSE;Q8CGP2-2|H2B1P_MOUSE;Q6ZWY9|H2B1C_MOUSE;Q64475|H2B1B_MOUSE;P10853|H2B1F_MOUSE;Q8CGP1|H2B1K_MOUSE;Q9D2U9|H2B3A_MOUSE;P10854|H2B1M_MOUSE;Q64478|H2B1H_MOUSE																		2	FVNDIFERIA	0.56
GHQQLYWSHP	101.62	1251.58	10	0	0.1	626.797	2	19.9969	0.9327-0.9496	3370	30000	982196	20552	20240812_KP_AC_DF_9464D_CondB_Y3_S1-A6_1_4855.d	4	P62274|RS29_MOUSE			P62274|RS29_MOUSE																		2	GHQQLYWSHP	-1.46
GLIRKYGLNM	101.38	1163.65	10	0	-4.8	582.829	2	27.153	0.9388-0.9557	224	4340	1344952	34312	20240812_KP_AC_DF_9464D_CondB_Y3_S1-A6_1_4855.d	1	P62274|RS29_MOUSE			P62274|RS29_MOUSE																		2	GLIRKYGLNM	0
GRVQAVLTSD	100.54	1044.56	10	0	-5.9	523.282	2	17.3948	0.8464-0.8634	1810	11600	852074	15398	20240812_KP_AC_DF_9464D_CondB_Y3_S1-A6_1_4855.d	1	Q99P91|GPNMB_MOUSE			Q99P91|GPNMB_MOUSE																		2	GRVQAVLTSD	0.06
GSYFIYSKLN	100.59	1190.6	10	0	-2.2	596.305	2	33.3462	0.9341-0.9510	436	5690	1654283	46463	20240812_KP_AC_DF_9464D_CondB_Y3_S1-A6_1_4855.d	1	P01867-2|IGG2B_MOUSE;P01867|IGG2B_MOUSE			P01867-2|IGG2B_MOUSE;P01867|IGG2B_MOUSE																		2	GSYFIYSKLN	-0.09
GTKLELKRAD	99.19	1129.65	10	0	-6.9	377.553	3	11.5369	0.6883-0.7054	3400	62100	558222	5010	20240812_KP_AC_DF_9464D_CondB_Y3_S1-A6_1_4855.d	3	P84750|KVM5_MOUSE			P84750|KVM5_MOUSE																		3	GTKLELKRAD	-1.1
GVLNSWTDQD	101.51	1133.5	10	0	-4.4	567.754	2	32.1813	0.8811-0.8981	63400	1150000	1592064	43680	20240812_KP_AC_DF_9464D_CondB_Y3_S1-A6_1_4855.d	5	P01837|IGKC_MOUSE			P01837|IGKC_MOUSE																		2	GVLNSWTDQD	-0.88
GWLHMDGANL	97	1112.51	10	0	-0.3	557.261	2	39.545	0.8886-0.9056			1967468	59420	20240812_KP_AC_DF_9464D_CondB_Y3_S1-A6_1_4855.d	1	Q78PY7|SND1_MOUSE			Q78PY7|SND1_MOUSE																		2	GWLHMDGANL	-0.06
GYEPPVQESV	101.57	1103.51	10	0	1.4	1104.52	1	24.4596	1.5072-1.5236	10600	301000	1208651	29075	20240812_KP_AC_DF_9464D_CondB_Y3_S1-A6_1_4855.d	7	P97351|RS3A_MOUSE			P97351|RS3A_MOUSE																		1	GYEPPVQESV	-0.78
HDDYFYHDEL	101.77	1352.53	10	0	2.4	677.274	2	27.6057	0.9578-0.9747	529	14900	1367094	35118	20240812_KP_AC_DF_9464D_CondB_Y3_S1-A6_1_4855.d	2	Q8BP92|RCN2_MOUSE			Q8BP92|RCN2_MOUSE																		2	HDDYFYHDEL	-1.64
HGGVTGLSQY	101.58	1017.49	10	0	1.9	1018.5	1	19.0613	1.4620-1.4784	1510	26700	937641	18669	20240812_KP_AC_DF_9464D_CondB_Y3_S1-A6_1_4855.d	2	Q9EPU0-2|RENT1_MOUSE;Q9EPU0|RENT1_MOUSE			Q9EPU0-2|RENT1_MOUSE;Q9EPU0|RENT1_MOUSE																		1	HGGVTGLSQY	-0.27
HGLIRKYGLN	101.64	1169.67	10	0	-1.4	585.84	2	15.7101	0.9273-0.9442	17500	451000	767931	12027	20240812_KP_AC_DF_9464D_CondB_Y3_S1-A6_1_4855.d	4	P62274|RS29_MOUSE			P62274|RS29_MOUSE																		2	HGLIRKYGLN	-0.51
HGVNVSVNAS	99.54	982.483	10	0	-8.3	492.245	2	14.1452	0.7918-0.8089	341	3520	692087	9335	20240812_KP_AC_DF_9464D_CondB_Y3_S1-A6_1_4855.d	1	Q80X50|UBP2L_MOUSE;Q80X50-5|UBP2L_MOUSE;Q80X50-2|UBP2L_MOUSE			Q80X50|UBP2L_MOUSE;Q80X50-5|UBP2L_MOUSE;Q80X50-2|UBP2L_MOUSE																		2	HGVNVSVNAS	0.22
HITFLTIKGA	80.75	1099.64	10	0	-8.6	550.822	2	33.3215	0.8763-0.8933	69.6	1350	1654313	46493	20240812_KP_AC_DF_9464D_CondB_Y3_S1-A6_1_4855.d	1	P16675|PPGB_MOUSE			P16675|PPGB_MOUSE																		2	HITFLTIKGA	0.85
HPWWGGGGRA	100.94	1079.5	10	0	0.5	540.76	2	18.9471	0.8396-0.8566	486	8870	932931	18531	20240812_KP_AC_DF_9464D_CondB_Y3_S1-A6_1_4855.d	1	D3Z7P3-2|GLSK_MOUSE;D3Z7P3|GLSK_MOUSE			D3Z7P3-2|GLSK_MOUSE;D3Z7P3|GLSK_MOUSE																		2	HPWWGGGGRA	-1.09
HQQLYWSHPR	101.73	1350.66	10	0	-2.4	451.226	3	14.9943	0.7404-0.7576	863	13800	733233	10857	20240812_KP_AC_DF_9464D_CondB_Y3_S1-A6_1_4855.d	1	P62274|RS29_MOUSE			P62274|RS29_MOUSE																		3	HQQLYWSHPR	-1.87
HTTQQTFLNP	95.82	1185.58	10	0	-5.9	593.793	2	23.0561	0.9015-0.9185	786	8010	1139176	26656	20240812_KP_AC_DF_9464D_CondB_Y3_S1-A6_1_4855.d	2	Q80X50|UBP2L_MOUSE;Q80X50-5|UBP2L_MOUSE;Q80X50-2|UBP2L_MOUSE			Q80X50|UBP2L_MOUSE;Q80X50-5|UBP2L_MOUSE;Q80X50-2|UBP2L_MOUSE																		2	HTTQQTFLNP	-1.08
IAFNFGPVSI	80.46	1063.57	10	0	-5.5	1064.57	1	59.5223	1.5413-1.5576	85.5	2410	2965032	95340	20240812_KP_AC_DF_9464D_CondB_Y3_S1-A6_1_4855.d	2	O35451|ATF6B_MOUSE			O35451|ATF6B_MOUSE																		1	IAFNFGPVSI	1.43
IGIQDGYLSL	62.19	1077.57	10	0	-1.5	1078.58	1	49.3531	1.5648-1.5811	659	8630	2456544	77580	20240812_KP_AC_DF_9464D_CondB_Y3_S1-A6_1_4855.d	1	P63242|IF5A1_MOUSE			P63242|IF5A1_MOUSE																		1	IGIQDGYLSL	0.67
ILDDLFLHTL	74.39	1198.66	10	0	2.5	600.339	2	55.8027	0.9456-0.9625	173	4140	2781300	89916	20240812_KP_AC_DF_9464D_CondB_Y3_S1-A6_1_4855.d	1	Q9D0I9|SYRC_MOUSE			Q9D0I9|SYRC_MOUSE																		2	ILDDLFLHTL	1.16
ILVDLEPGTM	86.1	1086.56	10	0	0.8	1087.57	1	45.8907	1.5563-1.5726	2390	23700	2282713	71389	20240812_KP_AC_DF_9464D_CondB_Y3_S1-A6_1_4855.d	1	P99024|TBB5_MOUSE;Q9ERD7|TBB3_MOUSE			P99024|TBB5_MOUSE;Q9ERD7|TBB3_MOUSE																		1	ILVDLEPGTM	0.85
INGMYADSEM	90.85	1129.44	10	0	5.3	1130.46	1	25.0383	1.5275-1.5439	95.1	4010	1237207	30199	20240812_KP_AC_DF_9464D_CondB_Y3_S1-A6_1_4855.d	2	Q9D8N1|CK024_MOUSE			Q9D8N1|CK024_MOUSE																		1	INGMYADSEM	-0.29
ISVEWTSN(+0.98)GH	101.39	1129.5	10	0	-4.5	565.757	2	25.0989	0.8450-0.8621	942	15000	1238820	30288	20240812_KP_AC_DF_9464D_CondB_Y3_S1-A6_1_4855.d	2	P01867-2|IGG2B_MOUSE;P01867|IGG2B_MOUSE	Deamidation (NQ)	N8:Deamidation (NQ):1000.00	P01867-2|IGG2B_MOUSE;P01867|IGG2B_MOUSE																		2	ISVEWTSNGH	-0.51
IVKSFNRNEC	102.51	1208.6	10	0	-1	605.305	2	12.4727	0.9137-0.9307	9680	271000	608657	6677	20240812_KP_AC_DF_9464D_CondB_Y3_S1-A6_1_4855.d	4	P01837|IGKC_MOUSE			P01837|IGKC_MOUSE																		2	IVKSFNRNEC	-0.57
IVTSTYGWTA	90.54	1097.54	10	0	4	1098.55	1	33.3192	1.5583-1.5746	147	2740	1654299	46479	20240812_KP_AC_DF_9464D_CondB_Y3_S1-A6_1_4855.d	1	P11499|HS90B_MOUSE			P11499|HS90B_MOUSE																		1	IVTSTYGWTA	0.5
IWLSVSQGNF	67.76	1149.58	10	0	-3.5	575.796	2	47.1973	0.8838-0.9008	360	8930	2349065	73733	20240812_KP_AC_DF_9464D_CondB_Y3_S1-A6_1_4855.d	2	Q8BJU2|TSN9_MOUSE			Q8BJU2|TSN9_MOUSE																		2	IWLSVSQGNF	0.54
IWVDGTGEGL	93.16	1045.51	10	0	-6.7	1046.51	1	38.7225	1.5269-1.5432	199	3510	1926206	57782	20240812_KP_AC_DF_9464D_CondB_Y3_S1-A6_1_4855.d	1	P15105|GLNA_MOUSE			P15105|GLNA_MOUSE																		1	IWVDGTGEGL	0.27
KEKQ(+0.98)WSRDEL	55.05	1318.65	10	0	13.4	440.564	3	13.5625	0.7336-0.7507			663725	8405	20240812_KP_AC_DF_9464D_CondB_Y3_S1-A6_1_4855.d	1	P23506-2|PIMT_MOUSE	Deamidation (NQ)	Q4:Deamidation (NQ):1000.00	P23506-2|PIMT_MOUSE																		3	KEKQWSRDEL	-2.42
KEKQWSRDEL	100.98	1317.67	10	0	-0.8	659.841	2	13.5789	0.9239-0.9408	7680	176000	665274	8430	20240812_KP_AC_DF_9464D_CondB_Y3_S1-A6_1_4855.d	5	P23506-2|PIMT_MOUSE			P23506-2|PIMT_MOUSE																		2	KEKQWSRDEL	-2.42
KGYGFGLIKL	100.16	1094.65	10	0	-4	548.33	2	42.5051	0.9008-0.9178	223	5100	2114900	65120	20240812_KP_AC_DF_9464D_CondB_Y3_S1-A6_1_4855.d	1	Q60932-2|VDAC1_MOUSE;Q60932|VDAC1_MOUSE			Q60932-2|VDAC1_MOUSE;Q60932|VDAC1_MOUSE																		2	KGYGFGLIKL	0.46
KKLEPSGPIS	63.98	1054.6	10	0	-2.4	528.307	2	13.6964	0.8355-0.8525	200	3660	671581	8641	20240812_KP_AC_DF_9464D_CondB_Y3_S1-A6_1_4855.d	1	P01867-2|IGG2B_MOUSE;P01867|IGG2B_MOUSE			P01867-2|IGG2B_MOUSE;P01867|IGG2B_MOUSE																		2	KKLEPSGPIS	-0.82
KKRKGQVIQF	40.97	1230.76	10	0	1.9	616.386	2	14.7791	0.9191-0.9361	374	7430	723734	10502	20240812_KP_AC_DF_9464D_CondB_Y3_S1-A6_1_4855.d	2	P83882|RL36A_MOUSE			P83882|RL36A_MOUSE																		2	KKRKGQVIQF	-1.21
LAAPMSNMAM	66.05	1035.46	10	0	2	1036.46	1	36.1567	1.5020-1.5184	879	8160	1794371	52439	20240812_KP_AC_DF_9464D_CondB_Y3_S1-A6_1_4855.d	1	Q9CX30|YIF1B_MOUSE;Q9CX30-2|YIF1B_MOUSE			Q9CX30|YIF1B_MOUSE;Q9CX30-2|YIF1B_MOUSE																		1	LAAPMSNMAM	0.9
LDFADESANK	57.81	1108.5	10	0	-2.5	1109.51	1	21.5121	1.5759-1.5922	2260	19800	1059791	23471	20240812_KP_AC_DF_9464D_CondB_Y3_S1-A6_1_4855.d	1	Q61329|ZFHX3_MOUSE			Q61329|ZFHX3_MOUSE																		1	LDFADESANK	-0.85
LIFDLGGGTF	92.48	1038.54	10	0	-0.4	1039.55	1	57.6308	1.5295-1.5458	1150	24200	2869328	92600	20240812_KP_AC_DF_9464D_CondB_Y3_S1-A6_1_4855.d	2	P17879|HS71B_MOUSE;P16627|HS71L_MOUSE;P17156|HSP72_MOUSE;Q61696|HS71A_MOUSE;P63017|HSP7C_MOUSE			P17879|HS71B_MOUSE;P16627|HS71L_MOUSE;P17156|HSP72_MOUSE;Q61696|HS71A_MOUSE;P63017|HSP7C_MOUSE																		1	LIFDLGGGTF	1.23
LIKTVETRDG	68.94	1130.63	10	0	-4	566.32	2	22.9691	0.9103-0.9273	310	4090	1137619	26623	20240812_KP_AC_DF_9464D_CondB_Y3_S1-A6_1_4855.d	2	P20152|VIME_MOUSE			P20152|VIME_MOUSE																		2	LIKTVETRDG	-0.47
LKSPKDNVDD	97.18	1129.56	10	0	0.8	565.788	2	11.0022	0.8723-0.8893			535868	3992	20240812_KP_AC_DF_9464D_CondB_Y3_S1-A6_1_4855.d	1	Q9DBH5|LMAN2_MOUSE			Q9DBH5|LMAN2_MOUSE																		2	LKSPKDNVDD	-1.62
LLVVYPWTQR	98.25	1273.72	10	0	-0.6	637.866	2	44.3473	0.9632-0.9801	939	21300	2208351	68655	20240812_KP_AC_DF_9464D_CondB_Y3_S1-A6_1_4855.d	2	P02104|HBE_MOUSE			P02104|HBE_MOUSE																		2	LLVVYPWTQR	0.35
LNLQEYQSKK	96.31	1249.67	10	0	-10.8	417.558	3	15.8383	0.7013-0.7185			777472	12424	20240812_KP_AC_DF_9464D_CondB_Y3_S1-A6_1_4855.d	1	Q9Z2I8|SUCB2_MOUSE			Q9Z2I8|SUCB2_MOUSE																		3	LNLQEYQSKK	-1.63
LQSVDMKIGV	48	1088.59	10	0	-2.3	545.301	2	33.27	0.8586-0.8757	255	3880	1651124	46352	20240812_KP_AC_DF_9464D_CondB_Y3_S1-A6_1_4855.d	1	P15379-11|CD44_MOUSE;P15379-4|CD44_MOUSE;P15379|CD44_MOUSE;P15379-3|CD44_MOUSE;P15379-10|CD44_MOUSE;P15379-8|CD44_MOUSE;P15379-2|CD44_MOUSE;P15379-9|CD44_MOUSE;P15379-7|CD44_MOUSE;P15379-5|CD44_MOUSE;P15379-6|CD44_MOUSE			P15379-11|CD44_MOUSE;P15379-4|CD44_MOUSE;P15379|CD44_MOUSE;P15379-3|CD44_MOUSE;P15379-10|CD44_MOUSE;P15379-8|CD44_MOUSE;P15379-2|CD44_MOUSE;P15379-9|CD44_MOUSE;P15379-7|CD44_MOUSE;P15379-5|CD44_MOUSE;P15379-6|CD44_MOUSE																		2	LQSVDMKIGV	0.65
LSQLPDNRIS	40.59	1141.61	10	0	-3.8	571.81	2	19.3182	0.8627-0.8797	541	11200	951960	19272	20240812_KP_AC_DF_9464D_CondB_Y3_S1-A6_1_4855.d	1	O35963|RB33B_MOUSE			O35963|RB33B_MOUSE																		2	LSQLPDNRIS	-0.61
LSTNYLETRR	60.42	1251.66	10	0	-2.6	418.225	3	17.3241	0.7254-0.7425			852080	15404	20240812_KP_AC_DF_9464D_CondB_Y3_S1-A6_1_4855.d	1	Q924L1|LTMD1_MOUSE;Q924L1-3|LTMD1_MOUSE;Q924L1-2|LTMD1_MOUSE			Q924L1|LTMD1_MOUSE;Q924L1-3|LTMD1_MOUSE;Q924L1-2|LTMD1_MOUSE																		3	LSTNYLETRR	-1.19
MAPALHWLLL	101.67	1163.65	10	0	-1.6	582.833	2	60.8313	0.9300-0.9469	1270	39400	3031109	97409	20240812_KP_AC_DF_9464D_CondB_Y3_S1-A6_1_4855.d	2	P56818|BACE1_MOUSE			P56818|BACE1_MOUSE																		2	MAPALHWLLL	1.5
MEMNAFGDMT	101.91	1145.42	10	0	-3.2	573.715	2	37.5465	0.8661-0.8831	1070	12900	1865834	55322	20240812_KP_AC_DF_9464D_CondB_Y3_S1-A6_1_4855.d	2	P06797|CATL1_MOUSE;Q9JL96|CATM_MOUSE			P06797|CATL1_MOUSE;Q9JL96|CATM_MOUSE																		2	MEMNAFGDMT	-0.13
MKFNPFVTSD	87.37	1184.55	10	0	-4.3	593.282	2	37.1169	0.9117-0.9286	7340	151000	1845186	54486	20240812_KP_AC_DF_9464D_CondB_Y3_S1-A6_1_4855.d	2	P61255|RL26_MOUSE			P61255|RL26_MOUSE																		2	MKFNPFVTSD	-0.23
MKGSRIELGD	101.11	1104.56	10	0	-2.5	553.286	2	15.6487	0.8471-0.8641			767959	12055	20240812_KP_AC_DF_9464D_CondB_Y3_S1-A6_1_4855.d	1	Q6PGB6|NAA50_MOUSE;Q6PGB6-3|NAA50_MOUSE			Q6PGB6|NAA50_MOUSE;Q6PGB6-3|NAA50_MOUSE																		2	MKGSRIELGD	-0.68
MKHYEVEIRD	101.06	1318.63	10	0	-3.1	440.551	3	15.5582	0.7685-0.7856	532	12100	761628	11820	20240812_KP_AC_DF_9464D_CondB_Y3_S1-A6_1_4855.d	1	Q9CY27|TECR_MOUSE			Q9CY27|TECR_MOUSE																		3	MKHYEVEIRD	-1.28
MKPDETPMFD	88.52	1209.5	10	0	-2.2	605.758	2	25.8083	0.8729-0.8899	986	12500	1275191	31607	20240812_KP_AC_DF_9464D_CondB_Y3_S1-A6_1_4855.d	2	Q9JK38|GNA1_MOUSE			Q9JK38|GNA1_MOUSE																		2	MKPDETPMFD	-1.17
MLMPKKNRIA	48.85	1200.68	10	0	-8.8	401.232	3	14.0366	0.7171-0.7343			687347	9167	20240812_KP_AC_DF_9464D_CondB_Y3_S1-A6_1_4855.d	1	P63325|RS10_MOUSE			P63325|RS10_MOUSE																		3	MLMPKKNRIA	-0.35
MNFKTPRGAV	99.47	1119.59	10	0	-6.8	374.2	3	19.031	0.7096-0.7267			937711	18739	20240812_KP_AC_DF_9464D_CondB_Y3_S1-A6_1_4855.d	1	P63276|RS17_MOUSE			P63276|RS17_MOUSE																		3	MNFKTPRGAV	-0.39
MRYVASYLLA	98.06	1185.62	10	0	-1.7	593.817	2	40.3218	0.9232-0.9402	1030	11100	2004062	60962	20240812_KP_AC_DF_9464D_CondB_Y3_S1-A6_1_4855.d	1	P99027|RLA2_MOUSE			P99027|RLA2_MOUSE																		2	MRYVASYLLA	0.94
N(+0.98)RHGLIRKYG	90	1213.67	10	0	-6.6	405.561	3	11.5395	0.7254-0.7425			562972	5188	20240812_KP_AC_DF_9464D_CondB_Y3_S1-A6_1_4855.d	1	P62274|RS29_MOUSE	Deamidation (NQ)	N1:Deamidation (NQ):1000.00	P62274|RS29_MOUSE																		3	NRHGLIRKYG	-1.34
NDNFVKLISW	96.61	1234.63	10	0	4.8	618.327	2	50.204	0.9185-0.9354	90.8	2230	2502668	79508	20240812_KP_AC_DF_9464D_CondB_Y3_S1-A6_1_4855.d	1	P16858|G3P_MOUSE			P16858|G3P_MOUSE																		2	NDNFVKLISW	-0.08
NITLLQSVSN	76.71	1087.59	10	0	0.4	1088.6	1	37.68	1.5563-1.5726			1873755	55623	20240812_KP_AC_DF_9464D_CondB_Y3_S1-A6_1_4855.d	1	P62305|RUXE_MOUSE			P62305|RUXE_MOUSE																		1	NITLLQSVSN	0.35
NKELDPVQKL	101.24	1182.66	10	0	-7	592.334	2	20.6116	0.8906-0.9076			1017082	21910	20240812_KP_AC_DF_9464D_CondB_Y3_S1-A6_1_4855.d	1	P97450|ATP5J_MOUSE			P97450|ATP5J_MOUSE																		2	NKELDPVQKL	-1.16
NKWRLLAMMT	49.46	1262.66	10	0	-1.4	632.338	2	42.037	0.9517-0.9686	596	5590	2092731	64287	20240812_KP_AC_DF_9464D_CondB_Y3_S1-A6_1_4855.d	1	P17665|COX7C_MOUSE			P17665|COX7C_MOUSE																		2	NKWRLLAMMT	-0.03
NRHGLIRKYG	101.52	1212.68	10	0	-3.8	405.234	3	11.1314	0.7219-0.7391	881	15300	540635	4187	20240812_KP_AC_DF_9464D_CondB_Y3_S1-A6_1_4855.d	1	P62274|RS29_MOUSE			P62274|RS29_MOUSE																		3	NRHGLIRKYG	-1.34
NYKDTAPVLD	96.55	1134.56	10	0	-5.8	568.282	2	19.6508	0.8750-0.8920	1160	20900	967823	19895	20240812_KP_AC_DF_9464D_CondB_Y3_S1-A6_1_4855.d	1	P01867-2|IGG2B_MOUSE;P01867|IGG2B_MOUSE			P01867-2|IGG2B_MOUSE;P01867|IGG2B_MOUSE																		2	NYKDTAPVLD	-0.82
PAPTSDSASL	36.92	944.445	10	0	-1.8	945.451	1	17.1942	1.4166-1.4330	119	1690	845723	15143	20240812_KP_AC_DF_9464D_CondB_Y3_S1-A6_1_4855.d	1	Q8BVH9-3|METL6_MOUSE;Q8BVH9|METL6_MOUSE			Q8BVH9-3|METL6_MOUSE;Q8BVH9|METL6_MOUSE																		1	PAPTSDSASL	-0.24
PDVQISWFVN	101.56	1203.59	10	0	1	1204.6	1	51.4298	1.5746-1.5909	2210	41100	2562999	81927	20240812_KP_AC_DF_9464D_CondB_Y3_S1-A6_1_4855.d	3	P01863|GCAA_MOUSE;P01867-2|IGG2B_MOUSE;P01865|GCAM_MOUSE;P01864|GCAB_MOUSE;P01867|IGG2B_MOUSE			P01863|GCAA_MOUSE;P01867-2|IGG2B_MOUSE;P01865|GCAM_MOUSE;P01864|GCAB_MOUSE;P01867|IGG2B_MOUSE																		1	PDVQISWFVN	0.19
PEDPDDDLDI	53.02	1142.46	10	0	-1.5	1143.47	1	31.1053	1.5269-1.5432			1542973	41833	20240812_KP_AC_DF_9464D_CondB_Y3_S1-A6_1_4855.d	2	Q99L85|ELP5_MOUSE			Q99L85|ELP5_MOUSE																		1	PEDPDDDLDI	-1.59
PETEQVNGLF	95.32	1132.54	10	0	-1.5	1133.55	1	36.5135	1.5550-1.5713	3440	38200	1811839	53143	20240812_KP_AC_DF_9464D_CondB_Y3_S1-A6_1_4855.d	5	Q922D8|C1TC_MOUSE			Q922D8|C1TC_MOUSE																		1	PETEQVNGLF	-0.59
PEVQFSWFVD	102.01	1252.58	10	0	-1.9	627.294	2	56.084	0.9117-0.9286	24400	686000	2809526	90710	20240812_KP_AC_DF_9464D_CondB_Y3_S1-A6_1_4855.d	6	P01868|IGHG1_MOUSE;P01869|IGH1M_MOUSE			P01868|IGHG1_MOUSE;P01869|IGH1M_MOUSE																		2	PEVQFSWFVD	0.02
PGVTPLSPQR	99.95	1050.58	10	0	-0.4	526.298	2	18.0794	0.8307-0.8478	2030	15800	886837	16633	20240812_KP_AC_DF_9464D_CondB_Y3_S1-A6_1_4855.d	1	Q62470-2|ITA3_MOUSE;Q62470-3|ITA3_MOUSE;Q62470|ITA3_MOUSE			Q62470-2|ITA3_MOUSE;Q62470-3|ITA3_MOUSE;Q62470|ITA3_MOUSE																		2	PGVTPLSPQR	-0.67
PIVKSFNRNE	42.48	1202.64	10	0	3.4	401.889	3	14.2263	0.7487-0.7658			696884	9560	20240812_KP_AC_DF_9464D_CondB_Y3_S1-A6_1_4855.d	1	P01837|IGKC_MOUSE			P01837|IGKC_MOUSE																		3	PIVKSFNRNE	-0.98
PLDSTSRIM(+15.99)D	99.35	1149.53	10	0	-1.7	575.773	2	14.6615	0.8797-0.8967	3290	48400	712686	10122	20240812_KP_AC_DF_9464D_CondB_Y3_S1-A6_1_4855.d	2	P56480|ATPB_MOUSE	Oxidation (M)	M9:Oxidation (M):1000.00	P56480|ATPB_MOUSE																		2	PLDSTSRIMD	-0.52
PLDSTSRIMD	90.18	1133.54	10	0	-7.6	567.772	2	19.8423	0.8709-0.8879	22600	447000	975832	20284	20240812_KP_AC_DF_9464D_CondB_Y3_S1-A6_1_4855.d	2	P56480|ATPB_MOUSE			P56480|ATPB_MOUSE																		2	PLDSTSRIMD	-0.52
PLLQDKPRTL	100.1	1179.7	10	0	-6	394.237	3	20.6432	0.7233-0.7404			1018661	21965	20240812_KP_AC_DF_9464D_CondB_Y3_S1-A6_1_4855.d	1	Q99P91|GPNMB_MOUSE			Q99P91|GPNMB_MOUSE																		3	PLLQDKPRTL	-0.79
PNASVYQPLK	101.56	1115.6	10	0	-11.3	558.8	2	19.8561	0.8600-0.8770	1450	12700	977459	20387	20240812_KP_AC_DF_9464D_CondB_Y3_S1-A6_1_4855.d	1	Q7TQE6|MACOI_MOUSE			Q7TQE6|MACOI_MOUSE																		2	PNASVYQPLK	-0.64
PNIVGNEHYD	101.63	1156.51	10	0	-1.5	579.264	2	16.8774	0.8723-0.8893	775	26300	828238	14422	20240812_KP_AC_DF_9464D_CondB_Y3_S1-A6_1_4855.d	4	P56480|ATPB_MOUSE			P56480|ATPB_MOUSE																		2	PNIVGNEHYD	-1.18
PPNPGKMGQS	102.37	1011.48	10	0	-0.8	506.747	2	11.4706	0.8184-0.8355	2580	16400	556630	4942	20240812_KP_AC_DF_9464D_CondB_Y3_S1-A6_1_4855.d	1	Q9D113|DNLZ_MOUSE			Q9D113|DNLZ_MOUSE																		2	PPNPGKMGQS	-1.54
PQYFEFEFEA	56.14	1305.56	10	0	-3.4	653.783	2	52.0334	0.9442-0.9612	1670	13700	2590022	83042	20240812_KP_AC_DF_9464D_CondB_Y3_S1-A6_1_4855.d	1	Q9QZD9|EIF3I_MOUSE			Q9QZD9|EIF3I_MOUSE																		2	PQYFEFEFEA	-0.67
PRKIEEIKDF	100.96	1273.7	10	0	-6.9	425.572	3	18.4012	0.7802-0.7973	835	16200	904347	17379	20240812_KP_AC_DF_9464D_CondB_Y3_S1-A6_1_4855.d	1	Q9JJI8|RL38_MOUSE			Q9JJI8|RL38_MOUSE																		3	PRKIEEIKDF	-1.26
PSKIQLPEDD	101.17	1140.57	10	0	-2.4	571.289	2	20.8614	0.8750-0.8920	15400	239000	1024964	22172	20240812_KP_AC_DF_9464D_CondB_Y3_S1-A6_1_4855.d	2	O09111|NDUBB_MOUSE			O09111|NDUBB_MOUSE																		2	PSKIQLPEDD	-1.36
PVATWNIYRF	101.59	1265.66	10	0	-0.8	633.835	2	45.2847	0.9219-0.9388	351	4720	2254232	70340	20240812_KP_AC_DF_9464D_CondB_Y3_S1-A6_1_4855.d	1	Q9CX13|CNIH4_MOUSE			Q9CX13|CNIH4_MOUSE																		2	PVATWNIYRF	0.08
PVFTALAPED	76.93	1058.53	10	0	-3.7	1059.53	1	38.0499	1.5308-1.5472	927	10600	1889691	56319	20240812_KP_AC_DF_9464D_CondB_Y3_S1-A6_1_4855.d	2	Q9D7E4|CS025_MOUSE			Q9D7E4|CS025_MOUSE																		1	PVFTALAPED	0.35
QATDFGEALV	100.58	1049.5	10	0	-2.1	1050.51	1	37.5596	1.5040-1.5203	483	5980	1865820	55308	20240812_KP_AC_DF_9464D_CondB_Y3_S1-A6_1_4855.d	1	O35887|CALU_MOUSE			O35887|CALU_MOUSE																		1	QATDFGEALV	0.28
QVYGYDDLQM	71.96	1230.52	10	0	-5.1	616.265	2	36.001	0.9327-0.9496	1730	22900	1789611	52251	20240812_KP_AC_DF_9464D_CondB_Y3_S1-A6_1_4855.d	1	Q80X50|UBP2L_MOUSE;Q80X50-5|UBP2L_MOUSE;Q80X50-2|UBP2L_MOUSE			Q80X50|UBP2L_MOUSE;Q80X50-5|UBP2L_MOUSE;Q80X50-2|UBP2L_MOUSE																		2	QVYGYDDLQM	-0.71
REIAQDFKTD	95.38	1221.6	10	0	0.2	611.807	2	15.0419	0.9029-0.9198	167	2430	736422	10998	20240812_KP_AC_DF_9464D_CondB_Y3_S1-A6_1_4855.d	1	P02301|H3C_MOUSE;P68433|H31_MOUSE;P84244|H33_MOUSE;P84228|H32_MOUSE			P02301|H3C_MOUSE;P68433|H31_MOUSE;P84244|H33_MOUSE;P84228|H32_MOUSE																		2	REIAQDFKTD	-1.4
SAPSAGSLYM	95.95	982.443	10	0	-5	983.445	1	29.1956	1.4547-1.4712	364	3420	1444548	37896	20240812_KP_AC_DF_9464D_CondB_Y3_S1-A6_1_4855.d	1	Q8CI61|BAG4_MOUSE			Q8CI61|BAG4_MOUSE																		1	SAPSAGSLYM	0.36
SDFNYSYPTK	102.36	1220.53	10	0	3.9	611.277	2	20.3221	0.8961-0.9130	894	11100	1001251	21319	20240812_KP_AC_DF_9464D_CondB_Y3_S1-A6_1_4855.d	1	Q8CFE6|S38A2_MOUSE			Q8CFE6|S38A2_MOUSE																		2	SDFNYSYPTK	-1.46
SDGIYIINLK	96.93	1134.63	10	0	-4.5	568.319	2	40.3008	0.9137-0.9307	300	4330	2005629	61005	20240812_KP_AC_DF_9464D_CondB_Y3_S1-A6_1_4855.d	1	P14206|RSSA_MOUSE			P14206|RSSA_MOUSE																		2	SDGIYIINLK	0.39
SDGSYFIYSK	74	1165.53	10	0	3.9	583.774	2	25.5615	0.8865-0.9035	147	3560	1264118	31202	20240812_KP_AC_DF_9464D_CondB_Y3_S1-A6_1_4855.d	1	P01867-2|IGG2B_MOUSE;P01867|IGG2B_MOUSE			P01867-2|IGG2B_MOUSE;P01867|IGG2B_MOUSE																		2	SDGSYFIYSK	-0.55
SEALAGAPLD	101.29	942.466	10	0	-3.5	943.47	1	26.3564	1.4264-1.4429	474	7930	1303679	32663	20240812_KP_AC_DF_9464D_CondB_Y3_S1-A6_1_4855.d	2	Q9DB15|RM12_MOUSE			Q9DB15|RM12_MOUSE																		1	SEALAGAPLD	0.32
SFEDRVGTIK	100.22	1150.6	10	0	-2.6	576.305	2	17.7907	0.8967-0.9137	248	5000	875757	16221	20240812_KP_AC_DF_9464D_CondB_Y3_S1-A6_1_4855.d	1	Q9CYZ2|TPD54_MOUSE			Q9CYZ2|TPD54_MOUSE																		2	SFEDRVGTIK	-0.58
SFIQTSQKRI	101.35	1206.67	10	0	-1.4	604.342	2	18.0041	0.9239-0.9408	3340	80800	883678	16522	20240812_KP_AC_DF_9464D_CondB_Y3_S1-A6_1_4855.d	3	P50543|S10AB_MOUSE			P50543|S10AB_MOUSE																		2	SFIQTSQKRI	-0.59
SFVDLRLLLL	102.25	1187.73	10	0	-7.2	594.867	2	63.1565	0.9408-0.9578			3147894	101418	20240812_KP_AC_DF_9464D_CondB_Y3_S1-A6_1_4855.d	1	P11087|CO1A1_MOUSE;P11087-2|CO1A1_MOUSE			P11087|CO1A1_MOUSE;P11087-2|CO1A1_MOUSE																		2	SFVDLRLLLL	1.72
SGLIYTYSGL	100.35	1072.54	10	0	0.1	1073.55	1	44.0536	1.5524-1.5687	2210	21800	2190959	68027	20240812_KP_AC_DF_9464D_CondB_Y3_S1-A6_1_4855.d	1	Q8VDD5|MYH9_MOUSE			Q8VDD5|MYH9_MOUSE																		1	SGLIYTYSGL	0.64
SGPALSTALL	101.14	928.523	10	0	-2.1	929.528	1	43.5454	1.4357-1.4521	1600	15000	2165654	67106	20240812_KP_AC_DF_9464D_CondB_Y3_S1-A6_1_4855.d	1	Q9CW46|RAVR1_MOUSE			Q9CW46|RAVR1_MOUSE																		1	SGPALSTALL	1.07
SGPGFGMSSV	83.99	924.401	10	0	3.1	925.411	1	31.3641	1.4113-1.4278	502	5350	1554057	42249	20240812_KP_AC_DF_9464D_CondB_Y3_S1-A6_1_4855.d	1	Q80WC7|AGFG2_MOUSE			Q80WC7|AGFG2_MOUSE																		1	SGPGFGMSSV	0.37
SGPRTLVLLD	90.87	1069.61	10	0	-4.8	535.811	2	35.8756	0.8675-0.8845	1640	16100	1780132	51916	20240812_KP_AC_DF_9464D_CondB_Y3_S1-A6_1_4855.d	1	O54734|OST48_MOUSE			O54734|OST48_MOUSE																		2	SGPRTLVLLD	0.41
SGSSIFGSKP	98.48	965.482	10	0	-4.6	483.746	2	20.7911	0.8055-0.8225	293	4870	1026568	22252	20240812_KP_AC_DF_9464D_CondB_Y3_S1-A6_1_4855.d	1	Q6PFD9|NUP98_MOUSE			Q6PFD9|NUP98_MOUSE																		2	SGSSIFGSKP	-0.22
SGSYNDFGNY	101.57	1122.43	10	0	-0.6	1123.43	1	24.4195	1.5223-1.5387	262	3510	1207097	29045	20240812_KP_AC_DF_9464D_CondB_Y3_S1-A6_1_4855.d	1	O88569-3|ROA2_MOUSE;O88569|ROA2_MOUSE;O88569-2|ROA2_MOUSE			O88569-3|ROA2_MOUSE;O88569|ROA2_MOUSE;O88569-2|ROA2_MOUSE																		1	SGSYNDFGNY	-1.27
SGYGFAIGNM	54.17	1015.44	10	0	-1.5	1016.45	1	42.204	1.4771-1.4935	120	2340	2102185	64597	20240812_KP_AC_DF_9464D_CondB_Y3_S1-A6_1_4855.d	1	Q99LF4|RTCB_MOUSE			Q99LF4|RTCB_MOUSE																		1	SGYGFAIGNM	0.42
SHEWKKLILT	101.23	1253.71	10	0	-3	627.862	2	24.9102	0.9909-1.0078	2980	127000	1232480	30044	20240812_KP_AC_DF_9464D_CondB_Y3_S1-A6_1_4855.d	4	C0HKG6|RNT2B_MOUSE;C0HKG5|RNT2A_MOUSE			C0HKG6|RNT2B_MOUSE;C0HKG5|RNT2A_MOUSE																		2	SHEWKKLILT	-0.48
SIGLSGSYGA	101.58	910.44	10	0	-0.4	911.447	1	25.8982	1.3902-1.4067	2300	48300	1281472	31792	20240812_KP_AC_DF_9464D_CondB_Y3_S1-A6_1_4855.d	2	Q8C2Q3|RBM14_MOUSE;Q8C2Q3-2|RBM14_MOUSE			Q8C2Q3|RBM14_MOUSE;Q8C2Q3-2|RBM14_MOUSE																		1	SIGLSGSYGA	0.52
SISQSISGQK	47.04	1033.54	10	0	0.4	517.778	2	12.7157	0.8287-0.8457	505	3610	621229	7057	20240812_KP_AC_DF_9464D_CondB_Y3_S1-A6_1_4855.d	1	Q8VHR5|P66B_MOUSE			Q8VHR5|P66B_MOUSE																		2	SISQSISGQK	-0.55
SISSADLFDE	76.73	1082.48	10	0	2.1	1083.49	1	36.8091	1.5223-1.5387	626	7220	1827753	53817	20240812_KP_AC_DF_9464D_CondB_Y3_S1-A6_1_4855.d	1	Q9D8S3|ARFG3_MOUSE			Q9D8S3|ARFG3_MOUSE																		1	SISSADLFDE	0
SIWDSPTKQL	70.18	1173.6	10	0	-5	587.806	2	32.8617	0.8818-0.8988	339	4830	1630455	45495	20240812_KP_AC_DF_9464D_CondB_Y3_S1-A6_1_4855.d	1	Q9DB25|ALG5_MOUSE			Q9DB25|ALG5_MOUSE																		2	SIWDSPTKQL	-0.74
SLGEYLFERL	102.01	1225.63	10	0	-3.9	613.822	2	50.4991	0.9266-0.9435	255	3920	2515353	80001	20240812_KP_AC_DF_9464D_CondB_Y3_S1-A6_1_4855.d	1	P49945|FRIL2_MOUSE;P29391|FRIL1_MOUSE			P49945|FRIL2_MOUSE;P29391|FRIL1_MOUSE																		2	SLGEYLFERL	0.02
SLNLEDYKKR	77.77	1264.68	10	0	-6.7	422.564	3	15.3597	0.7240-0.7411	416	10600	752149	11485	20240812_KP_AC_DF_9464D_CondB_Y3_S1-A6_1_4855.d	1	A2AQ19|RTF1_MOUSE			A2AQ19|RTF1_MOUSE																		3	SLNLEDYKKR	-1.73
SLQNFNISNL	87.23	1148.58	10	0	-5.7	1149.58	1	45.7736	1.5752-1.5915	441	7370	2277972	71220	20240812_KP_AC_DF_9464D_CondB_Y3_S1-A6_1_4855.d	1	P83741|WNK1_MOUSE;P83741-4|WNK1_MOUSE;P83741-5|WNK1_MOUSE;P83741-2|WNK1_MOUSE;P83741-3|WNK1_MOUSE			P83741|WNK1_MOUSE;P83741-4|WNK1_MOUSE;P83741-5|WNK1_MOUSE;P83741-2|WNK1_MOUSE;P83741-3|WNK1_MOUSE																		1	SLQNFNISNL	-0.07
SM(+15.99)IGQFGVGF	101.95	1057.49	10	0	-2.7	1058.49	1	44.5743	1.5229-1.5393	1160	29400	2216232	68916	20240812_KP_AC_DF_9464D_CondB_Y3_S1-A6_1_4855.d	4	P11499|HS90B_MOUSE	Oxidation (M)	M2:Oxidation (M):1000.00	P11499|HS90B_MOUSE																		1	SMIGQFGVGF	1.07
SMIGQFGVGF	101.3	1041.5	10	0	0.1	1042.5	1	51.1057	1.5138-1.5301	17100	321000	2542360	81100	20240812_KP_AC_DF_9464D_CondB_Y3_S1-A6_1_4855.d	4	P11499|HS90B_MOUSE			P11499|HS90B_MOUSE																		1	SMIGQFGVGF	1.07
SMVSMLGKGF	81.04	1055.51	10	0	-4.8	528.762	2	40.9687	0.8566-0.8736	175	3740	2038886	62258	20240812_KP_AC_DF_9464D_CondB_Y3_S1-A6_1_4855.d	1	Q80X50|UBP2L_MOUSE;Q80X50-5|UBP2L_MOUSE;Q80X50-2|UBP2L_MOUSE			Q80X50|UBP2L_MOUSE;Q80X50-5|UBP2L_MOUSE;Q80X50-2|UBP2L_MOUSE																		2	SMVSMLGKGF	0.83
SNSLLGELSA	100.26	989.503	10	0	0.1	990.51	1	41.891	1.4712-1.4876	303	5670	2084719	63895	20240812_KP_AC_DF_9464D_CondB_Y3_S1-A6_1_4855.d	1	Q9CW46|RAVR1_MOUSE			Q9CW46|RAVR1_MOUSE																		1	SNSLLGELSA	0.34
SQLPSSPEDK	98.96	1086.52	10	0	-2.8	544.265	2	12.7367	0.8498-0.8668	4090	49500	619645	6997	20240812_KP_AC_DF_9464D_CondB_Y3_S1-A6_1_4855.d	2	Q60876|4EBP1_MOUSE			Q60876|4EBP1_MOUSE																		2	SQLPSSPEDK	-1.62
SSDSWDVWGS	85.71	1124.44	10	0	1	1125.45	1	39.7668	1.5190-1.5354	150	6430	1977039	59847	20240812_KP_AC_DF_9464D_CondB_Y3_S1-A6_1_4855.d	2	Q9EPJ9-2|ARFG1_MOUSE;Q9EPJ9|ARFG1_MOUSE			Q9EPJ9-2|ARFG1_MOUSE;Q9EPJ9|ARFG1_MOUSE																		1	SSDSWDVWGS	-0.82
SSEGLLGLGP	67.63	928.486	10	0	-1	929.493	1	43.1823	1.4278-1.4442	2100	16900	2146576	66316	20240812_KP_AC_DF_9464D_CondB_Y3_S1-A6_1_4855.d	1	Q9CW46|RAVR1_MOUSE			Q9CW46|RAVR1_MOUSE																		1	SSEGLLGLGP	0.35
SSFSYQFSDL	94.88	1179.51	10	0	0.1	1180.52	1	43.5797	1.5772-1.5935	771	9980	2167231	67159	20240812_KP_AC_DF_9464D_CondB_Y3_S1-A6_1_4855.d	1	O08579|EMD_MOUSE			O08579|EMD_MOUSE																		1	SSFSYQFSDL	-0.21
SSGGFSGGSF	101.11	888.361	10	0	-2.2	889.367	1	24.2021	1.3446-1.3611	308	5220	1197576	28668	20240812_KP_AC_DF_9464D_CondB_Y3_S1-A6_1_4855.d	2	P02535|K1C10_MOUSE;P02535-2|K1C10_MOUSE;P02535-3|K1C10_MOUSE			P02535|K1C10_MOUSE;P02535-2|K1C10_MOUSE;P02535-3|K1C10_MOUSE																		1	SSGGFSGGSF	0.08
SSGPTIEEVD	96.19	1032.46	10	0	9.9	1033.48	1	20.4534	1.4501-1.4666			1009155	21603	20240812_KP_AC_DF_9464D_CondB_Y3_S1-A6_1_4855.d	2	P63017|HSP7C_MOUSE			P63017|HSP7C_MOUSE																		1	SSGPTIEEVD	-0.61
SSIEQGMTGL	79.68	1021.48	10	0	-6.2	1022.48	1	31.4289	1.4698-1.4863	4560	90700	1557210	42354	20240812_KP_AC_DF_9464D_CondB_Y3_S1-A6_1_4855.d	3	Q8BYK6-2|YTHD3_MOUSE;Q8BYK6-3|YTHD3_MOUSE;Q8BYK6|YTHD3_MOUSE			Q8BYK6-2|YTHD3_MOUSE;Q8BYK6-3|YTHD3_MOUSE;Q8BYK6|YTHD3_MOUSE																		1	SSIEQGMTGL	0.01
SSIERMGQTM	101.55	1138.51	10	0	-2.9	570.261	2	18.1144	0.8661-0.8831			891619	16843	20240812_KP_AC_DF_9464D_CondB_Y3_S1-A6_1_4855.d	1	Q9D0E1-2|HNRPM_MOUSE;Q9D0E1|HNRPM_MOUSE			Q9D0E1-2|HNRPM_MOUSE;Q9D0E1|HNRPM_MOUSE																		2	SSIERMGQTM	-0.59
SSPWPIGTSM	66.86	1061.49	10	0	-9	1062.48	1	42.8297	1.5223-1.5387	119	2250	2130705	65685	20240812_KP_AC_DF_9464D_CondB_Y3_S1-A6_1_4855.d	1	P97798-2|NEO1_MOUSE;P97798-4|NEO1_MOUSE;P97798-3|NEO1_MOUSE;P97798|NEO1_MOUSE			P97798-2|NEO1_MOUSE;P97798-4|NEO1_MOUSE;P97798-3|NEO1_MOUSE;P97798|NEO1_MOUSE																		1	SSPWPIGTSM	-0.12
SSVHTFPALL	87.46	1070.58	10	0	-7.6	536.291	2	42.1607	0.8723-0.8893	282	3420	2097494	64478	20240812_KP_AC_DF_9464D_CondB_Y3_S1-A6_1_4855.d	1	P01867-2|IGG2B_MOUSE;P01867|IGG2B_MOUSE			P01867-2|IGG2B_MOUSE;P01867|IGG2B_MOUSE																		2	SSVHTFPALL	0.93
SSYGYPPSSL	101.43	1056.48	10	0	-0.9	1057.48	1	29.0125	1.4817-1.4981	5970	37900	1458796	38428	20240812_KP_AC_DF_9464D_CondB_Y3_S1-A6_1_4855.d	5	Q8BYK6-2|YTHD3_MOUSE;Q8BYK6-3|YTHD3_MOUSE;Q8BYK6|YTHD3_MOUSE			Q8BYK6-2|YTHD3_MOUSE;Q8BYK6-3|YTHD3_MOUSE;Q8BYK6|YTHD3_MOUSE																		1	SSYGYPPSSL	-0.56
SSYTYPPSSL	101.46	1100.5	10	0	-1.9	1101.51	1	29.2647	1.5380-1.5543	5100	27200	1431898	37438	20240812_KP_AC_DF_9464D_CondB_Y3_S1-A6_1_4855.d	3	P59326|YTHD1_MOUSE			P59326|YTHD1_MOUSE																		1	SSYTYPPSSL	-0.59
STDEKRELLG	98.26	1146.59	10	0	-2.3	574.3	2	14.6453	0.8974-0.9144	876	4160	720565	10381	20240812_KP_AC_DF_9464D_CondB_Y3_S1-A6_1_4855.d	1	Q91ZX7|LRP1_MOUSE			Q91ZX7|LRP1_MOUSE																		2	STDEKRELLG	-1.32
STELLIRKLP	102.07	1168.72	10	0	4.1	585.369	2	31.7692	0.9069-0.9239	3720	40400	1576197	43053	20240812_KP_AC_DF_9464D_CondB_Y3_S1-A6_1_4855.d	3	P02301|H3C_MOUSE;P68433|H31_MOUSE;P84244|H33_MOUSE;P84228|H32_MOUSE			P02301|H3C_MOUSE;P68433|H31_MOUSE;P84244|H33_MOUSE;P84228|H32_MOUSE																		2	STELLIRKLP	0.09
STSDYQVISD	99.35	1113.48	10	0	0	1114.49	1	20.6017	1.5177-1.5341	398	4080	1015470	21822	20240812_KP_AC_DF_9464D_CondB_Y3_S1-A6_1_4855.d	1	Q8R4R6|NUP35_MOUSE			Q8R4R6|NUP35_MOUSE																		1	STSDYQVISD	-0.62
STSLDEPYSG	99.76	1054.45	10	0	-3.8	1055.45	1	18.5762	1.4757-1.4922	126	2700	913862	17750	20240812_KP_AC_DF_9464D_CondB_Y3_S1-A6_1_4855.d	1	Q8BUP8|FA43A_MOUSE			Q8BUP8|FA43A_MOUSE																		1	STSLDEPYSG	-0.96
SVGSGTFGGL	85.14	880.429	10	0	-0.4	881.436	1	33.6425	1.3968-1.4133	297	4310	1670097	47037	20240812_KP_AC_DF_9464D_CondB_Y3_S1-A6_1_4855.d	1	P15806|TFE2_MOUSE;P15806-2|TFE2_MOUSE			P15806|TFE2_MOUSE;P15806-2|TFE2_MOUSE																		1	SVGSGTFGGL	0.69
SVQGFGGWRS	95.4	1079.51	10	0	-4.6	540.762	2	25.3885	0.8375-0.8546	1240	14500	1254600	30828	20240812_KP_AC_DF_9464D_CondB_Y3_S1-A6_1_4855.d	1	Q80U93|NU214_MOUSE			Q80U93|NU214_MOUSE																		2	SVQGFGGWRS	-0.47
SVWGMNHSTL	93.86	1130.52	10	0	-4.9	566.263	2	30.41	0.8791-0.8961			1508027	40415	20240812_KP_AC_DF_9464D_CondB_Y3_S1-A6_1_4855.d	1	Q6Y7W8|GGYF2_MOUSE;Q6Y7W8-2|GGYF2_MOUSE			Q6Y7W8|GGYF2_MOUSE;Q6Y7W8-2|GGYF2_MOUSE																		2	SVWGMNHSTL	-0.04
SWDVWGSGSA	101.49	1050.44	10	0	0.3	1051.45	1	38.8511	1.4672-1.4836	1580	14400	1929360	57888	20240812_KP_AC_DF_9464D_CondB_Y3_S1-A6_1_4855.d	1	Q9EPJ9-2|ARFG1_MOUSE;Q9EPJ9|ARFG1_MOUSE			Q9EPJ9-2|ARFG1_MOUSE;Q9EPJ9|ARFG1_MOUSE																		1	SWDVWGSGSA	-0.25
SWVSADGFLR	94.6	1136.56	10	0	-0.4	569.288	2	39.2903	0.8927-0.9096	286	5950	1953249	58917	20240812_KP_AC_DF_9464D_CondB_Y3_S1-A6_1_4855.d	1	Q9R1C7|PR40A_MOUSE			Q9R1C7|PR40A_MOUSE																		2	SWVSADGFLR	0.17
SYVGQHSQGL	101.4	1074.51	10	0	-1.7	538.261	2	15.3325	0.8532-0.8702			752135	11471	20240812_KP_AC_DF_9464D_CondB_Y3_S1-A6_1_4855.d	1	Q9CW46|RAVR1_MOUSE			Q9CW46|RAVR1_MOUSE																		2	SYVGQHSQGL	-0.59
TAEILELAGN	100.87	1029.53	10	0	-3.3	1030.54	1	38.3559	1.4725-1.4889	4220	83100	1907182	57046	20240812_KP_AC_DF_9464D_CondB_Y3_S1-A6_1_4855.d	2	C0HKE3|H2A1D_MOUSE;Q8BFU2|H2A3_MOUSE;Q9QZQ8-1|H2AY_MOUSE;C0HKE8|H2A1O_MOUSE;Q8R1M2|H2AJ_MOUSE;Q8CGP5|H2A1F_MOUSE;C0HKE9|H2A1P_MOUSE;Q64523|H2A2C_MOUSE;C0HKE7|H2A1N_MOUSE;P27661|H2AX_MOUSE;Q8CGP7|H2A1K_MOUSE;Q9QZQ8|H2AY_MOUSE;Q8CGP6|H2A1H_MOUSE;C0HKE4|H2A1E_MOUSE;Q64522|H2A2B_MOUSE;Q6GSS7|H2A2A_MOUSE;C0HKE1|H2A1B_MOUSE;C0HKE6|H2A1I_MOUSE;C0HKE5|H2A1G_MOUSE;C0HKE2|H2A1C_MOUSE			C0HKE3|H2A1D_MOUSE;Q8BFU2|H2A3_MOUSE;Q9QZQ8-1|H2AY_MOUSE;C0HKE8|H2A1O_MOUSE;Q8R1M2|H2AJ_MOUSE;Q8CGP5|H2A1F_MOUSE;C0HKE9|H2A1P_MOUSE;Q64523|H2A2C_MOUSE;C0HKE7|H2A1N_MOUSE;P27661|H2AX_MOUSE;Q8CGP7|H2A1K_MOUSE;Q9QZQ8|H2AY_MOUSE;Q8CGP6|H2A1H_MOUSE;C0HKE4|H2A1E_MOUSE;Q64522|H2A2B_MOUSE;Q6GSS7|H2A2A_MOUSE;C0HKE1|H2A1B_MOUSE;C0HKE6|H2A1I_MOUSE;C0HKE5|H2A1G_MOUSE;C0HKE2|H2A1C_MOUSE																		1	TAEILELAGN	0.41
TAEVLELAGN	96.57	1015.52	10	0	0.4	1016.53	1	33.0807	1.4600-1.4764	233	3150	1639978	45874	20240812_KP_AC_DF_9464D_CondB_Y3_S1-A6_1_4855.d	1	Q3THW5|H2AV_MOUSE;P0C0S6|H2AZ_MOUSE			Q3THW5|H2AV_MOUSE;P0C0S6|H2AZ_MOUSE																		1	TAEVLELAGN	0.38
TAFGTGTGLF	97	970.476	10	0	-0.7	971.482	1	44.5842	1.4606-1.4771	896	8740	2219385	69021	20240812_KP_AC_DF_9464D_CondB_Y3_S1-A6_1_4855.d	1	Q6PFD9|NUP98_MOUSE			Q6PFD9|NUP98_MOUSE																		1	TAFGTGTGLF	0.79
TALIFGGFIS	36.6	1024.56	10	0	-2	1025.56	1	58.0332	1.5315-1.5478	161	2380	2892891	93303	20240812_KP_AC_DF_9464D_CondB_Y3_S1-A6_1_4855.d	1	D3Z7Q2|SIM20_MOUSE			D3Z7Q2|SIM20_MOUSE																		1	TALIFGGFIS	1.79
TANEDPEWIL	97.17	1186.55	10	0	-0.9	1187.56	1	46.949	1.5681-1.5844	156	3040	2338033	73369	20240812_KP_AC_DF_9464D_CondB_Y3_S1-A6_1_4855.d	1	Q8BP92|RCN2_MOUSE			Q8BP92|RCN2_MOUSE																		1	TANEDPEWIL	-0.71
TAPVLDSDGS	100.8	960.44	10	0	-2.8	961.444	1	17.5406	1.4113-1.4278	19900	40600	837702	14742	20240812_KP_AC_DF_9464D_CondB_Y3_S1-A6_1_4855.d	1	P01867-2|IGG2B_MOUSE;P01867|IGG2B_MOUSE			P01867-2|IGG2B_MOUSE;P01867|IGG2B_MOUSE																		1	TAPVLDSDGS	-0.15
TAQATEWVGA	99.02	1032.49	10	0	3.9	1033.5	1	25.7004	1.4482-1.4646			1271993	31457	20240812_KP_AC_DF_9464D_CondB_Y3_S1-A6_1_4855.d	1	P14206|RSSA_MOUSE			P14206|RSSA_MOUSE																		1	TAQATEWVGA	-0.01
TAQVIILNHP	94.01	1104.63	10	0	-2.9	553.32	2	29.5804	0.8933-0.9103	988	11900	1465138	38674	20240812_KP_AC_DF_9464D_CondB_Y3_S1-A6_1_4855.d	1	P10126|EF1A1_MOUSE			P10126|EF1A1_MOUSE																		2	TAQVIILNHP	0.63
TASFGTLASQ	101.45	981.477	10	0	0.5	982.484	1	24.9418	1.4547-1.4712			1234046	30086	20240812_KP_AC_DF_9464D_CondB_Y3_S1-A6_1_4855.d	2	Q80U93|NU214_MOUSE			Q80U93|NU214_MOUSE																		1	TASFGTLASQ	0.33
TDEEQATGLE	101.56	1091.46	10	0	-0.7	546.738	2	15.0604	0.8293-0.8464	1530	9400	739560	11088	20240812_KP_AC_DF_9464D_CondB_Y3_S1-A6_1_4855.d	3	P19536|COX5B_MOUSE			P19536|COX5B_MOUSE																		2	TDEEQATGLE	-1.37
TDTERLIGDA	85.74	1089.53	10	0	-3.5	545.77	2	20.4027	0.8450-0.8621	537	6080	1006001	21497	20240812_KP_AC_DF_9464D_CondB_Y3_S1-A6_1_4855.d	1	P17879|HS71B_MOUSE;P16627|HS71L_MOUSE;P17156|HSP72_MOUSE;Q61696|HS71A_MOUSE;P63017|HSP7C_MOUSE			P17879|HS71B_MOUSE;P16627|HS71L_MOUSE;P17156|HSP72_MOUSE;Q61696|HS71A_MOUSE;P63017|HSP7C_MOUSE																		2	TDTERLIGDA	-0.67
TDYGRQLHDD	96.11	1218.53	10	0	-3.2	610.269	2	11.5913	0.9252-0.9422	1610	12600	562966	5182	20240812_KP_AC_DF_9464D_CondB_Y3_S1-A6_1_4855.d	1	Q8BP92|RCN2_MOUSE			Q8BP92|RCN2_MOUSE																		2	TDYGRQLHDD	-2.03
TEDYIHIRIQ	101.13	1286.66	10	0	0.4	644.338	2	29.5394	0.9537-0.9706	470	14200	1465143	38679	20240812_KP_AC_DF_9464D_CondB_Y3_S1-A6_1_4855.d	3	P48024|EIF1_MOUSE;Q9CXU9|EIF1B_MOUSE			P48024|EIF1_MOUSE;Q9CXU9|EIF1B_MOUSE																		2	TEDYIHIRIQ	-0.67
TEEGNPLLKQ	102.39	1127.58	10	0	-5.8	564.795	2	18.9389	0.8559-0.8729	470	9670	931340	18464	20240812_KP_AC_DF_9464D_CondB_Y3_S1-A6_1_4855.d	2	P51912|AAAT_MOUSE			P51912|AAAT_MOUSE																		2	TEEGNPLLKQ	-1.3
TEGYQ(+0.98)PPPVY	77.6	1150.52	10	0	12.8	1151.54	1	26.7119	1.5622-1.5785			1322759	33455	20240812_KP_AC_DF_9464D_CondB_Y3_S1-A6_1_4855.d	1	O55101|SNG2_MOUSE	Deamidation (NQ)	Q5:Deamidation (NQ):1000.00	O55101|SNG2_MOUSE																		1	TEGYQPPPVY	-1.13
TEGYQPPPVY	101.58	1149.53	10	0	-2.9	575.773	2	26.7467	0.8471-0.8641	1820	28900	1322790	33486	20240812_KP_AC_DF_9464D_CondB_Y3_S1-A6_1_4855.d	6	O55101|SNG2_MOUSE			O55101|SNG2_MOUSE																		2	TEGYQPPPVY	-1.13
TETQEKNPLP	44.52	1155.58	10	0	11.6	578.803	2	16.6286	0.8791-0.8961			817090	13942	20240812_KP_AC_DF_9464D_CondB_Y3_S1-A6_1_4855.d	1	P20065-2|TYB4_MOUSE;P20065|TYB4_MOUSE			P20065-2|TYB4_MOUSE;P20065|TYB4_MOUSE																		2	TETQEKNPLP	-1.87
TETQEKNTLP	100.76	1159.57	10	0	-1.3	580.793	2	14.052	0.8627-0.8797	12400	79200	684176	9044	20240812_KP_AC_DF_9464D_CondB_Y3_S1-A6_1_4855.d	3	Q6ZWY8|TYB10_MOUSE			Q6ZWY8|TYB10_MOUSE																		2	TETQEKNTLP	-1.78
TEYGLTFTEK	101.74	1187.57	10	0	-1.5	594.792	2	27.7947	0.9171-0.9341	1940	22900	1374987	35391	20240812_KP_AC_DF_9464D_CondB_Y3_S1-A6_1_4855.d	1	Q60932-2|VDAC1_MOUSE;Q60932|VDAC1_MOUSE			Q60932-2|VDAC1_MOUSE;Q60932|VDAC1_MOUSE																		2	TEYGLTFTEK	-0.81
TFGQNTGFGT	101.71	1028.46	10	0	-2.6	1029.46	1	24.6869	1.4620-1.4784	1830	36800	1218183	29463	20240812_KP_AC_DF_9464D_CondB_Y3_S1-A6_1_4855.d	2	Q6PFD9|NUP98_MOUSE			Q6PFD9|NUP98_MOUSE																		1	TFGQNTGFGT	-0.47
TFSSGGGSVA	101.5	868.393	10	0	0.1	869.4	1	14.8059	1.3174-1.3340	553	5850	725268	10512	20240812_KP_AC_DF_9464D_CondB_Y3_S1-A6_1_4855.d	2	Q80U93|NU214_MOUSE			Q80U93|NU214_MOUSE																		1	TFSSGGGSVA	0.45
TGFDSSDITA	55.8	1012.43	10	0	-1.8	1013.44	1	25.0192	1.4436-1.4600	197	2940	1237209	30201	20240812_KP_AC_DF_9464D_CondB_Y3_S1-A6_1_4855.d	1	P11276|FINC_MOUSE			P11276|FINC_MOUSE																		1	TGFDSSDITA	-0.13
TGGFGTTSTF	101.55	974.434	10	0	2.2	975.444	1	29.4701	1.4291-1.4455	3200	98400	1455634	38314	20240812_KP_AC_DF_9464D_CondB_Y3_S1-A6_1_4855.d	3	Q6PFD9|NUP98_MOUSE			Q6PFD9|NUP98_MOUSE																		1	TGGFGTTSTF	0.08
TGGKILGFFF	50.8	1085.59	10	0	-5	543.8	2	57.0876	0.8627-0.8797			2845635	91767	20240812_KP_AC_DF_9464D_CondB_Y3_S1-A6_1_4855.d	1	P62245|RS15A_MOUSE			P62245|RS15A_MOUSE																		2	TGGKILGFFF	1.09
TGLGTGFGTA	101.04	880.429	10	0	-2.1	881.434	1	27.5714	1.3525-1.3691	244	10300	1362306	34902	20240812_KP_AC_DF_9464D_CondB_Y3_S1-A6_1_4855.d	2	Q6PFD9|NUP98_MOUSE			Q6PFD9|NUP98_MOUSE																		1	TGLGTGFGTA	0.47
TGVSISQVNH	101.73	1040.53	10	0	-1.6	521.269	2	16.3653	0.8566-0.8736	249	5350	802799	13367	20240812_KP_AC_DF_9464D_CondB_Y3_S1-A6_1_4855.d	1	O08917|FLOT1_MOUSE			O08917|FLOT1_MOUSE																		2	TGVSISQVNH	0
TGYGMPRQIL	98.41	1134.59	10	0	-6.9	568.296	2	33.0335	0.8913-0.9083			1640013	45909	20240812_KP_AC_DF_9464D_CondB_Y3_S1-A6_1_4855.d	1	Q9WVA4|TAGL2_MOUSE			Q9WVA4|TAGL2_MOUSE																		2	TGYGMPRQIL	-0.22
TIERMGSGVE	23.5	1077.51	10	0	-2.4	539.762	2	14.9038	0.8362-0.8532	1260	10400	728450	10646	20240812_KP_AC_DF_9464D_CondB_Y3_S1-A6_1_4855.d	1	Q9D0E1-2|HNRPM_MOUSE;Q9D0E1|HNRPM_MOUSE			Q9D0E1-2|HNRPM_MOUSE;Q9D0E1|HNRPM_MOUSE																		2	TIERMGSGVE	-0.32
TISEIKTLFT	102.01	1151.64	10	0	-2.8	576.828	2	40.9674	0.8906-0.9076	367	5120	2038889	62261	20240812_KP_AC_DF_9464D_CondB_Y3_S1-A6_1_4855.d	2	Q9CY27|TECR_MOUSE			Q9CY27|TECR_MOUSE																		2	TISEIKTLFT	0.53
TITEVALQSG	45.17	1017.53	10	0	-2.8	1018.54	1	26.301	1.4705-1.4869			1302140	32648	20240812_KP_AC_DF_9464D_CondB_Y3_S1-A6_1_4855.d	1	Q8BJ03-2|COX15_MOUSE;Q8BJ03|COX15_MOUSE			Q8BJ03-2|COX15_MOUSE;Q8BJ03|COX15_MOUSE																		1	TITEVALQSG	0.47
TITLEVEPSD	84.82	1102.54	10	0	-0.7	1103.55	1	32.3698	1.5171-1.5334			1606445	44345	20240812_KP_AC_DF_9464D_CondB_Y3_S1-A6_1_4855.d	1	P0CG50|UBC_MOUSE;P62984|RL40_MOUSE;P62983|RS27A_MOUSE;P0CG49|UBB_MOUSE			P0CG50|UBC_MOUSE;P62984|RL40_MOUSE;P62983|RS27A_MOUSE;P0CG49|UBB_MOUSE																		1	TITLEVEPSD	-0.18
TITSREIQTA	85.54	1118.59	10	0	-3.5	560.302	2	15.2378	0.8668-0.8838	1550	14000	745829	11261	20240812_KP_AC_DF_9464D_CondB_Y3_S1-A6_1_4855.d	1	Q8CGP2|H2B1P_MOUSE;Q64525|H2B2B_MOUSE;Q8CGP2-2|H2B1P_MOUSE;Q6ZWY9|H2B1C_MOUSE;Q64475|H2B1B_MOUSE;P10853|H2B1F_MOUSE;Q8CGP1|H2B1K_MOUSE;P10854|H2B1M_MOUSE;Q64478|H2B1H_MOUSE			Q8CGP2|H2B1P_MOUSE;Q64525|H2B2B_MOUSE;Q8CGP2-2|H2B1P_MOUSE;Q6ZWY9|H2B1C_MOUSE;Q64475|H2B1B_MOUSE;P10853|H2B1F_MOUSE;Q8CGP1|H2B1K_MOUSE;P10854|H2B1M_MOUSE;Q64478|H2B1H_MOUSE																		2	TITSREIQTA	-0.36
TKVISVDELE	92.04	1131.6	10	0	-1.6	566.808	2	28.6027	0.8763-0.8933	1050	13700	1416115	36895	20240812_KP_AC_DF_9464D_CondB_Y3_S1-A6_1_4855.d	1	Q9EST3|4ET_MOUSE;Q9EST3-2|4ET_MOUSE			Q9EST3|4ET_MOUSE;Q9EST3-2|4ET_MOUSE																		2	TKVISVDELE	0.08
TLDEKNYVKA	102	1179.61	10	0	-7.1	394.209	3	14.4976	0.7116-0.7288	1630	22200	709488	9972	20240812_KP_AC_DF_9464D_CondB_Y3_S1-A6_1_4855.d	2	Q99JT9|MTND_MOUSE			Q99JT9|MTND_MOUSE																		3	TLDEKNYVKA	-1.05
TLGGLEMELR	70.39	1117.58	10	0	-6.6	559.794	2	35.7628	0.8716-0.8886	194	9800	1775401	51757	20240812_KP_AC_DF_9464D_CondB_Y3_S1-A6_1_4855.d	3	Q9JKR6|HYOU1_MOUSE			Q9JKR6|HYOU1_MOUSE																		2	TLGGLEMELR	0.03
TLGTGLGTGF	101.47	922.476	10	0	-2.1	923.481	1	37.8515	1.4218-1.4383	876	8640	1880141	55913	20240812_KP_AC_DF_9464D_CondB_Y3_S1-A6_1_4855.d	1	Q6PFD9|NUP98_MOUSE			Q6PFD9|NUP98_MOUSE																		1	TLGTGLGTGF	0.67
TLINPPQTPV	65.65	1078.6	10	0	0	1079.61	1	36.9741	1.5131-1.5295	10200	58600	1848340	54592	20240812_KP_AC_DF_9464D_CondB_Y3_S1-A6_1_4855.d	2	Q61327|SC6A3_MOUSE			Q61327|SC6A3_MOUSE																		1	TLINPPQTPV	-0.07
TLLIKTVETR	99.98	1172.71	10	0	-6.8	587.36	2	22.7985	0.9578-0.9747	944	21100	1124939	26135	20240812_KP_AC_DF_9464D_CondB_Y3_S1-A6_1_4855.d	2	P20152|VIME_MOUSE			P20152|VIME_MOUSE																		2	TLLIKTVETR	0.23
TLQIFNIEMK	101.44	1235.66	10	0	-2.8	618.835	2	46.7641	0.9341-0.9510	300	8860	2327045	73049	20240812_KP_AC_DF_9464D_CondB_Y3_S1-A6_1_4855.d	2	Q68FD5|CLH1_MOUSE			Q68FD5|CLH1_MOUSE																		2	TLQIFNIEMK	0.24
TLSTKWGETT	101.43	1122.56	10	0	-4.6	562.283	2	19.6746	0.8491-0.8661	2510	28500	967839	19911	20240812_KP_AC_DF_9464D_CondB_Y3_S1-A6_1_4855.d	1	Q65Z40|WAPL_MOUSE			Q65Z40|WAPL_MOUSE																		2	TLSTKWGETT	-0.85
TLTDEEIMMK	78.3	1209.56	10	0	-4.7	605.785	2	27.488	0.9124-0.9293	222	3000	1360755	34875	20240812_KP_AC_DF_9464D_CondB_Y3_S1-A6_1_4855.d	1	Q9DBL1|ACDSB_MOUSE			Q9DBL1|ACDSB_MOUSE																		2	TLTDEEIMMK	-0.37
TMERIGSGVE	101.31	1077.51	10	0	-7.5	539.76	2	16.2809	0.8437-0.8607			799637	13253	20240812_KP_AC_DF_9464D_CondB_Y3_S1-A6_1_4855.d	1	Q9D0E1-2|HNRPM_MOUSE;Q9D0E1|HNRPM_MOUSE			Q9D0E1-2|HNRPM_MOUSE;Q9D0E1|HNRPM_MOUSE																		2	TMERIGSGVE	-0.32
TMFVPPTSAK	91.67	1077.55	10	0	-4.2	539.781	2	24.3454	0.8389-0.8559	2380	19300	1194455	28595	20240812_KP_AC_DF_9464D_CondB_Y3_S1-A6_1_4855.d	3	Q91VX2|UBAP2_MOUSE			Q91VX2|UBAP2_MOUSE																		2	TMFVPPTSAK	0.14
TMTDDVTFWK	98.2	1242.56	10	0	10.3	622.293	2	36.5106	0.9280-0.9449			1815059	53315	20240812_KP_AC_DF_9464D_CondB_Y3_S1-A6_1_4855.d	2	Q68FD5|CLH1_MOUSE			Q68FD5|CLH1_MOUSE																		2	TMTDDVTFWK	-0.5
TNWESPKQIK	102.25	1229.64	10	0	-1.8	410.887	3	15.1245	0.7500-0.7672	1920	25200	739540	11068	20240812_KP_AC_DF_9464D_CondB_Y3_S1-A6_1_4855.d	2	Q80WJ7|LYRIC_MOUSE			Q80WJ7|LYRIC_MOUSE																		3	TNWESPKQIK	-1.78
TPDFGFGGQK	51.06	1052.49	10	0	-10	527.248	2	24.6257	0.8293-0.8464			1218256	29536	20240812_KP_AC_DF_9464D_CondB_Y3_S1-A6_1_4855.d	1	Q3U0V1|FUBP2_MOUSE			Q3U0V1|FUBP2_MOUSE																		2	TPDFGFGGQK	-0.88
TPEELGLDKV	101.31	1099.58	10	0	0.3	550.795	2	28.2585	0.8655-0.8825	429	8810	1398682	36226	20240812_KP_AC_DF_9464D_CondB_Y3_S1-A6_1_4855.d	1	P12787|COX5A_MOUSE			P12787|COX5A_MOUSE																		2	TPEELGLDKV	-0.53
TPNVSVVDLT	100.64	1043.55	10	0	0	1044.56	1	36.5183	1.5144-1.5308	316	6950	1813441	53221	20240812_KP_AC_DF_9464D_CondB_Y3_S1-A6_1_4855.d	1	P16858|G3P_MOUSE;Q64467|G3PT_MOUSE			P16858|G3P_MOUSE;Q64467|G3PT_MOUSE																		1	TPNVSVVDLT	0.56
TPQDLPQRKP	96.07	1178.64	10	0	-1.7	590.327	2	11.7329	0.8865-0.9035	1480	18900	572439	5511	20240812_KP_AC_DF_9464D_CondB_Y3_S1-A6_1_4855.d	2	P56212|ARP19_MOUSE;P56212-2|ARP19_MOUSE			P56212|ARP19_MOUSE;P56212-2|ARP19_MOUSE																		2	TPQDLPQRKP	-2.06
TPQDLPQRKS	39.13	1168.62	10	0	-6.1	390.545	3	10.9706	0.6889-0.7061			534293	3941	20240812_KP_AC_DF_9464D_CondB_Y3_S1-A6_1_4855.d	1	P60840|ENSA_MOUSE;P60840-2|ENSA_MOUSE			P60840|ENSA_MOUSE;P60840-2|ENSA_MOUSE																		3	TPQDLPQRKS	-1.98
TPVGSGVYRL	89.75	1047.57	10	0	-3.5	524.791	2	26.4274	0.8478-0.8648			1308469	32881	20240812_KP_AC_DF_9464D_CondB_Y3_S1-A6_1_4855.d	1	Q64213-3|SF01_MOUSE;Q64213|SF01_MOUSE;Q64213-2|SF01_MOUSE			Q64213-3|SF01_MOUSE;Q64213|SF01_MOUSE;Q64213-2|SF01_MOUSE																		2	TPVGSGVYRL	0.25
TQDQDVDVKY	102.27	1209.55	10	0	-1.3	605.782	2	16.4154	0.8927-0.9096	757	16200	804384	13428	20240812_KP_AC_DF_9464D_CondB_Y3_S1-A6_1_4855.d	1	Q76MZ3|2AAA_MOUSE			Q76MZ3|2AAA_MOUSE																		2	TQDQDVDVKY	-1.5
TQHAVGIIVN	60.35	1050.58	10	0	-3.6	526.296	2	22.5094	0.8457-0.8627	317	6130	1112176	25564	20240812_KP_AC_DF_9464D_CondB_Y3_S1-A6_1_4855.d	1	O09167|RL21_MOUSE			O09167|RL21_MOUSE																		2	TQHAVGIIVN	0.79
TQQLGHLSLN	101.54	1109.58	10	0	-0.6	555.798	2	25.2395	0.8695-0.8865	1120	16000	1246699	30547	20240812_KP_AC_DF_9464D_CondB_Y3_S1-A6_1_4855.d	1	Q8VC70|RBMS2_MOUSE			Q8VC70|RBMS2_MOUSE																		2	TQQLGHLSLN	-0.42
TQQSFEKQGF	54.73	1198.56	10	0	-3.5	600.286	2	18.2196	0.9042-0.9212	237	5170	897978	17106	20240812_KP_AC_DF_9464D_CondB_Y3_S1-A6_1_4855.d	1	Q80X50|UBP2L_MOUSE;Q80X50-5|UBP2L_MOUSE			Q80X50|UBP2L_MOUSE;Q80X50-5|UBP2L_MOUSE																		2	TQQSFEKQGF	-1.42
TQYGHNQRPP	102.31	1196.57	10	0	-2.6	599.29	2	10.6758	0.8974-0.9144	11500	159000	518519	3407	20240812_KP_AC_DF_9464D_CondB_Y3_S1-A6_1_4855.d	11	Q9CQY2|RAMAC_MOUSE			Q9CQY2|RAMAC_MOUSE																		2	TQYGHNQRPP	-2.38
TSAGTGGMWR	100.75	1022.46	10	0	-5.7	512.235	2	16.9538	0.8116-0.8287	2320	14400	826648	14356	20240812_KP_AC_DF_9464D_CondB_Y3_S1-A6_1_4855.d	1	Q9CQS8|SC61B_MOUSE			Q9CQS8|SC61B_MOUSE																		2	TSAGTGGMWR	-0.51
TSDPAEVLIK	66.54	1071.58	10	0	-8.1	536.793	2	28.4595	0.8539-0.8709	262	2270	1414554	36858	20240812_KP_AC_DF_9464D_CondB_Y3_S1-A6_1_4855.d	1	Q80WJ7|LYRIC_MOUSE			Q80WJ7|LYRIC_MOUSE																		2	TSDPAEVLIK	0.03
TSDYQVISDR	100.8	1182.55	10	0	-5.6	592.28	2	17.3101	0.9096-0.9266	895	12000	848919	15291	20240812_KP_AC_DF_9464D_CondB_Y3_S1-A6_1_4855.d	1	Q8R4R6|NUP35_MOUSE			Q8R4R6|NUP35_MOUSE																		2	TSDYQVISDR	-0.99
TSGGAFGTSA	101.7	854.377	10	0	-2.4	855.382	1	15.7665	1.3049-1.3214	787	6480	767923	12019	20240812_KP_AC_DF_9464D_CondB_Y3_S1-A6_1_4855.d	2	Q6PFD9|NUP98_MOUSE			Q6PFD9|NUP98_MOUSE																		1	TSGGAFGTSA	0.22
TSTFGQNTGF	102.11	1058.47	10	0	0	1059.47	1	27.6589	1.5033-1.5197	695	6480	1362305	34901	20240812_KP_AC_DF_9464D_CondB_Y3_S1-A6_1_4855.d	1	Q6PFD9|NUP98_MOUSE			Q6PFD9|NUP98_MOUSE																		1	TSTFGQNTGF	-0.51
TSYGQPPTGY	101.01	1069.47	10	0	4	1070.48	1	19.2207	1.4442-1.4606			947234	19118	20240812_KP_AC_DF_9464D_CondB_Y3_S1-A6_1_4855.d	1	Q61545|EWS_MOUSE			Q61545|EWS_MOUSE																		1	TSYGQPPTGY	-1.23
TTATYGQTAY	101.57	1075.48	10	0	-3.6	1076.49	1	16.3543	1.5046-1.5210	135	1740	802770	13338	20240812_KP_AC_DF_9464D_CondB_Y3_S1-A6_1_4855.d	1	Q61545|EWS_MOUSE			Q61545|EWS_MOUSE																		1	TTATYGQTAY	-0.57
TTDLFGRDLS	81.92	1123.55	10	0	-8	562.778	2	31.4764	0.8804-0.8974	141	6130	1561998	42570	20240812_KP_AC_DF_9464D_CondB_Y3_S1-A6_1_4855.d	2	Q9Z2X1|HNRPF_MOUSE;Q9Z2X1-2|HNRPF_MOUSE			Q9Z2X1|HNRPF_MOUSE;Q9Z2X1-2|HNRPF_MOUSE																		2	TTDLFGRDLS	-0.37
TTSAGTGGMW	82.53	967.407	10	0	4.7	968.419	1	25.177	1.4172-1.4337	1610	10400	1243523	30419	20240812_KP_AC_DF_9464D_CondB_Y3_S1-A6_1_4855.d	2	Q9CQS8|SC61B_MOUSE			Q9CQS8|SC61B_MOUSE																		1	TTSAGTGGMW	-0.13
TTVHAITATQ	101.83	1041.55	10	0	-5.2	521.777	2	14.2306	0.8280-0.8450	809	6910	696838	9514	20240812_KP_AC_DF_9464D_CondB_Y3_S1-A6_1_4855.d	1	P16858|G3P_MOUSE			P16858|G3P_MOUSE																		2	TTVHAITATQ	0.28
TVDADSVVSR	63.57	1047.52	10	0	-2.3	524.766	2	15.1429	0.8464-0.8634			742672	11152	20240812_KP_AC_DF_9464D_CondB_Y3_S1-A6_1_4855.d	1	P49282|NRAM2_MOUSE;P49282-4|NRAM2_MOUSE			P49282|NRAM2_MOUSE;P49282-4|NRAM2_MOUSE																		2	TVDADSVVSR	0.06
TVDGPSGKLW	59.19	1058.54	10	0	-2.1	530.276	2	28.2001	0.8164-0.8334	180	1750	1398710	36254	20240812_KP_AC_DF_9464D_CondB_Y3_S1-A6_1_4855.d	1	P16858|G3P_MOUSE			P16858|G3P_MOUSE																		2	TVDGPSGKLW	-0.42
TVIDEVRTGT	64.8	1089.57	10	0	-4.1	545.788	2	20.2113	0.8491-0.8661	576	8840	996452	21092	20240812_KP_AC_DF_9464D_CondB_Y3_S1-A6_1_4855.d	1	P68369|TBA1A_MOUSE;P68373|TBA1C_MOUSE;P05213|TBA1B_MOUSE			P68369|TBA1A_MOUSE;P68373|TBA1C_MOUSE;P05213|TBA1B_MOUSE																		2	TVIDEVRTGT	-0.11
TYMDSLKTIP	65.56	1167.58	10	0	-0.3	584.799	2	34.1719	0.8940-0.9110	680	3870	1693864	47944	20240812_KP_AC_DF_9464D_CondB_Y3_S1-A6_1_4855.d	1	Q9D7I0-3|SHSA5_MOUSE;Q9D7I0-5|SHSA5_MOUSE;Q9D7I0|SHSA5_MOUSE;Q9D7I0-2|SHSA5_MOUSE			Q9D7I0-3|SHSA5_MOUSE;Q9D7I0-5|SHSA5_MOUSE;Q9D7I0|SHSA5_MOUSE;Q9D7I0-2|SHSA5_MOUSE																		2	TYMDSLKTIP	-0.23
VAMEDLEDKS	82.16	1135.51	10	0	8.2	568.765	2	18.7465	0.8607-0.8777			923406	18150	20240812_KP_AC_DF_9464D_CondB_Y3_S1-A6_1_4855.d	1	Q9D937|CK098_MOUSE			Q9D937|CK098_MOUSE																		2	VAMEDLEDKS	-0.7
VAYWRQAGLS	101.32	1149.59	10	0	-0.1	575.804	2	26.0711	0.8906-0.9076	827	12000	1289410	32110	20240812_KP_AC_DF_9464D_CondB_Y3_S1-A6_1_4855.d	1	P56382|ATP5E_MOUSE			P56382|ATP5E_MOUSE																		2	VAYWRQAGLS	0.02
VGFDYKERLA	102.21	1196.62	10	0	-7.3	399.877	3	23.5236	0.7473-0.7644	806	25700	1161373	27517	20240812_KP_AC_DF_9464D_CondB_Y3_S1-A6_1_4855.d	3	Q60598|SRC8_MOUSE			Q60598|SRC8_MOUSE																		3	VGFDYKERLA	-0.45
VGFDYQGKTE	101.75	1142.52	10	0	-2.9	572.268	2	18.7045	0.8702-0.8872	679	19800	920253	18045	20240812_KP_AC_DF_9464D_CondB_Y3_S1-A6_1_4855.d	2	Q60598|SRC8_MOUSE			Q60598|SRC8_MOUSE																		2	VGFDYQGKTE	-1.02
VGLPSATDTS	100.48	946.461	10	0	3.6	947.471	1	20.6436	1.3849-1.4014	211	2710	1017052	21880	20240812_KP_AC_DF_9464D_CondB_Y3_S1-A6_1_4855.d	1	Q8VBT0|TMX1_MOUSE			Q8VBT0|TMX1_MOUSE																		1	VGLPSATDTS	0.13
VGNTYGNFSL	99.73	1070.5	10	0	-0.4	1071.51	1	37.7659	1.5026-1.5190	328	4200	1876982	55802	20240812_KP_AC_DF_9464D_CondB_Y3_S1-A6_1_4855.d	1	Q8VCH8|UBXN4_MOUSE			Q8VCH8|UBXN4_MOUSE																		1	VGNTYGNFSL	0.02
VHVQQANQQL	28.63	1163.6	10	0	-1	582.809	2	14.3651	0.9042-0.9212	354	5080	703197	9777	20240812_KP_AC_DF_9464D_CondB_Y3_S1-A6_1_4855.d	1	O70439|STX7_MOUSE			O70439|STX7_MOUSE																		2	VHVQQANQQL	-0.67
VIVNDLGGDF	76.72	1047.52	10	0	-2.2	1048.53	1	40.4478	1.4967-1.5131	292	3380	2011960	61240	20240812_KP_AC_DF_9464D_CondB_Y3_S1-A6_1_4855.d	1	P51660|DHB4_MOUSE			P51660|DHB4_MOUSE																		1	VIVNDLGGDF	0.82
VIVRFLTVMM	102.18	1207.68	10	0	-2.5	604.847	2	55.4612	0.9191-0.9361	611	6570	2762425	89329	20240812_KP_AC_DF_9464D_CondB_Y3_S1-A6_1_4855.d	1	P62245|RS15A_MOUSE			P62245|RS15A_MOUSE																		2	VIVRFLTVMM	2.23
VLDLDLFRVD	100.95	1203.65	10	0	-3.2	602.83	2	53.1838	0.9252-0.9422	580	17000	2648624	85256	20240812_KP_AC_DF_9464D_CondB_Y3_S1-A6_1_4855.d	2	P26638|SYSC_MOUSE			P26638|SYSC_MOUSE																		2	VLDLDLFRVD	0.76
VLDSVARIVK	101.7	1098.68	10	0	-2.1	550.344	2	25.1667	0.8981-0.9151	1200	31600	1243580	30476	20240812_KP_AC_DF_9464D_CondB_Y3_S1-A6_1_4855.d	4	Q9CQB5|CISD2_MOUSE			Q9CQB5|CISD2_MOUSE																		2	VLDSVARIVK	1
VLVDLEPGTM	97.7	1072.55	10	0	-1.5	1073.55	1	43.1175	1.5426-1.5589	242	4530	2146575	66315	20240812_KP_AC_DF_9464D_CondB_Y3_S1-A6_1_4855.d	1	Q9D6F9|TBB4A_MOUSE;P68372|TBB4B_MOUSE;A2AQ07|TBB1_MOUSE			Q9D6F9|TBB4A_MOUSE;P68372|TBB4B_MOUSE;A2AQ07|TBB1_MOUSE																		1	VLVDLEPGTM	0.82
VLYDEIKKYT	94.19	1270.68	10	0	-2.2	424.567	3	30.4685	0.7733-0.7904	148	2960	1511192	40532	20240812_KP_AC_DF_9464D_CondB_Y3_S1-A6_1_4855.d	1	P51881|ADT2_MOUSE			P51881|ADT2_MOUSE																		3	VLYDEIKKYT	-0.56
VMVEHKLGLL	101.52	1137.66	10	0	0.2	569.836	2	31.6928	0.9314-0.9483	814	12900	1569903	42855	20240812_KP_AC_DF_9464D_CondB_Y3_S1-A6_1_4855.d	1	Q9CQT5|POMP_MOUSE			Q9CQT5|POMP_MOUSE																		2	VMVEHKLGLL	1.07
VNFEFPEFQL	88.21	1268.61	10	0	-2.5	635.31	2	61.3003	0.9320-0.9490	15000	807000	3053093	98057	20240812_KP_AC_DF_9464D_CondB_Y3_S1-A6_1_4855.d	6	P62082|RS7_MOUSE			P62082|RS7_MOUSE																		2	VNFEFPEFQL	0.08
VSDELIKLYL	102.13	1191.67	10	0	-2.5	596.843	2	49.8491	0.9205-0.9375	139	3080	2483643	78771	20240812_KP_AC_DF_9464D_CondB_Y3_S1-A6_1_4855.d	1	Q99LC8|EI2BA_MOUSE			Q99LC8|EI2BA_MOUSE																		2	VSDELIKLYL	0.71
VSEDTKTKFL	102.28	1166.62	10	0	-2	584.315	2	18.7465	0.9368-0.9537			923425	18169	20240812_KP_AC_DF_9464D_CondB_Y3_S1-A6_1_4855.d	1	Q148V7|RELCH_MOUSE;Q148V7-2|RELCH_MOUSE			Q148V7|RELCH_MOUSE;Q148V7-2|RELCH_MOUSE																		2	VSEDTKTKFL	-0.62
VSFSMEQAGV	77.58	1053.48	10	0	-2.6	1054.48	1	34.7725	1.5151-1.5315	372	5510	1725695	49295	20240812_KP_AC_DF_9464D_CondB_Y3_S1-A6_1_4855.d	1	Q6P4S6|SIK3_MOUSE			Q6P4S6|SIK3_MOUSE																		1	VSFSMEQAGV	0.59
VVFDTGSSNL	101.36	1037.5	10	0	3.5	1038.51	1	31.7601	1.4836-1.5000	216	3200	1574603	42983	20240812_KP_AC_DF_9464D_CondB_Y3_S1-A6_1_4855.d	1	P18242|CATD_MOUSE;O09043|NAPSA_MOUSE			P18242|CATD_MOUSE;O09043|NAPSA_MOUSE																		1	VVFDTGSSNL	0.53
VVFGLGGVGL	101.49	916.538	10	0	-2.7	917.543	1	55.0982	1.4291-1.4455	1250	13200	2743509	88701	20240812_KP_AC_DF_9464D_CondB_Y3_S1-A6_1_4855.d	1	Q64437|ADH7_MOUSE			Q64437|ADH7_MOUSE																		1	VVFGLGGVGL	2.14
VVKDYAFVHM	100.81	1207.61	10	0	-2.7	403.541	3	28.9561	0.7672-0.7843			1435072	37564	20240812_KP_AC_DF_9464D_CondB_Y3_S1-A6_1_4855.d	1	Q8C2Q3|RBM14_MOUSE;Q8C2Q3-2|RBM14_MOUSE			Q8C2Q3|RBM14_MOUSE;Q8C2Q3-2|RBM14_MOUSE																		3	VVKDYAFVHM	0.72
WDVWGSGSAS	101.2	1050.44	10	0	-1.2	1051.45	1	35.7984	1.4652-1.4817	123	1720	1776954	51786	20240812_KP_AC_DF_9464D_CondB_Y3_S1-A6_1_4855.d	2	Q9EPJ9-2|ARFG1_MOUSE;Q9EPJ9|ARFG1_MOUSE			Q9EPJ9-2|ARFG1_MOUSE;Q9EPJ9|ARFG1_MOUSE																		1	WDVWGSGSAS	-0.25
WGQGFRLGDQ	102.34	1162.55	10	0	-2.5	582.282	2	30.5119	0.8716-0.8886	1380	17600	1511189	40529	20240812_KP_AC_DF_9464D_CondB_Y3_S1-A6_1_4855.d	1	Q99J56|DERL1_MOUSE			Q99J56|DERL1_MOUSE																		2	WGQGFRLGDQ	-1.05
WLSNQLRNQK	82.04	1285.69	10	0	-1.7	429.57	3	16.5021	0.7432-0.7603			810699	13647	20240812_KP_AC_DF_9464D_CondB_Y3_S1-A6_1_4855.d	1	P84078|ARF1_MOUSE			P84078|ARF1_MOUSE																		3	WLSNQLRNQK	-1.65
WWTGWFGKAA	100.51	1208.58	10	0	-5.3	605.292	2	48.8497	0.8961-0.9130	2960	89800	2432840	76736	20240812_KP_AC_DF_9464D_CondB_Y3_S1-A6_1_4855.d	3	Q64213|SF01_MOUSE			Q64213|SF01_MOUSE																		2	WWTGWFGKAA	-0.17
WYDNEYGYSN	68.25	1309.49	10	0	-3.1	655.75	2	23.2354	0.9381-0.9551	843	19700	1147085	26945	20240812_KP_AC_DF_9464D_CondB_Y3_S1-A6_1_4855.d	2	P16858|G3P_MOUSE;Q64467|G3PT_MOUSE			P16858|G3P_MOUSE;Q64467|G3PT_MOUSE																		2	WYDNEYGYSN	-2
YDDPYKKAVA	102.15	1168.58	10	0	-6.2	585.292	2	13.8518	0.8954-0.9124	662	8020	677873	8837	20240812_KP_AC_DF_9464D_CondB_Y3_S1-A6_1_4855.d	1	Q8C2Q3|RBM14_MOUSE;Q8C2Q3-2|RBM14_MOUSE			Q8C2Q3|RBM14_MOUSE;Q8C2Q3-2|RBM14_MOUSE																		2	YDDPYKKAVA	-1.12
YGGGYGGGSF	93.29	920.366	10	0	5.5	921.379	1	21.6971	1.3658-1.3823	190	4350	1070940	23952	20240812_KP_AC_DF_9464D_CondB_Y3_S1-A6_1_4855.d	1	Q9CX86|ROA0_MOUSE			Q9CX86|ROA0_MOUSE																		1	YGGGYGGGSF	-0.3
YGGGYGGQSS	100.76	931.367	10	0	1.9	932.376	1	11.2234	1.3790-1.3955			547087	4543	20240812_KP_AC_DF_9464D_CondB_Y3_S1-A6_1_4855.d	1	O35737|HNRH1_MOUSE;P70333|HNRH2_MOUSE			O35737|HNRH1_MOUSE;P70333|HNRH2_MOUSE																		1	YGGGYGGQSS	-0.97
YIADKKDVYE	101.36	1242.61	10	0	-4.4	622.311	2	13.3406	0.9422-0.9591	955	25000	651107	7979	20240812_KP_AC_DF_9464D_CondB_Y3_S1-A6_1_4855.d	2	Q9CR21|ACPM_MOUSE			Q9CR21|ACPM_MOUSE																		2	YIADKKDVYE	-1.04
YLYTLVITDK	102.01	1227.67	10	0	-1.2	614.844	2	39.8544	0.9375-0.9544	186	3070	1983412	60124	20240812_KP_AC_DF_9464D_CondB_Y3_S1-A6_1_4855.d	1	Q9JJI8|RL38_MOUSE			Q9JJI8|RL38_MOUSE																		2	YLYTLVITDK	0.49
YSYGYNGLGF	101.52	1139.49	10	0	-0.1	1140.5	1	42.1921	1.5720-1.5883	884	9640	2097446	64430	20240812_KP_AC_DF_9464D_CondB_Y3_S1-A6_1_4855.d	1	Q9D0K1|PEX13_MOUSE			Q9D0K1|PEX13_MOUSE																		1	YSYGYNGLGF	-0.28
AAEDVVATGAD	100.91	1017.46	11	0	-0.4	1018.47	1	15.8719	1.4475-1.4639	9390	198000	780585	12489	20240812_KP_AC_DF_9464D_CondB_Y3_S1-A6_1_4855.d	4	O55022|PGRC1_MOUSE			O55022|PGRC1_MOUSE																		1	AAEDVVATGAD	0.363636
AGDTSKKEYFI	101.62	1257.62	11	0	-4.9	629.816	2	21.9905	0.9727-0.9896	300	3910	1085216	24512	20240812_KP_AC_DF_9464D_CondB_Y3_S1-A6_1_4855.d	1	Q78HU7|GLPC_MOUSE			Q78HU7|GLPC_MOUSE																		2	AGDTSKKEYFI	-0.809091
ALDVANKIGII	87.91	1125.68	11	0	-6.9	563.841	2	41.8638	0.9083-0.9252	24300	692000	2078412	63684	20240812_KP_AC_DF_9464D_CondB_Y3_S1-A6_1_4855.d	3	P62751|RL23A_MOUSE			P62751|RL23A_MOUSE																		2	ALDVANKIGII	1.25455
APRLVQKEKID	101.13	1295.76	11	0	-6.7	432.923	3	12.8711	0.7685-0.7856	426	17600	627527	7259	20240812_KP_AC_DF_9464D_CondB_Y3_S1-A6_1_4855.d	2	Q9EP69|SAC1_MOUSE			Q9EP69|SAC1_MOUSE																		3	APRLVQKEKID	-0.918182
AQPSNSLLGEL	102.08	1127.58	11	0	-1.6	1128.59	1	43.83	1.5694-1.5857	767	17800	2181483	67695	20240812_KP_AC_DF_9464D_CondB_Y3_S1-A6_1_4855.d	3	Q9CW46|RAVR1_MOUSE			Q9CW46|RAVR1_MOUSE																		1	AQPSNSLLGEL	-0.0818182
ASSGPTIEEVD	101.32	1103.5	11	0	2	1104.51	1	20.5166	1.5079-1.5243			1012290	21690	20240812_KP_AC_DF_9464D_CondB_Y3_S1-A6_1_4855.d	1	P63017|HSP7C_MOUSE			P63017|HSP7C_MOUSE																		1	ASSGPTIEEVD	-0.390909
ATLKDITRRLK	57.87	1313.81	11	0	-5.6	438.943	3	19.1574	0.7254-0.7425			944073	19005	20240812_KP_AC_DF_9464D_CondB_Y3_S1-A6_1_4855.d	1	Q91VR2|ATPG_MOUSE			Q91VR2|ATPG_MOUSE																		3	ATLKDITRRLK	-0.709091
AVSDELIKLYL	100.82	1262.71	11	0	1.9	632.365	2	52.4412	0.9435-0.9605			2613802	83962	20240812_KP_AC_DF_9464D_CondB_Y3_S1-A6_1_4855.d	1	Q99LC8|EI2BA_MOUSE			Q99LC8|EI2BA_MOUSE																		2	AVSDELIKLYL	0.809091
DIDTAAKFIGA	81.56	1120.58	11	0	-3.8	561.293	2	36.1012	0.8797-0.8967	59.5	982	1794411	52479	20240812_KP_AC_DF_9464D_CondB_Y3_S1-A6_1_4855.d	1	P56383|AT5G2_MOUSE;Q9CR84|AT5G1_MOUSE;P56384|AT5G3_MOUSE			P56383|AT5G2_MOUSE;Q9CR84|AT5G1_MOUSE;P56384|AT5G3_MOUSE																		2	DIDTAAKFIGA	0.472727
DPDVQISWFVN	98.07	1318.62	11	0	13.5	660.326	2	52.5044	0.9246-0.9415			2616923	84035	20240812_KP_AC_DF_9464D_CondB_Y3_S1-A6_1_4855.d	1	P01863|GCAA_MOUSE;P01867-2|IGG2B_MOUSE;P01865|GCAM_MOUSE;P01864|GCAB_MOUSE;P01867|IGG2B_MOUSE			P01863|GCAA_MOUSE;P01867-2|IGG2B_MOUSE;P01865|GCAM_MOUSE;P01864|GCAB_MOUSE;P01867|IGG2B_MOUSE																		2	DPDVQISWFVN	-0.145455
DVQLQESGPGL	101.75	1141.56	11	0	2.7	1142.57	1	30.1572	1.2477-1.2643	97100	2450000	1495299	39879	20240812_KP_AC_DF_9464D_CondB_Y3_S1-A6_1_4855.d	8	P18531|HVM60_MOUSE;P18533|HVM62_MOUSE;P01822|HVM46_MOUSE			P18531|HVM60_MOUSE;P18533|HVM62_MOUSE;P01822|HVM46_MOUSE																		1	DVQLQESGPGL	-0.490909
ENYKDTAPVLD	59.29	1263.6	11	0	-8.2	632.801	2	20.3902	0.9110-0.9280			1005981	21477	20240812_KP_AC_DF_9464D_CondB_Y3_S1-A6_1_4855.d	1	P01867-2|IGG2B_MOUSE;P01867|IGG2B_MOUSE			P01867-2|IGG2B_MOUSE;P01867|IGG2B_MOUSE																		2	ENYKDTAPVLD	-1.06364
FAAPFFIVRHQ	100.59	1331.71	11	0	-10.6	444.907	3	41.8524	0.8007-0.8177			2083154	63854	20240812_KP_AC_DF_9464D_CondB_Y3_S1-A6_1_4855.d	1	P17665|COX7C_MOUSE			P17665|COX7C_MOUSE																		3	FAAPFFIVRHQ	0.718182
FALPSPQHILG	57.88	1178.64	11	0	-5.5	590.326	2	45.874	0.8988-0.9157	319	2180	2287480	71584	20240812_KP_AC_DF_9464D_CondB_Y3_S1-A6_1_4855.d	1	Q9DCN2-2|NB5R3_MOUSE;Q9DCN2|NB5R3_MOUSE			Q9DCN2-2|NB5R3_MOUSE;Q9DCN2|NB5R3_MOUSE																		2	FALPSPQHILG	0.509091
FDYDHDAFLGA	101	1269.53	11	0	-4.4	635.77	2	36.3295	0.9266-0.9435	267	5300	1805506	52906	20240812_KP_AC_DF_9464D_CondB_Y3_S1-A6_1_4855.d	1	O35887|CALU_MOUSE			O35887|CALU_MOUSE																		2	FDYDHDAFLGA	-0.218182
FKPQGKKTKFE	102.41	1336.75	11	0	-0.9	669.382	2	10.8388	0.9584-0.9754	4060	90300	524786	3578	20240812_KP_AC_DF_9464D_CondB_Y3_S1-A6_1_4855.d	5	P09405|NUCL_MOUSE			P09405|NUCL_MOUSE																		2	FKPQGKKTKFE	-1.79091
FLSKFYMGHDP	62.11	1340.62	11	0	-3.7	447.88	3	29.0807	0.7884-0.8055	268	2860	1439851	37771	20240812_KP_AC_DF_9464D_CondB_Y3_S1-A6_1_4855.d	1	Q9CQZ5|NDUA6_MOUSE			Q9CQZ5|NDUA6_MOUSE																		3	FLSKFYMGHDP	-0.309091
FVEDLNESFKD	101.07	1341.61	11	0	-6.5	671.807	2	29.3987	0.9490-0.9659	379	5380	1455612	38292	20240812_KP_AC_DF_9464D_CondB_Y3_S1-A6_1_4855.d	1	Q8BXZ1|TMX3_MOUSE			Q8BXZ1|TMX3_MOUSE																		2	FVEDLNESFKD	-0.781818
FVVNMKQKGKK	102.35	1305.76	11	0	-2	436.259	3	11.4879	0.7151-0.7322	2300	44500	558212	5000	20240812_KP_AC_DF_9464D_CondB_Y3_S1-A6_1_4855.d	2	P08207|S10AA_MOUSE			P08207|S10AA_MOUSE																		3	FVVNMKQKGKK	-0.9
FYLPGLAPVNF	100.86	1236.65	11	0	-5.4	619.331	2	62.1134	0.9402-0.9571			3095635	99451	20240812_KP_AC_DF_9464D_CondB_Y3_S1-A6_1_4855.d	1	P58021|TM9S2_MOUSE			P58021|TM9S2_MOUSE																		2	FYLPGLAPVNF	0.981818
FYNQVSTPLLR	100.66	1336.71	11	0	-0.5	669.364	2	34.599	0.9415-0.9584	633	6410	1717701	48921	20240812_KP_AC_DF_9464D_CondB_Y3_S1-A6_1_4855.d	1	Q61703|ITIH2_MOUSE			Q61703|ITIH2_MOUSE																		2	FYNQVSTPLLR	-0.118182
GAGGALFVHRD	96.22	1098.56	11	0	-2.1	550.285	2	17.7596	0.9083-0.9252	3150	55600	869405	15965	20240812_KP_AC_DF_9464D_CondB_Y3_S1-A6_1_4855.d	2	Q9D6J6|NDUV2_MOUSE			Q9D6J6|NDUV2_MOUSE																		2	GAGGALFVHRD	0.181818
GGRVQAVLTSD	100.71	1101.58	11	0	-1.1	551.796	2	17.7053	0.8580-0.8750	2700	113000	870990	16026	20240812_KP_AC_DF_9464D_CondB_Y3_S1-A6_1_4855.d	2	Q99P91|GPNMB_MOUSE			Q99P91|GPNMB_MOUSE																		2	GGRVQAVLTSD	0.0181818
GHQQLYWSHPR	101.57	1407.68	11	0	3.9	470.236	3	14.9217	0.7459-0.7631			731637	10785	20240812_KP_AC_DF_9464D_CondB_Y3_S1-A6_1_4855.d	1	P62274|RS29_MOUSE			P62274|RS29_MOUSE																		3	GHQQLYWSHPR	-1.73636
GMGGGMGGGMF	101.39	957.351	11	0	-5.1	958.353	1	36.2576	1.4692-1.4856			1802295	52743	20240812_KP_AC_DF_9464D_CondB_Y3_S1-A6_1_4855.d	1	P63038-2|CH60_MOUSE;P63038|CH60_MOUSE			P63038-2|CH60_MOUSE;P63038|CH60_MOUSE																		1	GMGGGMGGGMF	0.518182
GNTWLTAFVLK	88.52	1248.69	11	0	-2.4	625.349	2	53.4798	0.9314-0.9483	132	2590	2664477	85869	20240812_KP_AC_DF_9464D_CondB_Y3_S1-A6_1_4855.d	1	P28666|MUG2_MOUSE;Q61838|PZP_MOUSE;P28665|MUG1_MOUSE			P28666|MUG2_MOUSE;Q61838|PZP_MOUSE;P28665|MUG1_MOUSE																		2	GNTWLTAFVLK	0.572727
GQLSNGDHHFM	101.23	1241.52	11	0	-7.6	414.846	3	16.4705	0.6807-0.6979			809125	13597	20240812_KP_AC_DF_9464D_CondB_Y3_S1-A6_1_4855.d	1	P59326|YTHD1_MOUSE			P59326|YTHD1_MOUSE																		3	GQLSNGDHHFM	-0.909091
GSYFIYSKLNM	102.25	1321.64	11	0	-2.6	661.824	2	41.1262	0.9896-1.0064	583	6530	2045179	62455	20240812_KP_AC_DF_9464D_CondB_Y3_S1-A6_1_4855.d	1	P01867-2|IGG2B_MOUSE;P01867|IGG2B_MOUSE			P01867-2|IGG2B_MOUSE;P01867|IGG2B_MOUSE																		2	GSYFIYSKLNM	0.0909091
GVQFGAGIRFL	101.98	1163.65	11	0	4	582.832	2	48.3996	0.9049-0.9219	134	2860	2410658	75890	20240812_KP_AC_DF_9464D_CondB_Y3_S1-A6_1_4855.d	1	Q8BGH2|SAM50_MOUSE			Q8BGH2|SAM50_MOUSE																		2	GVQFGAGIRFL	0.972727
HDDSDEDLLHI	101.71	1307.56	11	0	-1.8	654.788	2	33.2152	0.9510-0.9679	758	8060	1646367	46167	20240812_KP_AC_DF_9464D_CondB_Y3_S1-A6_1_4855.d	1	Q07113|MPRI_MOUSE			Q07113|MPRI_MOUSE																		2	HDDSDEDLLHI	-1.14545
HEQLSVAEITN	100.98	1239.61	11	0	-6	620.808	2	24.3924	0.9049-0.9219	537	13600	1203949	28945	20240812_KP_AC_DF_9464D_CondB_Y3_S1-A6_1_4855.d	2	P68369|TBA1A_MOUSE;P68368|TBA4A_MOUSE;P05214|TBA3_MOUSE;P05213|TBA1B_MOUSE			P68369|TBA1A_MOUSE;P68368|TBA4A_MOUSE;P05214|TBA3_MOUSE;P05213|TBA1B_MOUSE																		2	HEQLSVAEITN	-0.4
HGLIRKYGLNM	101.78	1300.71	11	0	2.2	651.362	2	21.8624	0.9977-1.0145	9070	162000	1077303	24219	20240812_KP_AC_DF_9464D_CondB_Y3_S1-A6_1_4855.d	3	P62274|RS29_MOUSE			P62274|RS29_MOUSE																		2	HGLIRKYGLNM	-0.290909
HKVGLGFELEA	98.81	1198.63	11	0	-3.6	600.322	2	33.7962	0.9225-0.9395	1210	10600	1674891	47259	20240812_KP_AC_DF_9464D_CondB_Y3_S1-A6_1_4855.d	1	Q60931|VDAC3_MOUSE			Q60931|VDAC3_MOUSE																		2	HKVGLGFELEA	0.136364
HLADHFDSRER	99.97	1381.65	11	0	-3.3	461.555	3	11.3814	0.7781-0.7952			555014	4850	20240812_KP_AC_DF_9464D_CondB_Y3_S1-A6_1_4855.d	2	Q62077|PLCG1_MOUSE			Q62077|PLCG1_MOUSE																		3	HLADHFDSRER	-1.66364
HQFFDDTSSAP	93.5	1250.52	11	0	-2	626.266	2	23.7222	0.9076-0.9246	702	8650	1172430	27906	20240812_KP_AC_DF_9464D_CondB_Y3_S1-A6_1_4855.d	2	Q9CX30|YIF1B_MOUSE;Q9CX30-2|YIF1B_MOUSE			Q9CX30|YIF1B_MOUSE;Q9CX30-2|YIF1B_MOUSE																		2	HQFFDDTSSAP	-0.927273
HRLVLTQEQLH	49.18	1372.76	11	0	-0.7	458.593	3	17.4113	0.7891-0.8061	178	3540	856822	15574	20240812_KP_AC_DF_9464D_CondB_Y3_S1-A6_1_4855.d	1	O08788|DCTN1_MOUSE;O08788-2|DCTN1_MOUSE			O08788|DCTN1_MOUSE;O08788-2|DCTN1_MOUSE																		3	HRLVLTQEQLH	-0.590909
HTVIHMGSTEA	102.35	1181.55	11	0	-4.3	591.78	2	14.603	0.8933-0.9103	928	10100	712666	10102	20240812_KP_AC_DF_9464D_CondB_Y3_S1-A6_1_4855.d	1	Q9DB43|ZFPL1_MOUSE			Q9DB43|ZFPL1_MOUSE																		2	HTVIHMGSTEA	-0.00909091
HVGQAGVQIGN	101.84	1078.55	11	0	-5.5	540.28	2	15.2619	0.8512-0.8682	1590	25500	745837	11269	20240812_KP_AC_DF_9464D_CondB_Y3_S1-A6_1_4855.d	2	P68369|TBA1A_MOUSE;P68373|TBA1C_MOUSE;P05214|TBA3_MOUSE;P05213|TBA1B_MOUSE			P68369|TBA1A_MOUSE;P68373|TBA1C_MOUSE;P05214|TBA3_MOUSE;P05213|TBA1B_MOUSE																		2	HVGQAGVQIGN	-0.0181818
HVIHHTTVVQP	47.25	1266.68	11	0	-2.2	423.234	3	12.1688	0.7350-0.7521	448	4830	592910	6170	20240812_KP_AC_DF_9464D_CondB_Y3_S1-A6_1_4855.d	1	Q8BGZ2-2|F168A_MOUSE;Q80XQ8|F168B_MOUSE;Q8BGZ2|F168A_MOUSE			Q8BGZ2-2|F168A_MOUSE;Q80XQ8|F168B_MOUSE;Q8BGZ2|F168A_MOUSE																		3	HVIHHTTVVQP	0.0909091
HYEEGPGKNLP	102.03	1239.59	11	0	-1.4	620.801	2	14.7935	0.9124-0.9293	5880	49400	723704	10472	20240812_KP_AC_DF_9464D_CondB_Y3_S1-A6_1_4855.d	2	P17665|COX7C_MOUSE			P17665|COX7C_MOUSE																		2	HYEEGPGKNLP	-1.73636
HYGGMDGVGIP	63.74	1101.49	11	0	-0.8	551.753	2	30.6915	0.8546-0.8716	834	5410	1519124	40844	20240812_KP_AC_DF_9464D_CondB_Y3_S1-A6_1_4855.d	1	Q60954|MEIS1_MOUSE;Q60954-3|MEIS1_MOUSE;Q60954-2|MEIS1_MOUSE			Q60954|MEIS1_MOUSE;Q60954-3|MEIS1_MOUSE;Q60954-2|MEIS1_MOUSE																		2	HYGGMDGVGIP	-0.0545455
IEIISGAAALD	81.2	1071.58	11	0	-1.2	1072.59	1	40.2701	1.5419-1.5583	284	2770	2002449	60873	20240812_KP_AC_DF_9464D_CondB_Y3_S1-A6_1_4855.d	1	Q91VR2|ATPG_MOUSE			Q91VR2|ATPG_MOUSE																		1	IEIISGAAALD	1.31818
IGFSYSLGEAA	101.54	1113.53	11	0	-3.2	1114.54	1	40.8766	1.5504-1.5668	8680	141000	2032501	61969	20240812_KP_AC_DF_9464D_CondB_Y3_S1-A6_1_4855.d	2	Q91YT7|YTHD2_MOUSE			Q91YT7|YTHD2_MOUSE																		1	IGFSYSLGEAA	0.681818
ILLSRVPTGTV	101.52	1154.7	11	0	-2.5	578.357	2	33.468	0.8995-0.9164	4030	43700	1659009	46617	20240812_KP_AC_DF_9464D_CondB_Y3_S1-A6_1_4855.d	1	Q9Z0M5|LICH_MOUSE			Q9Z0M5|LICH_MOUSE																		2	ILLSRVPTGTV	1.07273
ILSISASSGLI	56.08	1059.62	11	0	4.4	530.818	2	53.1232	0.8600-0.8770	1210	14100	2647027	85183	20240812_KP_AC_DF_9464D_CondB_Y3_S1-A6_1_4855.d	2	Q9DCF9|SSRG_MOUSE			Q9DCF9|SSRG_MOUSE																		2	ILSISASSGLI	1.75455
ITLTSANHAMI	101.58	1170.61	11	0	-4.3	586.308	2	31.4526	0.9219-0.9388	1330	22700	1558800	42420	20240812_KP_AC_DF_9464D_CondB_Y3_S1-A6_1_4855.d	1	P16110|LEG3_MOUSE			P16110|LEG3_MOUSE																		2	ITLTSANHAMI	0.854545
IVDKYDLFVGS	101.5	1254.65	11	0	-4	628.33	2	36.2899	0.9198-0.9368	1140	36700	1802349	52797	20240812_KP_AC_DF_9464D_CondB_Y3_S1-A6_1_4855.d	3	O35887|CALU_MOUSE			O35887|CALU_MOUSE																		2	IVDKYDLFVGS	0.554545
IVTNFLAGFEP	99.55	1206.63	11	0	-3	604.32	2	56.9331	0.8791-0.8961	476	9130	2834655	91455	20240812_KP_AC_DF_9464D_CondB_Y3_S1-A6_1_4855.d	2	Q03265|ATPA_MOUSE			Q03265|ATPA_MOUSE																		2	IVTNFLAGFEP	0.927273
KINLSQKKTSL	101.39	1258.76	11	0	10.3	420.599	3	13.7205	0.7315-0.7487			671573	8633	20240812_KP_AC_DF_9464D_CondB_Y3_S1-A6_1_4855.d	1	Q9JIF7|COPB_MOUSE			Q9JIF7|COPB_MOUSE																		3	KINLSQKKTSL	-0.809091
KLLDFGSLSNL	101.55	1205.67	11	0	-5	603.837	2	49.8539	0.9435-0.9605	362	5030	2482074	78726	20240812_KP_AC_DF_9464D_CondB_Y3_S1-A6_1_4855.d	1	P63276|RS17_MOUSE			P63276|RS17_MOUSE																		2	KLLDFGSLSNL	0.463636
LEEYQKEQAVN	100.93	1349.65	11	0	0.6	675.831	2	12.786	0.9219-0.9388	292	9630	625951	7207	20240812_KP_AC_DF_9464D_CondB_Y3_S1-A6_1_4855.d	2	D3Z7Q2|SIM20_MOUSE			D3Z7Q2|SIM20_MOUSE																		2	LEEYQKEQAVN	-1.49091
LENPDIKYPLR	44.83	1356.74	11	0	-9.3	453.25	3	25.4791	0.8239-0.8409			1260973	31105	20240812_KP_AC_DF_9464D_CondB_Y3_S1-A6_1_4855.d	1	Q9DCN2-2|NB5R3_MOUSE;Q9DCN2|NB5R3_MOUSE			Q9DCN2-2|NB5R3_MOUSE;Q9DCN2|NB5R3_MOUSE																		3	LENPDIKYPLR	-1.02727
LIKTVETRDGQ	70.46	1258.69	11	0	-3.1	630.349	2	22.857	0.9571-0.9740	511	5540	1128101	26249	20240812_KP_AC_DF_9464D_CondB_Y3_S1-A6_1_4855.d	1	P20152|VIME_MOUSE			P20152|VIME_MOUSE																		2	LIKTVETRDGQ	-0.745455
LPIVFDVLIHD	100.18	1279.72	11	0	-9.1	640.86	2	60.7543	0.9476-0.9645			3027966	97314	20240812_KP_AC_DF_9464D_CondB_Y3_S1-A6_1_4855.d	1	Q99P91|GPNMB_MOUSE			Q99P91|GPNMB_MOUSE																		2	LPIVFDVLIHD	1.45455
LPSPIERTISK	91.56	1239.72	11	0	2	620.868	2	21.3737	0.9327-0.9496	2260	28000	1055093	23345	20240812_KP_AC_DF_9464D_CondB_Y3_S1-A6_1_4855.d	3	P01867-2|IGG2B_MOUSE;P01867|IGG2B_MOUSE			P01867-2|IGG2B_MOUSE;P01867|IGG2B_MOUSE																		2	LPSPIERTISK	-0.418182
LPYKFLKAKKD	101.42	1349.81	11	0	-0.5	450.943	3	16.028	0.7535-0.7706			786965	12773	20240812_KP_AC_DF_9464D_CondB_Y3_S1-A6_1_4855.d	1	Q9CXR1|DHRS7_MOUSE			Q9CXR1|DHRS7_MOUSE																		3	LPYKFLKAKKD	-0.890909
M(+15.99)KTILSNQTVD	50.31	1264.63	11	0	-5.4	633.321	2	18.7535	0.9463-0.9632	712	9420	921821	18089	20240812_KP_AC_DF_9464D_CondB_Y3_S1-A6_1_4855.d	1	P51410|RL9_MOUSE	Oxidation (M)	M1:Oxidation (M):1000.00	P51410|RL9_MOUSE																		2	MKTILSNQTVD	-0.2
MKTILSNQTVD	100.45	1248.64	11	0	0.4	625.327	2	23.747	0.9381-0.9551	7010	264000	1172407	27883	20240812_KP_AC_DF_9464D_CondB_Y3_S1-A6_1_4855.d	3	P51410|RL9_MOUSE			P51410|RL9_MOUSE																		2	MKTILSNQTVD	-0.2
NGVLNSWTDQD	101.53	1247.54	11	0	-3.2	624.776	2	31.7659	0.9022-0.9191	1290	14100	1573055	42959	20240812_KP_AC_DF_9464D_CondB_Y3_S1-A6_1_4855.d	1	P01837|IGKC_MOUSE			P01837|IGKC_MOUSE																		2	NGVLNSWTDQD	-1.11818
NNRVGFANAVV	101.99	1159.61	11	0	-1.8	580.811	2	28.0193	0.8933-0.9103	586	12300	1387631	35843	20240812_KP_AC_DF_9464D_CondB_Y3_S1-A6_1_4855.d	2	P18242|CATD_MOUSE			P18242|CATD_MOUSE																		2	NNRVGFANAVV	0.327273
NREWEFQKYGH	52.17	1492.68	11	0	-3.5	498.567	3	18.1159	0.7822-0.7993	706	14700	890017	16765	20240812_KP_AC_DF_9464D_CondB_Y3_S1-A6_1_4855.d	1	P62878|RBX1_MOUSE			P62878|RBX1_MOUSE																		3	NREWEFQKYGH	-2.30909
PAPATTFAHLD	102.38	1139.56	11	0	-3.9	570.786	2	27.8343	0.8757-0.8927	6630	111000	1378144	35500	20240812_KP_AC_DF_9464D_CondB_Y3_S1-A6_1_4855.d	2	P56480|ATPB_MOUSE			P56480|ATPB_MOUSE																		2	PAPATTFAHLD	0.0636364
PASELRDQAST	22.69	1173.56	11	0	-3	587.787	2	11.4982	0.8872-0.9042	788	7350	561388	5128	20240812_KP_AC_DF_9464D_CondB_Y3_S1-A6_1_4855.d	1	Q9QY93|DCTP1_MOUSE			Q9QY93|DCTP1_MOUSE																		2	PASELRDQAST	-1.04545
PDVQISWFVNN	102.28	1317.64	11	0	-3.6	659.823	2	49.3497	0.9354-0.9524	1220	22400	2456568	77604	20240812_KP_AC_DF_9464D_CondB_Y3_S1-A6_1_4855.d	2	P01863|GCAA_MOUSE;P01867-2|IGG2B_MOUSE;P01865|GCAM_MOUSE;P01864|GCAB_MOUSE;P01867|IGG2B_MOUSE			P01863|GCAA_MOUSE;P01867-2|IGG2B_MOUSE;P01865|GCAM_MOUSE;P01864|GCAB_MOUSE;P01867|IGG2B_MOUSE																		2	PDVQISWFVNN	-0.145455
PEVQFSWFVDD	102.2	1367.6	11	0	-1.4	684.808	2	54.9816	0.9571-0.9740	34300	1790000	2801719	90523	20240812_KP_AC_DF_9464D_CondB_Y3_S1-A6_1_4855.d	17	P01868|IGHG1_MOUSE;P01869|IGH1M_MOUSE			P01868|IGHG1_MOUSE;P01869|IGH1M_MOUSE																		2	PEVQFSWFVDD	-0.3
PFSDFVLALKD	101.93	1250.65	11	0	-11	626.328	2	48.9011	0.9164-0.9334			2435989	76837	20240812_KP_AC_DF_9464D_CondB_Y3_S1-A6_1_4855.d	1	Q9CZP5|BCS1_MOUSE			Q9CZP5|BCS1_MOUSE																		2	PFSDFVLALKD	0.536364
PGDISVEWTSN(+0.98)	101.63	1204.52	11	0	-4.9	1205.53	1	33.7289	1.5733-1.5896			1674844	47212	20240812_KP_AC_DF_9464D_CondB_Y3_S1-A6_1_4855.d	1	P01867-2|IGG2B_MOUSE;P01867|IGG2B_MOUSE	Deamidation (NQ)	N11:Deamidation (NQ):1000.00	P01867-2|IGG2B_MOUSE;P01867|IGG2B_MOUSE																		1	PGDISVEWTSN	-0.636364
PIVKSFNRNEC	101.52	1305.65	11	0	-6.3	436.221	3	16.2586	0.7576-0.7747	3200	57500	796434	13098	20240812_KP_AC_DF_9464D_CondB_Y3_S1-A6_1_4855.d	3	P01837|IGKC_MOUSE			P01837|IGKC_MOUSE																		3	PIVKSFNRNEC	-0.663636
PKDINVKWKID	101.64	1354.76	11	0	-5.3	452.592	3	23.3224	0.7808-0.7979	741	23900	1151864	27152	20240812_KP_AC_DF_9464D_CondB_Y3_S1-A6_1_4855.d	2	P01837|IGKC_MOUSE			P01837|IGKC_MOUSE																		3	PKDINVKWKID	-1.04545
PKFEVIDKPQS	101.61	1286.69	11	0	-1.1	644.35	2	19.5469	0.9408-0.9578	509000	39900000	958312	19528	20240812_KP_AC_DF_9464D_CondB_Y3_S1-A6_1_4855.d	21	P97450|ATP5J_MOUSE			P97450|ATP5J_MOUSE																		2	PKFEVIDKPQS	-0.981818
PKSTGVWSPWM	82.71	1274.61	11	0	-3	638.311	2	42.6322	0.9212-0.9381	2040	16100	2118093	65265	20240812_KP_AC_DF_9464D_CondB_Y3_S1-A6_1_4855.d	1	P50429|ARSB_MOUSE			P50429|ARSB_MOUSE																		2	PKSTGVWSPWM	-0.5
PLDRALAELAA	99.27	1138.63	11	0	-5.3	570.322	2	36.868	0.9090-0.9259	2440	54000	1832521	54013	20240812_KP_AC_DF_9464D_CondB_Y3_S1-A6_1_4855.d	2	P13020-2|GELS_MOUSE;P13020|GELS_MOUSE			P13020-2|GELS_MOUSE;P13020|GELS_MOUSE																		2	PLDRALAELAA	0.5
PLPPLPEYGGK	93.35	1166.63	11	0	-3.8	584.322	2	32.1275	0.8933-0.9103	1480	17000	1590507	43647	20240812_KP_AC_DF_9464D_CondB_Y3_S1-A6_1_4855.d	2	Q9CQQ7|AT5F1_MOUSE			Q9CQQ7|AT5F1_MOUSE																		2	PLPPLPEYGGK	-0.754545
PNASVYQPLKK	102.04	1243.69	11	0	6.7	415.574	3	15.5855	0.7240-0.7411	7180	165000	764783	11927	20240812_KP_AC_DF_9464D_CondB_Y3_S1-A6_1_4855.d	4	Q7TQE6|MACOI_MOUSE			Q7TQE6|MACOI_MOUSE																		3	PNASVYQPLKK	-0.936364
PPAMPQPVPTA	93.67	1104.56	11	0	-3	553.288	2	28.7305	0.8648-0.8818	817	7700	1422420	37104	20240812_KP_AC_DF_9464D_CondB_Y3_S1-A6_1_4855.d	1	P62908|RS3_MOUSE			P62908|RS3_MOUSE																		2	PPAMPQPVPTA	-0.227273
PSNIFGNRNLL	101.58	1243.67	11	0	-1.8	622.84	2	39.4675	0.9307-0.9476	7500	225000	1962716	59240	20240812_KP_AC_DF_9464D_CondB_Y3_S1-A6_1_4855.d	3	Q8C0I1|ADAS_MOUSE			Q8C0I1|ADAS_MOUSE																		2	PSNIFGNRNLL	-0.263636
PTKPDATMVVK	101.57	1185.64	11	0	-6.8	396.219	3	14.89	0.7740-0.7911			730053	10725	20240812_KP_AC_DF_9464D_CondB_Y3_S1-A6_1_4855.d	2	Q61704|ITIH3_MOUSE			Q61704|ITIH3_MOUSE																		3	PTKPDATMVVK	-0.345455
PTRSPSVVISD	91.45	1156.61	11	0	-6.8	579.308	2	18.6833	0.8743-0.8913	182	3720	918645	17961	20240812_KP_AC_DF_9464D_CondB_Y3_S1-A6_1_4855.d	1	P00493|HPRT_MOUSE			P00493|HPRT_MOUSE																		2	PTRSPSVVISD	-0.127273
QRPWWTGWFGK	93.47	1447.71	11	0	-0.6	483.579	3	47.8264	0.7631-0.7802			2382205	74869	20240812_KP_AC_DF_9464D_CondB_Y3_S1-A6_1_4855.d	2	Q64213|SF01_MOUSE			Q64213|SF01_MOUSE																		3	QRPWWTGWFGK	-1.35455
REWDDWKDTHP	39.53	1483.65	11	0	-7.2	495.553	3	20.4534	0.7863-0.8034	1010	19400	1009143	21591	20240812_KP_AC_DF_9464D_CondB_Y3_S1-A6_1_4855.d	2	Q61249|IGBP1_MOUSE			Q61249|IGBP1_MOUSE																		3	REWDDWKDTHP	-2.7
RHGLIRKYGLN	100.92	1325.77	11	0	-7.8	442.926	3	14.269	0.7911-0.8082	400	7190	698426	9578	20240812_KP_AC_DF_9464D_CondB_Y3_S1-A6_1_4855.d	1	P62274|RS29_MOUSE			P62274|RS29_MOUSE																		3	RHGLIRKYGLN	-0.872727
RKESYSVYVYK	101.46	1420.74	11	0	-1	474.585	3	16.186	0.7979-0.8150			794844	13032	20240812_KP_AC_DF_9464D_CondB_Y3_S1-A6_1_4855.d	1	Q8CGP2|H2B1P_MOUSE;Q64525|H2B2B_MOUSE;Q8CGP2-2|H2B1P_MOUSE;Q6ZWY9|H2B1C_MOUSE;Q64475|H2B1B_MOUSE;P10853|H2B1F_MOUSE;Q8CGP1|H2B1K_MOUSE;P10854|H2B1M_MOUSE;Q64478|H2B1H_MOUSE			Q8CGP2|H2B1P_MOUSE;Q64525|H2B2B_MOUSE;Q8CGP2-2|H2B1P_MOUSE;Q6ZWY9|H2B1C_MOUSE;Q64475|H2B1B_MOUSE;P10853|H2B1F_MOUSE;Q8CGP1|H2B1K_MOUSE;P10854|H2B1M_MOUSE;Q64478|H2B1H_MOUSE																		3	RKESYSVYVYK	-1.17273
RLDVGNFSWGS	99.8	1236.59	11	0	12.1	619.309	2	39.4502	0.9314-0.9483			1962754	59278	20240812_KP_AC_DF_9464D_CondB_Y3_S1-A6_1_4855.d	1	P62242|RS8_MOUSE			P62242|RS8_MOUSE																		2	RLDVGNFSWGS	-0.363636
RQNGVLNSWTD	102.32	1288.62	11	0	-0.7	645.315	2	26.2073	0.9225-0.9395	592	13400	1295764	32368	20240812_KP_AC_DF_9464D_CondB_Y3_S1-A6_1_4855.d	2	P01837|IGKC_MOUSE			P01837|IGKC_MOUSE																		2	RQNGVLNSWTD	-1.20909
RVEKDGLILTS	52.88	1229.7	11	0	-3.8	615.854	2	21.1767	0.9456-0.9625	391	8690	1043993	22913	20240812_KP_AC_DF_9464D_CondB_Y3_S1-A6_1_4855.d	1	Q99LX0|PARK7_MOUSE			Q99LX0|PARK7_MOUSE																		2	RVEKDGLILTS	-0.0909091
SAGGFGFGSSG	101.45	929.388	11	0	1	930.396	1	26.5222	1.3862-1.4027			1313296	33136	20240812_KP_AC_DF_9464D_CondB_Y3_S1-A6_1_4855.d	2	Q80U93|NU214_MOUSE			Q80U93|NU214_MOUSE																		1	SAGGFGFGSSG	0.272727
SAIQNLHSFDP	28.13	1227.59	11	0	-1.9	614.8	2	30.2052	0.9130-0.9300	595	4920	1496906	39962	20240812_KP_AC_DF_9464D_CondB_Y3_S1-A6_1_4855.d	1	P48024|EIF1_MOUSE			P48024|EIF1_MOUSE																		2	SAIQNLHSFDP	-0.363636
SAYRFGLGSIA	89.07	1140.59	11	0	-2.9	571.302	2	37.3397	0.8784-0.8954	474	5650	1856312	54944	20240812_KP_AC_DF_9464D_CondB_Y3_S1-A6_1_4855.d	1	Q9QXX4|S2513_MOUSE			Q9QXX4|S2513_MOUSE																		2	SAYRFGLGSIA	0.590909
SDGSYFIYSKL	101.77	1278.61	11	0	-2.5	640.312	2	39.5637	0.9490-0.9659	543	6980	1969089	59517	20240812_KP_AC_DF_9464D_CondB_Y3_S1-A6_1_4855.d	1	P01867-2|IGG2B_MOUSE;P01867|IGG2B_MOUSE			P01867-2|IGG2B_MOUSE;P01867|IGG2B_MOUSE																		2	SDGSYFIYSKL	-0.154545
SFQYDHEAFLG	101.39	1312.57	11	0	-0.6	657.293	2	33.6413	0.9130-0.9300	600	7630	1670140	47080	20240812_KP_AC_DF_9464D_CondB_Y3_S1-A6_1_4855.d	1	Q05186|RCN1_MOUSE			Q05186|RCN1_MOUSE																		2	SFQYDHEAFLG	-0.454545
SFVNDIFERIA	101.92	1309.67	11	0	-3.3	655.838	2	53.903	0.9435-0.9605	2400	53200	2685030	86610	20240812_KP_AC_DF_9464D_CondB_Y3_S1-A6_1_4855.d	2	Q8CGP0|H2B3B_MOUSE;Q8CGP2|H2B1P_MOUSE;Q64525|H2B2B_MOUSE;Q8CGP2-2|H2B1P_MOUSE;Q6ZWY9|H2B1C_MOUSE;Q64475|H2B1B_MOUSE;P10853|H2B1F_MOUSE;Q8CGP1|H2B1K_MOUSE;Q9D2U9|H2B3A_MOUSE;P10854|H2B1M_MOUSE;Q64478|H2B1H_MOUSE			Q8CGP0|H2B3B_MOUSE;Q8CGP2|H2B1P_MOUSE;Q64525|H2B2B_MOUSE;Q8CGP2-2|H2B1P_MOUSE;Q6ZWY9|H2B1C_MOUSE;Q64475|H2B1B_MOUSE;P10853|H2B1F_MOUSE;Q8CGP1|H2B1K_MOUSE;Q9D2U9|H2B3A_MOUSE;P10854|H2B1M_MOUSE;Q64478|H2B1H_MOUSE																		2	SFVNDIFERIA	0.436364
SGDAAIVDMVP	99.88	1073.51	11	0	-5.7	1074.51	1	43.1281	1.5059-1.5223	208	2560	2144983	66247	20240812_KP_AC_DF_9464D_CondB_Y3_S1-A6_1_4855.d	1	P10126|EF1A1_MOUSE			P10126|EF1A1_MOUSE																		1	SGDAAIVDMVP	0.781818
SGSGFN(+0.98)GGFGS	44.92	973.378	11	0	-12.8	974.372	1	22.8874	1.3862-1.4027			1131266	26366	20240812_KP_AC_DF_9464D_CondB_Y3_S1-A6_1_4855.d	1	Q921F2|TADBP_MOUSE	Deamidation (NQ)	N6:Deamidation (NQ):1000.00	Q921F2|TADBP_MOUSE																		1	SGSGFNGGFGS	-0.209091
SGSGFNGGFGS	101.61	972.394	11	0	0.8	973.402	1	21.4018	1.3889-1.4054			1056633	23361	20240812_KP_AC_DF_9464D_CondB_Y3_S1-A6_1_4855.d	1	Q921F2|TADBP_MOUSE			Q921F2|TADBP_MOUSE																		1	SGSGFNGGFGS	-0.209091
SGSPTSYFTSG	101.14	1089.46	11	0	-0.1	1090.47	1	26.7435	1.4698-1.4863			1324379	33551	20240812_KP_AC_DF_9464D_CondB_Y3_S1-A6_1_4855.d	1	Q9CW46|RAVR1_MOUSE			Q9CW46|RAVR1_MOUSE																		1	SGSPTSYFTSG	-0.5
SGSYNDYLRAA	101.84	1215.55	11	0	1.8	608.784	2	23.4074	0.8906-0.9076	1030	14300	1155007	27247	20240812_KP_AC_DF_9464D_CondB_Y3_S1-A6_1_4855.d	1	Q8C2Q3|RBM14_MOUSE			Q8C2Q3|RBM14_MOUSE																		2	SGSYNDYLRAA	-0.790909
SGVHTFPAVLQ	101.18	1154.61	11	0	-1.9	578.31	2	33.7287	0.8818-0.8988	884	16000	1673301	47193	20240812_KP_AC_DF_9464D_CondB_Y3_S1-A6_1_4855.d	3	P01868|IGHG1_MOUSE;P01863|GCAA_MOUSE;P01865|GCAM_MOUSE;P01869|IGH1M_MOUSE			P01868|IGHG1_MOUSE;P01863|GCAA_MOUSE;P01865|GCAM_MOUSE;P01869|IGH1M_MOUSE																		2	SGVHTFPAVLQ	0.6
SIAKEGFEKIS	101.29	1207.64	11	0	-4	604.827	2	18.304	0.9429-0.9598			901147	17227	20240812_KP_AC_DF_9464D_CondB_Y3_S1-A6_1_4855.d	1	P63038|CH60_MOUSE			P63038|CH60_MOUSE																		2	SIAKEGFEKIS	-0.290909
SISASSGLIAL	80.55	1017.57	11	0	0.3	1018.58	1	45.7388	1.5184-1.5347	2310	23700	2274806	71102	20240812_KP_AC_DF_9464D_CondB_Y3_S1-A6_1_4855.d	1	Q9DCF9|SSRG_MOUSE			Q9DCF9|SSRG_MOUSE																		1	SISASSGLIAL	1.50909
SISESAFSARF	85.7	1200.58	11	0	-2.6	601.294	2	33.8703	0.8933-0.9103	686	18700	1679635	47431	20240812_KP_AC_DF_9464D_CondB_Y3_S1-A6_1_4855.d	2	P51655|GPC4_MOUSE			P51655|GPC4_MOUSE																		2	SISESAFSARF	0.227273
SIYSSTPEVKA	94.71	1180.6	11	0	-5	591.303	2	20.3763	0.8899-0.9069	361	5840	1004432	21452	20240812_KP_AC_DF_9464D_CondB_Y3_S1-A6_1_4855.d	1	Q9Z1Z2|STRAP_MOUSE			Q9Z1Z2|STRAP_MOUSE																		2	SIYSSTPEVKA	-0.263636
SM(+15.99)DSKSSGWGM	102.36	1187.46	11	0	-3	594.735	2	18.5565	0.8655-0.8825	6410	59100	912260	17672	20240812_KP_AC_DF_9464D_CondB_Y3_S1-A6_1_4855.d	2	Q921F2|TADBP_MOUSE	Oxidation (M)	M2:Oxidation (M):74.48	Q921F2|TADBP_MOUSE																		2	SMDSKSSGWGM	-0.772727
SM(+15.99)DSKSSGWGM(+15.99)	92.18	1203.45	11	0	-5	602.731	2	11.5189	0.8668-0.8838	1610	6070	566155	5323	20240812_KP_AC_DF_9464D_CondB_Y3_S1-A6_1_4855.d	1	Q921F2|TADBP_MOUSE	Oxidation (M); Oxidation (M)	M2:Oxidation (M):1000.00;M11:Oxidation (M):1000.00	Q921F2|TADBP_MOUSE																		2	SMDSKSSGWGM	-0.772727
SM(+15.99)VKISVYGTL	90.8	1212.64	11	0	-0.8	607.328	2	35.0378	0.9456-0.9625	489	5760	1738436	49844	20240812_KP_AC_DF_9464D_CondB_Y3_S1-A6_1_4855.d	1	O35657|NEUR1_MOUSE	Oxidation (M)	M2:Oxidation (M):1000.00	O35657|NEUR1_MOUSE																		2	SMVKISVYGTL	0.972727
SMAGFGGVGRM	97.67	1068.48	11	0	-6.8	535.246	2	29.4704	0.8491-0.8661	530	7810	1458803	38435	20240812_KP_AC_DF_9464D_CondB_Y3_S1-A6_1_4855.d	1	Q8C854-1|MYEF2_MOUSE;Q8C854|MYEF2_MOUSE;Q8C854-3|MYEF2_MOUSE;Q8C854-2|MYEF2_MOUSE			Q8C854-1|MYEF2_MOUSE;Q8C854|MYEF2_MOUSE;Q8C854-3|MYEF2_MOUSE;Q8C854-2|MYEF2_MOUSE																		2	SMAGFGGVGRM	0.518182
SMDSKSSGWGM	101.7	1171.46	11	0	-2.5	1172.47	1	21.6597	1.5765-1.5928	63600	1910000	1066105	23689	20240812_KP_AC_DF_9464D_CondB_Y3_S1-A6_1_4855.d	6	Q921F2|TADBP_MOUSE			Q921F2|TADBP_MOUSE																		1	SMDSKSSGWGM	-0.772727
SMDSKSSGWGM(+15.99)	102.31	1187.46	11	0	-0.7	594.736	2	13.9376	0.8586-0.8757	4670	18400	674738	8750	20240812_KP_AC_DF_9464D_CondB_Y3_S1-A6_1_4855.d	1	Q921F2|TADBP_MOUSE	Oxidation (M)	M11:Oxidation (M):94.67	Q921F2|TADBP_MOUSE																		2	SMDSKSSGWGM	-0.772727
SMVKISVYGTL	102.22	1196.65	11	0	-3	599.329	2	40.1041	0.9483-0.9652	9280	130000	1988158	60298	20240812_KP_AC_DF_9464D_CondB_Y3_S1-A6_1_4855.d	2	O35657|NEUR1_MOUSE			O35657|NEUR1_MOUSE																		2	SMVKISVYGTL	0.972727
SNRHGLIRKYG	101.58	1299.72	11	0	-2.2	434.245	3	11.1407	0.7377-0.7548	526	8820	542259	4287	20240812_KP_AC_DF_9464D_CondB_Y3_S1-A6_1_4855.d	2	P62274|RS29_MOUSE			P62274|RS29_MOUSE																		3	SNRHGLIRKYG	-1.29091
SNVKIQSTPVK	50.08	1199.69	11	0	-4	600.849	2	12.7406	0.9293-0.9463			622799	7103	20240812_KP_AC_DF_9464D_CondB_Y3_S1-A6_1_4855.d	1	P62821|RAB1A_MOUSE			P62821|RAB1A_MOUSE																		2	SNVKIQSTPVK	-0.527273
SNVLLKTGFDF	101.4	1239.65	11	0	-3.3	620.83	2	45.6696	0.9375-0.9544	2070	24100	2271665	71009	20240812_KP_AC_DF_9464D_CondB_Y3_S1-A6_1_4855.d	1	Q8C3W1|CA198_MOUSE			Q8C3W1|CA198_MOUSE																		2	SNVLLKTGFDF	0.418182
SQATDFGEALV	101.78	1136.53	11	0	1	1137.54	1	38.091	1.5733-1.5896			1894463	56519	20240812_KP_AC_DF_9464D_CondB_Y3_S1-A6_1_4855.d	1	O35887|CALU_MOUSE			O35887|CALU_MOUSE																		1	SQATDFGEALV	0.181818
SRISITRDTSK	101.51	1262.69	11	0	-5.9	421.903	3	11.2992	0.7329-0.7500	1430	15200	548660	4592	20240812_KP_AC_DF_9464D_CondB_Y3_S1-A6_1_4855.d	1	P18532|HVM61_MOUSE;P01823|HVM47_MOUSE			P18532|HVM61_MOUSE;P01823|HVM47_MOUSE																		3	SRISITRDTSK	-1.01818
SSATFEKESVM	101.25	1214.55	11	0	-4.1	608.279	2	20.3258	0.8954-0.9124	416	6760	1002829	21373	20240812_KP_AC_DF_9464D_CondB_Y3_S1-A6_1_4855.d	1	P51912|AAAT_MOUSE			P51912|AAAT_MOUSE																		2	SSATFEKESVM	-0.3
SSEAPPLVNED	100.73	1156.52	11	0	-0.9	579.269	2	21.8121	0.8791-0.8961	528	8480	1078864	24256	20240812_KP_AC_DF_9464D_CondB_Y3_S1-A6_1_4855.d	1	Q91YQ5|RPN1_MOUSE			Q91YQ5|RPN1_MOUSE																		2	SSEAPPLVNED	-0.818182
SSISSADLFDE	85.83	1169.51	11	0	-8.8	1170.51	1	36.7606	1.5700-1.5863	44.9	849	1827780	53844	20240812_KP_AC_DF_9464D_CondB_Y3_S1-A6_1_4855.d	1	Q9D8S3|ARFG3_MOUSE			Q9D8S3|ARFG3_MOUSE																		1	SSISSADLFDE	-0.0727273
SSVHTFPALLQ	102.16	1198.63	11	0	-3	600.323	2	38.3114	0.9185-0.9354	2050	15300	1902429	56865	20240812_KP_AC_DF_9464D_CondB_Y3_S1-A6_1_4855.d	1	P01867-2|IGG2B_MOUSE;P01867|IGG2B_MOUSE			P01867-2|IGG2B_MOUSE;P01867|IGG2B_MOUSE																		2	SSVHTFPALLQ	0.527273
SSVQGFGGWRS	100.91	1166.55	11	0	-1.9	584.28	2	25.5107	0.8539-0.8709			1262540	31148	20240812_KP_AC_DF_9464D_CondB_Y3_S1-A6_1_4855.d	1	Q80U93|NU214_MOUSE			Q80U93|NU214_MOUSE																		2	SSVQGFGGWRS	-0.5
STFDAGAGIAL	101.16	1021.51	11	0	-1.9	1022.51	1	41.5091	1.4882-1.5046	347	2630	2064111	63099	20240812_KP_AC_DF_9464D_CondB_Y3_S1-A6_1_4855.d	1	P16858|G3P_MOUSE			P16858|G3P_MOUSE																		1	STFDAGAGIAL	0.972727
STFSHHSMVSM	100.53	1249.52	11	0	-1.2	625.768	2	18.7963	0.9212-0.9381	317	5290	924993	18213	20240812_KP_AC_DF_9464D_CondB_Y3_S1-A6_1_4855.d	2	Q80X50|UBP2L_MOUSE;Q80X50-5|UBP2L_MOUSE;Q80X50-2|UBP2L_MOUSE			Q80X50|UBP2L_MOUSE;Q80X50-5|UBP2L_MOUSE;Q80X50-2|UBP2L_MOUSE																		2	STFSHHSMVSM	0.0454545
STGGFGTTSTF	101.65	1061.47	11	0	-1.9	1062.47	1	29.3985	1.5013-1.5177			1457179	38335	20240812_KP_AC_DF_9464D_CondB_Y3_S1-A6_1_4855.d	1	Q6PFD9|NUP98_MOUSE			Q6PFD9|NUP98_MOUSE																		1	STGGFGTTSTF	0
STSDYQVISDR	75.76	1269.58	11	0	0	635.799	2	17.6318	0.9327-0.9496	422	5440	869445	16005	20240812_KP_AC_DF_9464D_CondB_Y3_S1-A6_1_4855.d	1	Q8R4R6|NUP35_MOUSE			Q8R4R6|NUP35_MOUSE																		2	STSDYQVISDR	-0.972727
SVITKKLEDVK	90.36	1258.75	11	0	-11.5	420.586	3	16.1228	0.7233-0.7404			791681	12917	20240812_KP_AC_DF_9464D_CondB_Y3_S1-A6_1_4855.d	1	Q62393|TPD52_MOUSE;Q62393-2|TPD52_MOUSE			Q62393|TPD52_MOUSE;Q62393-2|TPD52_MOUSE																		3	SVITKKLEDVK	-0.318182
SVQVFGRKKTA	51.57	1219.7	11	0	-5.5	407.573	3	11.8202	0.6986-0.7157	1060	9040	574025	5573	20240812_KP_AC_DF_9464D_CondB_Y3_S1-A6_1_4855.d	1	P14131|RS16_MOUSE			P14131|RS16_MOUSE																		3	SVQVFGRKKTA	-0.427273
SWDVWGSGSAS	101.53	1137.47	11	0	-0.8	1138.48	1	37.3062	1.5315-1.5478	2050	18100	1851503	54707	20240812_KP_AC_DF_9464D_CondB_Y3_S1-A6_1_4855.d	1	Q9EPJ9-2|ARFG1_MOUSE;Q9EPJ9|ARFG1_MOUSE			Q9EPJ9-2|ARFG1_MOUSE;Q9EPJ9|ARFG1_MOUSE																		1	SWDVWGSGSAS	-0.3
SWYDNEYGYSN	101.6	1396.52	11	0	0.8	699.268	2	28.1287	0.9591-0.9760	3570	55900	1389244	35932	20240812_KP_AC_DF_9464D_CondB_Y3_S1-A6_1_4855.d	2	P16858|G3P_MOUSE			P16858|G3P_MOUSE																		2	SWYDNEYGYSN	-1.89091
SYDDPYKKAVA	101.99	1255.61	11	0	-7.3	419.54	3	14.4381	0.7637-0.7808	5080	115000	704755	9811	20240812_KP_AC_DF_9464D_CondB_Y3_S1-A6_1_4855.d	3	Q8C2Q3|RBM14_MOUSE;Q8C2Q3-2|RBM14_MOUSE			Q8C2Q3|RBM14_MOUSE;Q8C2Q3-2|RBM14_MOUSE																		3	SYDDPYKKAVA	-1.09091
SYGYNGLGFNR	102.43	1246.57	11	0	-7.9	624.289	2	27.1754	0.9130-0.9300	154	3520	1344966	34326	20240812_KP_AC_DF_9464D_CondB_Y3_S1-A6_1_4855.d	1	Q9D0K1|PEX13_MOUSE			Q9D0K1|PEX13_MOUSE																		2	SYGYNGLGFNR	-0.863636
TAAVPVEEASG	43.98	1029.5	11	0	-11.1	1030.49	1	17.9879	1.4514-1.4679			885208	16528	20240812_KP_AC_DF_9464D_CondB_Y3_S1-A6_1_4855.d	1	Q91W59-3|RBMS1_MOUSE;Q91W59|RBMS1_MOUSE;Q91W59-2|RBMS1_MOUSE			Q91W59-3|RBMS1_MOUSE;Q91W59|RBMS1_MOUSE;Q91W59-2|RBMS1_MOUSE																		1	TAAVPVEEASG	0.3
TADEGWDNQNW	101.3	1334.52	11	0	-3.8	668.263	2	31.3573	0.9219-0.9388	2980	28300	1554071	42263	20240812_KP_AC_DF_9464D_CondB_Y3_S1-A6_1_4855.d	1	Q9EPJ9-2|ARFG1_MOUSE;Q9EPJ9|ARFG1_MOUSE			Q9EPJ9-2|ARFG1_MOUSE;Q9EPJ9|ARFG1_MOUSE																		2	TADEGWDNQNW	-2.00909
TAEIIKSLPQK	99.68	1226.72	11	0	1.1	614.37	2	20.069	0.9286-0.9456	350	7980	988507	20767	20240812_KP_AC_DF_9464D_CondB_Y3_S1-A6_1_4855.d	2	Q9CQX8|KGD4_MOUSE			Q9CQX8|KGD4_MOUSE																		2	TAEIIKSLPQK	-0.3
TAEILELAGNA	101.41	1100.57	11	0	-1	1101.58	1	41.6436	1.5315-1.5478	1780	17500	2070452	63344	20240812_KP_AC_DF_9464D_CondB_Y3_S1-A6_1_4855.d	1	C0HKE3|H2A1D_MOUSE;Q8BFU2|H2A3_MOUSE;Q9QZQ8-1|H2AY_MOUSE;C0HKE8|H2A1O_MOUSE;Q8R1M2|H2AJ_MOUSE;Q8CGP5|H2A1F_MOUSE;C0HKE9|H2A1P_MOUSE;Q64523|H2A2C_MOUSE;C0HKE7|H2A1N_MOUSE;P27661|H2AX_MOUSE;Q8CGP7|H2A1K_MOUSE;Q9QZQ8|H2AY_MOUSE;Q8CGP6|H2A1H_MOUSE;C0HKE4|H2A1E_MOUSE;Q64522|H2A2B_MOUSE;Q6GSS7|H2A2A_MOUSE;C0HKE1|H2A1B_MOUSE;C0HKE6|H2A1I_MOUSE;C0HKE5|H2A1G_MOUSE;C0HKE2|H2A1C_MOUSE			C0HKE3|H2A1D_MOUSE;Q8BFU2|H2A3_MOUSE;Q9QZQ8-1|H2AY_MOUSE;C0HKE8|H2A1O_MOUSE;Q8R1M2|H2AJ_MOUSE;Q8CGP5|H2A1F_MOUSE;C0HKE9|H2A1P_MOUSE;Q64523|H2A2C_MOUSE;C0HKE7|H2A1N_MOUSE;P27661|H2AX_MOUSE;Q8CGP7|H2A1K_MOUSE;Q9QZQ8|H2AY_MOUSE;Q8CGP6|H2A1H_MOUSE;C0HKE4|H2A1E_MOUSE;Q64522|H2A2B_MOUSE;Q6GSS7|H2A2A_MOUSE;C0HKE1|H2A1B_MOUSE;C0HKE6|H2A1I_MOUSE;C0HKE5|H2A1G_MOUSE;C0HKE2|H2A1C_MOUSE																		1	TAEILELAGNA	0.536364
TAFSQLAFAGK	101.63	1139.6	11	0	-3.3	570.804	2	34.0192	0.8784-0.8954	1790	22200	1689087	47739	20240812_KP_AC_DF_9464D_CondB_Y3_S1-A6_1_4855.d	1	Q9ERK4|XPO2_MOUSE			Q9ERK4|XPO2_MOUSE																		2	TAFSQLAFAGK	0.5
TALLQKLTWAS	54.32	1230.7	11	0	3.2	616.358	2	42.1429	0.9239-0.9408	221	4520	2097487	64471	20240812_KP_AC_DF_9464D_CondB_Y3_S1-A6_1_4855.d	1	P56873|ZNRD2_MOUSE			P56873|ZNRD2_MOUSE																		2	TALLQKLTWAS	0.409091
TASGEADGELF	101.12	1095.47	11	0	0.8	1096.48	1	30.4528	1.5105-1.5269	284	2360	1509591	40455	20240812_KP_AC_DF_9464D_CondB_Y3_S1-A6_1_4855.d	1	P70699|LYAG_MOUSE			P70699|LYAG_MOUSE																		1	TASGEADGELF	-0.236364
TDEEQATGLER	98.14	1247.56	11	0	-8.3	624.784	2	12.8354	0.9029-0.9198			627507	7239	20240812_KP_AC_DF_9464D_CondB_Y3_S1-A6_1_4855.d	1	P19536|COX5B_MOUSE			P19536|COX5B_MOUSE																		2	TDEEQATGLER	-1.65455
TEINKKIYKIG	90.5	1305.77	11	0	-9.7	436.258	3	15.9648	0.7815-0.7986			783770	12626	20240812_KP_AC_DF_9464D_CondB_Y3_S1-A6_1_4855.d	1	P27659|RL3_MOUSE			P27659|RL3_MOUSE																		3	TEINKKIYKIG	-0.690909
TERFGQGGAGP	73.79	1075.5	11	0	-2.4	538.758	2	13.262	0.8437-0.8607	646	8910	651126	7998	20240812_KP_AC_DF_9464D_CondB_Y3_S1-A6_1_4855.d	1	Q8VIJ6|SFPQ_MOUSE			Q8VIJ6|SFPQ_MOUSE																		2	TERFGQGGAGP	-0.981818
TETQEKNPLPS	94.49	1242.61	11	0	-0.1	622.312	2	14.8115	0.8893-0.9062	688	4580	723725	10493	20240812_KP_AC_DF_9464D_CondB_Y3_S1-A6_1_4855.d	1	P20065-2|TYB4_MOUSE;P20065|TYB4_MOUSE			P20065-2|TYB4_MOUSE;P20065|TYB4_MOUSE																		2	TETQEKNPLPS	-1.77273
TETQEKNTLPT	50.05	1260.62	11	0	-2.3	631.316	2	13.5496	0.9035-0.9205	3850	21200	658983	8235	20240812_KP_AC_DF_9464D_CondB_Y3_S1-A6_1_4855.d	1	Q6ZWY8|TYB10_MOUSE			Q6ZWY8|TYB10_MOUSE																		2	TETQEKNTLPT	-1.68182
TEVLKTNGLLV	71.67	1185.7	11	0	-3	593.854	2	37.4257	0.9178-0.9347	304	4670	1859448	55032	20240812_KP_AC_DF_9464D_CondB_Y3_S1-A6_1_4855.d	1	P19253|RL13A_MOUSE			P19253|RL13A_MOUSE																		2	TEVLKTNGLLV	0.645455
TEWLDGKHVVF	101.97	1329.67	11	0	-3.7	665.841	2	36.7061	0.9537-0.9706	263	4890	1823018	53654	20240812_KP_AC_DF_9464D_CondB_Y3_S1-A6_1_4855.d	1	P17742|PPIA_MOUSE			P17742|PPIA_MOUSE																		2	TEWLDGKHVVF	-0.1
TEWVGATTEWS	101.5	1265.56	11	0	-0.1	1266.56	1	36.7659	1.5752-1.5915	1580	18500	1824560	53672	20240812_KP_AC_DF_9464D_CondB_Y3_S1-A6_1_4855.d	2	P14206|RSSA_MOUSE			P14206|RSSA_MOUSE																		1	TEWVGATTEWS	-0.554545
TFDAGAGIALN	101.38	1048.52	11	0	-4.6	1049.52	1	34.4106	1.5105-1.5269	271	8000	1708157	48521	20240812_KP_AC_DF_9464D_CondB_Y3_S1-A6_1_4855.d	2	P16858|G3P_MOUSE			P16858|G3P_MOUSE																		1	TFDAGAGIALN	0.727273
TFEIDVNGILR	101.27	1275.68	11	0	-4.5	638.846	2	46.9644	0.9388-0.9557	263	4280	2339633	73445	20240812_KP_AC_DF_9464D_CondB_Y3_S1-A6_1_4855.d	1	P20029|BIP_MOUSE			P20029|BIP_MOUSE																		2	TFEIDVNGILR	0.336364
TFGSLSQQTSG	102.39	1111.51	11	0	-2.7	1112.52	1	20.0425	1.5295-1.5458			988493	20753	20240812_KP_AC_DF_9464D_CondB_Y3_S1-A6_1_4855.d	1	Q80U93|NU214_MOUSE			Q80U93|NU214_MOUSE																		1	TFGSLSQQTSG	-0.454545
TFHHQVRDDIF	101.43	1413.68	11	0	-3.8	472.232	3	20.4894	0.7205-0.7377	715	13300	1009145	21593	20240812_KP_AC_DF_9464D_CondB_Y3_S1-A6_1_4855.d	1	O08579|EMD_MOUSE			O08579|EMD_MOUSE																		3	TFHHQVRDDIF	-0.709091
TFSSGGGSVAS	101.42	955.425	11	0	2.6	956.434	1	13.6099	1.3816-1.3981	189	1660	665263	8419	20240812_KP_AC_DF_9464D_CondB_Y3_S1-A6_1_4855.d	1	Q80U93|NU214_MOUSE			Q80U93|NU214_MOUSE																		1	TFSSGGGSVAS	0.336364
TFTITGHAETK	101.68	1204.61	11	0	-3	603.31	2	16.2152	0.9435-0.9605	289	4730	794876	13064	20240812_KP_AC_DF_9464D_CondB_Y3_S1-A6_1_4855.d	1	Q64152-2|BTF3_MOUSE;Q64152|BTF3_MOUSE			Q64152-2|BTF3_MOUSE;Q64152|BTF3_MOUSE																		2	TFTITGHAETK	-0.427273
TGFGFGTSTGT	100.79	1031.46	11	0	1	1032.46	1	30.5548	1.4876-1.5040	201	2430	1515933	40701	20240812_KP_AC_DF_9464D_CondB_Y3_S1-A6_1_4855.d	1	Q6PFD9|NUP98_MOUSE			Q6PFD9|NUP98_MOUSE																		1	TGFGFGTSTGT	0.0363636
TGFGTTSGGAF	101.55	1001.45	11	0	-2.4	1002.45	1	29.465	1.4751-1.4915	543	6800	1458760	38392	20240812_KP_AC_DF_9464D_CondB_Y3_S1-A6_1_4855.d	1	Q6PFD9|NUP98_MOUSE			Q6PFD9|NUP98_MOUSE																		1	TGFGTTSGGAF	0.263636
TGGFGTTSTFG	101.67	1031.46	11	0	-0.6	1032.46	1	27.6962	1.4698-1.4863	504	5650	1370240	35216	20240812_KP_AC_DF_9464D_CondB_Y3_S1-A6_1_4855.d	1	Q6PFD9|NUP98_MOUSE			Q6PFD9|NUP98_MOUSE																		1	TGGFGTTSTFG	0.0363636
TGLGTGFGTAL	101.39	993.513	11	0	-0.5	994.52	1	41.5571	1.4967-1.5131	898	11000	2065690	63154	20240812_KP_AC_DF_9464D_CondB_Y3_S1-A6_1_4855.d	1	Q6PFD9|NUP98_MOUSE			Q6PFD9|NUP98_MOUSE																		1	TGLGTGFGTAL	0.772727
TGLKIGGDLTA	102.26	1044.58	11	0	-3.6	523.296	2	29.8841	0.8484-0.8655	468	5040	1481017	39313	20240812_KP_AC_DF_9464D_CondB_Y3_S1-A6_1_4855.d	1	Q8BYK6-2|YTHD3_MOUSE;Q8BYK6-3|YTHD3_MOUSE;Q8BYK6|YTHD3_MOUSE			Q8BYK6-2|YTHD3_MOUSE;Q8BYK6-3|YTHD3_MOUSE;Q8BYK6|YTHD3_MOUSE																		2	TGLKIGGDLTA	0.354545
TGSGMGTLLIS	86.74	1035.53	11	0	0.8	1036.54	1	40.2378	1.5072-1.5236	289	3830	2000871	60819	20240812_KP_AC_DF_9464D_CondB_Y3_S1-A6_1_4855.d	1	P99024|TBB5_MOUSE;Q9D6F9|TBB4A_MOUSE;Q9ERD7|TBB3_MOUSE;P68372|TBB4B_MOUSE;Q922F4|TBB6_MOUSE			P99024|TBB5_MOUSE;Q9D6F9|TBB4A_MOUSE;Q9ERD7|TBB3_MOUSE;P68372|TBB4B_MOUSE;Q922F4|TBB6_MOUSE																		1	TGSGMGTLLIS	0.890909
TGSNNVNTFRP	101.77	1205.58	11	0	-4.1	603.794	2	17.8276	0.8995-0.9164	396	3460	877316	16256	20240812_KP_AC_DF_9464D_CondB_Y3_S1-A6_1_4855.d	1	Q9D0K1|PEX13_MOUSE			Q9D0K1|PEX13_MOUSE																		2	TGSNNVNTFRP	-1.10909
TGTAFGTGTGL	101.57	981.477	11	0	-2	982.482	1	30.4823	1.4606-1.4771	2660	22700	1508002	40390	20240812_KP_AC_DF_9464D_CondB_Y3_S1-A6_1_4855.d	1	Q6PFD9|NUP98_MOUSE			Q6PFD9|NUP98_MOUSE																		1	TGTAFGTGTGL	0.363636
TGTRWNKIVLK	101.25	1314.78	11	0	-4.3	439.264	3	19.8685	0.7322-0.7494	3450	25800	975836	20288	20240812_KP_AC_DF_9464D_CondB_Y3_S1-A6_1_4855.d	1	Q9EPV8|UBL5_MOUSE			Q9EPV8|UBL5_MOUSE																		3	TGTRWNKIVLK	-0.545455
TIDNGVFEVVA	84.97	1162.59	11	0	0.8	1163.6	1	44.2443	1.5707-1.5870	266	4380	2203609	68485	20240812_KP_AC_DF_9464D_CondB_Y3_S1-A6_1_4855.d	1	P20029|BIP_MOUSE			P20029|BIP_MOUSE																		1	TIDNGVFEVVA	0.918182
TIFKDHVSLGD	98.16	1230.62	11	0	-5.3	616.316	2	24.503	0.9219-0.9388	228	7240	1210256	29156	20240812_KP_AC_DF_9464D_CondB_Y3_S1-A6_1_4855.d	2	Q9EPV8|UBL5_MOUSE			Q9EPV8|UBL5_MOUSE																		2	TIFKDHVSLGD	-0.0636364
TIFQNKKRVLL	101.91	1358.84	11	0	-7.2	453.951	3	23.4064	0.7747-0.7918	846	40900	1155025	27265	20240812_KP_AC_DF_9464D_CondB_Y3_S1-A6_1_4855.d	2	P62281|RS11_MOUSE			P62281|RS11_MOUSE																		3	TIFQNKKRVLL	-0.0818182
TIGDLKKLIAA	102.04	1141.71	11	0	-2.5	571.859	2	36.5679	0.9483-0.9652	1770	16600	1815080	53336	20240812_KP_AC_DF_9464D_CondB_Y3_S1-A6_1_4855.d	1	Q9EPV8|UBL5_MOUSE			Q9EPV8|UBL5_MOUSE																		2	TIGDLKKLIAA	0.709091
TIGRLQDEIQN	81.19	1285.66	11	0	-4.1	643.836	2	20.5567	0.9219-0.9388	1530	21100	1012316	21716	20240812_KP_AC_DF_9464D_CondB_Y3_S1-A6_1_4855.d	1	P20152|VIME_MOUSE			P20152|VIME_MOUSE																		2	TIGRLQDEIQN	-0.936364
TISEIKTLFTK	102.19	1279.74	11	0	1.3	640.878	2	34.5018	0.9463-0.9632	180	4570	1712935	48727	20240812_KP_AC_DF_9464D_CondB_Y3_S1-A6_1_4855.d	1	Q9CY27|TECR_MOUSE			Q9CY27|TECR_MOUSE																		2	TISEIKTLFTK	0.127273
TLDEKNYVKAM	101.64	1310.65	11	0	0.1	656.334	2	19.579	0.9652-0.9821	3550	59100	963053	19697	20240812_KP_AC_DF_9464D_CondB_Y3_S1-A6_1_4855.d	2	Q99JT9|MTND_MOUSE			Q99JT9|MTND_MOUSE																		2	TLDEKNYVKAM	-0.781818
TLFGNNKLTTF	101.55	1254.66	11	0	-2.4	628.336	2	40.9425	0.9354-0.9524	1450	15200	2035699	62119	20240812_KP_AC_DF_9464D_CondB_Y3_S1-A6_1_4855.d	1	Q6PFD9|NUP98_MOUSE			Q6PFD9|NUP98_MOUSE																		2	TLFGNNKLTTF	-0.0181818
TLGTEISWENK	97.26	1276.63	11	0	-1.1	639.322	2	28.5768	0.9334-0.9503			1416135	36915	20240812_KP_AC_DF_9464D_CondB_Y3_S1-A6_1_4855.d	1	Q60931|VDAC3_MOUSE			Q60931|VDAC3_MOUSE																		2	TLGTEISWENK	-0.872727
TLLIKTVETRD	101.92	1287.74	11	0	-6.5	430.251	3	23.3729	0.7672-0.7843	2170	50700	1153434	27198	20240812_KP_AC_DF_9464D_CondB_Y3_S1-A6_1_4855.d	3	P20152|VIME_MOUSE			P20152|VIME_MOUSE																		3	TLLIKTVETRD	-0.109091
TLLLSIFQDTK	85.76	1277.72	11	0	1.6	639.87	2	52.8837	0.9889-1.0058			2636014	84838	20240812_KP_AC_DF_9464D_CondB_Y3_S1-A6_1_4855.d	1	Q8R2E9|ERO1B_MOUSE			Q8R2E9|ERO1B_MOUSE																		2	TLLLSIFQDTK	0.509091
TLPSGRKASPP	99.5	1109.62	11	0	-3.3	555.815	2	11.4807	0.9022-0.9191	896	16600	559801	5065	20240812_KP_AC_DF_9464D_CondB_Y3_S1-A6_1_4855.d	2	Q9QY81|PO210_MOUSE			Q9QY81|PO210_MOUSE																		2	TLPSGRKASPP	-0.936364
TLSALDILIKN	84.49	1199.71	11	0	-4.7	600.861	2	48.3637	0.9049-0.9219			2409063	75819	20240812_KP_AC_DF_9464D_CondB_Y3_S1-A6_1_4855.d	2	Q6ZQ38|CAND1_MOUSE			Q6ZQ38|CAND1_MOUSE																		2	TLSALDILIKN	0.890909
TLSGLDGPSTP	77.9	1043.51	11	0	-3.4	1044.52	1	25.6962	1.4889-1.5053	561	6520	1268815	31327	20240812_KP_AC_DF_9464D_CondB_Y3_S1-A6_1_4855.d	1	P41158|ELK4_MOUSE			P41158|ELK4_MOUSE																		1	TLSGLDGPSTP	-0.263636
TLSTKWGETTF	102.14	1269.62	11	0	-3.6	635.817	2	33.6898	0.9117-0.9286	3560	37400	1670109	47049	20240812_KP_AC_DF_9464D_CondB_Y3_S1-A6_1_4855.d	1	Q65Z40|WAPL_MOUSE			Q65Z40|WAPL_MOUSE																		2	TLSTKWGETTF	-0.518182
TLTLVDTGIGM	101.87	1119.58	11	0	-0.5	1120.59	1	47.8264	1.5733-1.5896			2382155	74819	20240812_KP_AC_DF_9464D_CondB_Y3_S1-A6_1_4855.d	1	P11499|HS90B_MOUSE			P11499|HS90B_MOUSE																		1	TLTLVDTGIGM	1.07273
TLWGIQKELQF	100.57	1361.73	11	0	-3.7	681.872	2	49.1505	0.9842-1.0010	2920	72300	2448632	77288	20240812_KP_AC_DF_9464D_CondB_Y3_S1-A6_1_4855.d	2	P06151|LDHA_MOUSE			P06151|LDHA_MOUSE																		2	TLWGIQKELQF	-0.136364
TMEDIDKNADG	101.46	1207.5	11	0	-1.4	604.758	2	13.2909	0.8825-0.8995	1060	7940	649536	7932	20240812_KP_AC_DF_9464D_CondB_Y3_S1-A6_1_4855.d	1	O35887|CALU_MOUSE			O35887|CALU_MOUSE																		2	TMEDIDKNADG	-1.3
TMKVKTPWELK	95.4	1359.76	11	0	-6.5	454.257	3	25.9471	0.8089-0.8259	513	12200	1283103	31899	20240812_KP_AC_DF_9464D_CondB_Y3_S1-A6_1_4855.d	2	P03930|ATP8_MOUSE			P03930|ATP8_MOUSE																		3	TMKVKTPWELK	-0.836364
TNDWEDHLAVK	102.05	1326.62	11	0	-6.1	443.211	3	23.39	0.7500-0.7672	1510	22600	1154999	27239	20240812_KP_AC_DF_9464D_CondB_Y3_S1-A6_1_4855.d	2	P11499|HS90B_MOUSE			P11499|HS90B_MOUSE																		3	TNDWEDHLAVK	-1.17273
TNIKWGEAGAE	101.27	1174.56	11	0	-3	588.286	2	19.8374	0.8675-0.8845	505	8310	979025	20429	20240812_KP_AC_DF_9464D_CondB_Y3_S1-A6_1_4855.d	1	P16858|G3P_MOUSE			P16858|G3P_MOUSE																		2	TNIKWGEAGAE	-0.790909
TNWESPKQIKK	100.87	1357.74	11	0	-7.9	453.582	3	12.4562	0.7054-0.7226	174	3030	607086	6630	20240812_KP_AC_DF_9464D_CondB_Y3_S1-A6_1_4855.d	1	Q80WJ7|LYRIC_MOUSE			Q80WJ7|LYRIC_MOUSE																		3	TNWESPKQIKK	-1.97273
TPEENPPSWAK	102.38	1254.59	11	0	-3.6	628.299	2	18.4783	0.8927-0.9096	579	33300	909097	17557	20240812_KP_AC_DF_9464D_CondB_Y3_S1-A6_1_4855.d	3	P97825|JUPI1_MOUSE			P97825|JUPI1_MOUSE																		2	TPEENPPSWAK	-1.8
TPKKDESLVSR	101.48	1258.69	11	0	-4	420.568	3	10.9348	0.7514-0.7685	2200	14900	527957	3701	20240812_KP_AC_DF_9464D_CondB_Y3_S1-A6_1_4855.d	1	Q8R4R6|NUP35_MOUSE			Q8R4R6|NUP35_MOUSE																		3	TPKKDESLVSR	-1.38182
TPLGTSGLPNG	101.57	1012.52	11	0	-1.7	1013.52	1	24.623	1.4646-1.4810	1120	16400	1216583	29387	20240812_KP_AC_DF_9464D_CondB_Y3_S1-A6_1_4855.d	2	Q04207-2|TF65_MOUSE;Q04207|TF65_MOUSE			Q04207-2|TF65_MOUSE;Q04207|TF65_MOUSE																		1	TPLGTSGLPNG	-0.227273
TPLTGRDGSLA	101	1086.57	11	0	-3.5	544.289	2	18.4315	0.8532-0.8702	1090	12000	905929	17437	20240812_KP_AC_DF_9464D_CondB_Y3_S1-A6_1_4855.d	1	Q80X50|UBP2L_MOUSE;Q80X50-5|UBP2L_MOUSE;Q80X50-2|UBP2L_MOUSE			Q80X50|UBP2L_MOUSE;Q80X50-5|UBP2L_MOUSE;Q80X50-2|UBP2L_MOUSE																		2	TPLTGRDGSLA	-0.290909
TPLTSMVVTKP	102.08	1172.65	11	0	-3.1	587.329	2	31.6781	0.9015-0.9185	766	6740	1568324	42800	20240812_KP_AC_DF_9464D_CondB_Y3_S1-A6_1_4855.d	1	Q61704|ITIH3_MOUSE			Q61704|ITIH3_MOUSE																		2	TPLTSMVVTKP	0.372727
TQDQDVDVKYF	101.85	1356.62	11	0	-2	679.316	2	28.0875	0.9517-0.9686	429	5840	1390799	35963	20240812_KP_AC_DF_9464D_CondB_Y3_S1-A6_1_4855.d	1	Q76MZ3|2AAA_MOUSE			Q76MZ3|2AAA_MOUSE																		2	TQDQDVDVKYF	-1.10909
TQQLGHLSLNS	102.05	1196.62	11	0	1.1	599.315	2	24.5326	0.9110-0.9280	214	5060	1213429	29281	20240812_KP_AC_DF_9464D_CondB_Y3_S1-A6_1_4855.d	1	Q8VC70|RBMS2_MOUSE			Q8VC70|RBMS2_MOUSE																		2	TQQLGHLSLNS	-0.454545
TQQYGSNVANM	86.13	1211.52	11	0	-0.4	606.769	2	19.0851	0.9178-0.9347	255	5020	939322	18826	20240812_KP_AC_DF_9464D_CondB_Y3_S1-A6_1_4855.d	1	Q61656|DDX5_MOUSE			Q61656|DDX5_MOUSE																		2	TQQYGSNVANM	-0.845455
TSEDARLNITP	91.99	1215.61	11	0	-3.2	608.81	2	23.7307	0.9076-0.9246	1310	9850	1170848	27848	20240812_KP_AC_DF_9464D_CondB_Y3_S1-A6_1_4855.d	1	Q62433|NDRG1_MOUSE			Q62433|NDRG1_MOUSE																		2	TSEDARLNITP	-0.790909
TSGGAFGTSAF	101.15	1001.45	11	0	0.8	1002.45	1	32.3382	1.4541-1.4705			1604849	44273	20240812_KP_AC_DF_9464D_CondB_Y3_S1-A6_1_4855.d	1	Q6PFD9|NUP98_MOUSE			Q6PFD9|NUP98_MOUSE																		1	TSGGAFGTSAF	0.454545
TSKNQFFLQLN	101.46	1338.69	11	0	-2.4	670.352	2	40.0372	0.9727-0.9896	793	11800	1988176	60316	20240812_KP_AC_DF_9464D_CondB_Y3_S1-A6_1_4855.d	2	P18532|HVM61_MOUSE			P18532|HVM61_MOUSE																		2	TSKNQFFLQLN	-0.563636
TSSEITTKDLK	101.9	1221.65	11	0	-0.6	611.83	2	13.3255	0.9334-0.9503	2520	44100	647932	7852	20240812_KP_AC_DF_9464D_CondB_Y3_S1-A6_1_4855.d	2	P26350|PTMA_MOUSE			P26350|PTMA_MOUSE																		2	TSSEITTKDLK	-0.927273
TSTAILGFGAP	101.45	1033.54	11	0	-2.3	1034.55	1	44.8577	1.5256-1.5419	456	4230	2232031	69475	20240812_KP_AC_DF_9464D_CondB_Y3_S1-A6_1_4855.d	1	Q6PFD9|NUP98_MOUSE			Q6PFD9|NUP98_MOUSE																		1	TSTAILGFGAP	0.918182
TTEGYQPPPVY	101.5	1250.58	11	0	-1.7	626.297	2	26.9909	0.8906-0.9076	1130	11400	1335435	33939	20240812_KP_AC_DF_9464D_CondB_Y3_S1-A6_1_4855.d	3	O55101|SNG2_MOUSE			O55101|SNG2_MOUSE																		2	TTEGYQPPPVY	-1.09091
TTLSTKWGETT	101.88	1223.6	11	0	2.3	612.81	2	21.2612	0.9076-0.9246	556	6170	1048755	23103	20240812_KP_AC_DF_9464D_CondB_Y3_S1-A6_1_4855.d	1	Q65Z40|WAPL_MOUSE			Q65Z40|WAPL_MOUSE																		2	TTLSTKWGETT	-0.836364
TTSAGTGGMWR	92.31	1123.51	11	0	-3.4	562.759	2	17.3177	0.8532-0.8702	2790	30600	848920	15292	20240812_KP_AC_DF_9464D_CondB_Y3_S1-A6_1_4855.d	1	Q9CQS8|SC61B_MOUSE			Q9CQS8|SC61B_MOUSE																		2	TTSAGTGGMWR	-0.527273
TTSGGAFGTSA	101.25	955.425	11	0	-1.1	956.431	1	16.1252	1.3988-1.4152	535	3180	790077	12837	20240812_KP_AC_DF_9464D_CondB_Y3_S1-A6_1_4855.d	1	Q6PFD9|NUP98_MOUSE			Q6PFD9|NUP98_MOUSE																		1	TTSGGAFGTSA	0.136364
TTVVNPKYEGK	102.32	1234.66	11	0	-2.9	412.558	3	12.2259	0.7658-0.7829	1410	12400	597643	6331	20240812_KP_AC_DF_9464D_CondB_Y3_S1-A6_1_4855.d	2	P09055|ITB1_MOUSE			P09055|ITB1_MOUSE																		3	TTVVNPKYEGK	-1.00909
TVAVGVIKAVD	82	1070.63	11	0	-14.3	536.316	2	29.7167	0.8532-0.8702	510	4890	1469915	38879	20240812_KP_AC_DF_9464D_CondB_Y3_S1-A6_1_4855.d	1	P10126|EF1A1_MOUSE			P10126|EF1A1_MOUSE																		2	TVAVGVIKAVD	1.49091
TVDDPYTTFVK	100.32	1284.62	11	0	0.9	643.32	2	30.6019	0.9314-0.9483	521	5370	1515978	40746	20240812_KP_AC_DF_9464D_CondB_Y3_S1-A6_1_4855.d	1	P18760|COF1_MOUSE			P18760|COF1_MOUSE																		2	TVDDPYTTFVK	-0.427273
TVETRDGQVIN	38.19	1230.62	11	0	-7.5	616.313	2	13.0567	0.8811-0.8981			638481	7545	20240812_KP_AC_DF_9464D_CondB_Y3_S1-A6_1_4855.d	1	P20152|VIME_MOUSE			P20152|VIME_MOUSE																		2	TVETRDGQVIN	-0.672727
TVEVDLYTAKG	101.78	1194.61	11	0	-5.4	598.311	2	25.7215	0.8927-0.9096	596	19200	1270446	31434	20240812_KP_AC_DF_9464D_CondB_Y3_S1-A6_1_4855.d	2	P17183|ENOG_MOUSE;P17182|ENOA_MOUSE			P17183|ENOG_MOUSE;P17182|ENOA_MOUSE																		2	TVEVDLYTAKG	-1.00929e-17
TVIDEVRTGTY	101.65	1252.63	11	0	-2.3	627.321	2	26.7194	0.9069-0.9239	1810	37800	1321201	33421	20240812_KP_AC_DF_9464D_CondB_Y3_S1-A6_1_4855.d	2	P68369|TBA1A_MOUSE;P68373|TBA1C_MOUSE;P05213|TBA1B_MOUSE			P68369|TBA1A_MOUSE;P68373|TBA1C_MOUSE;P05213|TBA1B_MOUSE																		2	TVIDEVRTGTY	-0.218182
TVIIEQSWGSP	55.25	1215.61	11	0	-2.1	608.813	2	37.4757	0.9178-0.9347	270	7420	1862687	55223	20240812_KP_AC_DF_9464D_CondB_Y3_S1-A6_1_4855.d	1	P63038|CH60_MOUSE			P63038|CH60_MOUSE																		2	TVIIEQSWGSP	0.0909091
TVKGKGLSVLL	100.95	1113.71	11	0	-0.4	557.863	2	31.6396	0.9069-0.9239	132	2930	1568344	42820	20240812_KP_AC_DF_9464D_CondB_Y3_S1-A6_1_4855.d	1	Q99P91|GPNMB_MOUSE			Q99P91|GPNMB_MOUSE																		2	TVKGKGLSVLL	0.881818
TVYFGSGFAAP	100.78	1115.53	11	0	0.4	1116.54	1	42.8262	1.5654-1.5818	325	3170	2132290	65746	20240812_KP_AC_DF_9464D_CondB_Y3_S1-A6_1_4855.d	1	P17665|COX7C_MOUSE			P17665|COX7C_MOUSE																		1	TVYFGSGFAAP	0.745455
TWATKELRKLK	96.72	1372.82	11	0	-7.4	458.61	3	17.1033	0.7466-0.7637	677	10500	839304	14820	20240812_KP_AC_DF_9464D_CondB_Y3_S1-A6_1_4855.d	1	P70168|IMB1_MOUSE			P70168|IMB1_MOUSE																		3	TWATKELRKLK	-1.14545
TWVGSHGTPQR	100.49	1224.6	11	0	8.9	409.211	3	12.2981	0.7322-0.7494			600803	6443	20240812_KP_AC_DF_9464D_CondB_Y3_S1-A6_1_4855.d	2	Q9Z1Y4|TRIP6_MOUSE			Q9Z1Y4|TRIP6_MOUSE																		3	TWVGSHGTPQR	-1.13636
TWWDEYGKFAP	101.4	1398.62	11	0	-4	700.317	2	46.6683	0.9571-0.9740	1940	42800	2320770	72870	20240812_KP_AC_DF_9464D_CondB_Y3_S1-A6_1_4855.d	2	Q8BMS4|COQ3_MOUSE			Q8BMS4|COQ3_MOUSE																		2	TWWDEYGKFAP	-1.1
TYGDLNHLVSA	102.3	1188.58	11	0	-2.8	595.294	2	30.6237	0.8886-0.9056	329	10600	1519101	40821	20240812_KP_AC_DF_9464D_CondB_Y3_S1-A6_1_4855.d	2	P99024|TBB5_MOUSE;Q9D6F9|TBB4A_MOUSE;Q9ERD7|TBB3_MOUSE;P68372|TBB4B_MOUSE;Q922F4|TBB6_MOUSE			P99024|TBB5_MOUSE;Q9D6F9|TBB4A_MOUSE;Q9ERD7|TBB3_MOUSE;P68372|TBB4B_MOUSE;Q922F4|TBB6_MOUSE																		2	TYGDLNHLVSA	0.0181818
TYHGDSDLQLD	60.25	1262.54	11	0	-3.3	632.276	2	20.0579	0.8967-0.9137	538	7070	988548	20808	20240812_KP_AC_DF_9464D_CondB_Y3_S1-A6_1_4855.d	1	P99024|TBB5_MOUSE			P99024|TBB5_MOUSE																		2	TYHGDSDLQLD	-1.16364
TYNTTSAVTVK	56.36	1183.61	11	0	2.6	592.813	2	15.2295	0.9076-0.9246	121	2550	745841	11273	20240812_KP_AC_DF_9464D_CondB_Y3_S1-A6_1_4855.d	1	P61514|RL37A_MOUSE			P61514|RL37A_MOUSE																		2	TYNTTSAVTVK	-0.190909
TYTATQIGIEW	47.11	1281.62	11	0	-5	641.816	2	46.5775	0.9225-0.9395	636	6490	2317567	72715	20240812_KP_AC_DF_9464D_CondB_Y3_S1-A6_1_4855.d	1	P56393|COX7B_MOUSE			P56393|COX7B_MOUSE																		2	TYTATQIGIEW	-0.0818182
VDDPEAFPALA	101.53	1143.54	11	0	0.1	1144.55	1	40.3527	1.5543-1.5707	446	12500	2007202	61054	20240812_KP_AC_DF_9464D_CondB_Y3_S1-A6_1_4855.d	2	Q9CY58-2|SERB1_MOUSE;Q9CY58-3|SERB1_MOUSE;Q9CY58|SERB1_MOUSE			Q9CY58-2|SERB1_MOUSE;Q9CY58-3|SERB1_MOUSE;Q9CY58|SERB1_MOUSE																		1	VDDPEAFPALA	0.227273
VGVDLSTGEPM	101.59	1103.52	11	0	-0.3	1104.52	1	33.4242	1.5419-1.5583	3560	49200	1654260	46440	20240812_KP_AC_DF_9464D_CondB_Y3_S1-A6_1_4855.d	2	P80317|TCPZ_MOUSE			P80317|TCPZ_MOUSE																		1	VGVDLSTGEPM	0.290909
VLLTMIARVAD	101.51	1200.69	11	0	-3.3	601.35	2	45.5922	0.9110-0.9280	2300	32000	2270066	70934	20240812_KP_AC_DF_9464D_CondB_Y3_S1-A6_1_4855.d	1	O08547|SC22B_MOUSE			O08547|SC22B_MOUSE																		2	VLLTMIARVAD	1.57273
VQISWFVNNVE	100.77	1333.67	11	0	-2.6	667.839	2	51.0711	0.9605-0.9774	683	8320	2545596	81288	20240812_KP_AC_DF_9464D_CondB_Y3_S1-A6_1_4855.d	1	P01863|GCAA_MOUSE;P01867-2|IGG2B_MOUSE;P01865|GCAM_MOUSE;P01864|GCAB_MOUSE;P01867|IGG2B_MOUSE			P01863|GCAA_MOUSE;P01867-2|IGG2B_MOUSE;P01865|GCAM_MOUSE;P01864|GCAB_MOUSE;P01867|IGG2B_MOUSE																		2	VQISWFVNNVE	0.381818
VTRQELGQVTL	92.92	1242.69	11	0	-1.7	622.353	2	29.0731	0.9205-0.9375	652	9340	1439812	37732	20240812_KP_AC_DF_9464D_CondB_Y3_S1-A6_1_4855.d	1	P04441|HG2A_MOUSE;P04441-2|HG2A_MOUSE			P04441|HG2A_MOUSE;P04441-2|HG2A_MOUSE																		2	VTRQELGQVTL	-0.0727273
VVSALPIQHQD	101.57	1205.64	11	0	-1.3	603.827	2	23.3581	0.9239-0.9408	1480	19100	1151837	27125	20240812_KP_AC_DF_9464D_CondB_Y3_S1-A6_1_4855.d	2	P03987-2|IGHG3_MOUSE;P01863|GCAA_MOUSE;P01865|GCAM_MOUSE;P01864|GCAB_MOUSE;P03987|IGHG3_MOUSE			P03987-2|IGHG3_MOUSE;P01863|GCAA_MOUSE;P01865|GCAM_MOUSE;P01864|GCAB_MOUSE;P03987|IGHG3_MOUSE																		2	VVSALPIQHQD	0.218182
VVSTLPIQHQD	101.29	1235.65	11	0	-0.8	618.832	2	21.9051	0.9415-0.9584	201	7750	1083665	24485	20240812_KP_AC_DF_9464D_CondB_Y3_S1-A6_1_4855.d	2	P01867-2|IGG2B_MOUSE;P01867|IGG2B_MOUSE			P01867-2|IGG2B_MOUSE;P01867|IGG2B_MOUSE																		2	VVSTLPIQHQD	-0.00909091
YKDTAPVLDSD	102	1222.57	11	0	2.8	612.295	2	18.9724	0.9096-0.9266	1790	41600	931342	18466	20240812_KP_AC_DF_9464D_CondB_Y3_S1-A6_1_4855.d	2	P01867-2|IGG2B_MOUSE;P01867|IGG2B_MOUSE			P01867-2|IGG2B_MOUSE;P01867|IGG2B_MOUSE																		2	YKDTAPVLDSD	-0.818182
YLKKTISRSPG	102.22	1248.72	11	0	-4.3	417.245	3	11.1572	0.7521-0.7692	82700	5440000	521663	3503	20240812_KP_AC_DF_9464D_CondB_Y3_S1-A6_1_4855.d	16	P01867-2|IGG2B_MOUSE;P01867|IGG2B_MOUSE			P01867-2|IGG2B_MOUSE;P01867|IGG2B_MOUSE																		3	YLKKTISRSPG	-0.872727
YSKLKKEGPDF	101.28	1310.69	11	0	0.3	656.351	2	13.6151	0.9435-0.9605	376	6090	665291	8447	20240812_KP_AC_DF_9464D_CondB_Y3_S1-A6_1_4855.d	2	Q62425|NDUA4_MOUSE			Q62425|NDUA4_MOUSE																		2	YSKLKKEGPDF	-1.47273
AEATEKNILVSD	101.17	1288.65	12	0	-4.2	645.33	2	20.3586	0.9137-0.9307			1004410	21430	20240812_KP_AC_DF_9464D_CondB_Y3_S1-A6_1_4855.d	1	Q64449|MRC2_MOUSE			Q64449|MRC2_MOUSE																		2	AEATEKNILVSD	-0.275
AEGEAEAAKMLG	101.3	1175.55	12	0	-1.4	588.781	2	21.5292	0.8702-0.8872	639	10700	1061402	23558	20240812_KP_AC_DF_9464D_CondB_Y3_S1-A6_1_4855.d	1	O35129|PHB2_MOUSE			O35129|PHB2_MOUSE																		2	AEGEAEAAKMLG	-0.191667
AIVFIKEPSSQD	91.88	1332.69	12	0	-0.6	667.353	2	30.5956	0.9198-0.9368	177	4640	1517524	40768	20240812_KP_AC_DF_9464D_CondB_Y3_S1-A6_1_4855.d	1	Q8BKG3|PTK7_MOUSE			Q8BKG3|PTK7_MOUSE																		2	AIVFIKEPSSQD	0.0166667
DINSGAVECPAS	102.26	1161.5	12	0	-0.1	581.756	2	19.3383	0.8668-0.8838	1010	14000	956726	19466	20240812_KP_AC_DF_9464D_CondB_Y3_S1-A6_1_4855.d	3	P35979|RL12_MOUSE			P35979|RL12_MOUSE																		2	DINSGAVECPAS	0.0583333
DIQGSKAIAFQD	98.33	1291.64	12	0	-1.9	646.826	2	24.8595	0.9076-0.9246	296	5100	1229328	29940	20240812_KP_AC_DF_9464D_CondB_Y3_S1-A6_1_4855.d	1	Q04857|CO6A1_MOUSE			Q04857|CO6A1_MOUSE																		2	DIQGSKAIAFQD	-0.308333
DPAIYFKEQFLD	101.61	1484.72	12	0	0.4	743.367	2	45.1863	1.0523-1.0691	1880	22900	2247873	70077	20240812_KP_AC_DF_9464D_CondB_Y3_S1-A6_1_4855.d	1	P14211|CALR_MOUSE			P14211|CALR_MOUSE																		2	DPAIYFKEQFLD	-0.425
DPKFEVIDKPQS	101.61	1401.71	12	0	0.7	701.865	2	21.6999	0.9814-0.9983	71600	2160000	1066138	23722	20240812_KP_AC_DF_9464D_CondB_Y3_S1-A6_1_4855.d	12	P97450|ATP5J_MOUSE			P97450|ATP5J_MOUSE																		2	DPKFEVIDKPQS	-1.19167
DVQLQESGPGLV	101.23	1240.63	12	0	-7.1	1241.63	1	35.0564	1.5739-1.5902	3540	209000	1741570	49930	20240812_KP_AC_DF_9464D_CondB_Y3_S1-A6_1_4855.d	4	P18531|HVM60_MOUSE;P18533|HVM62_MOUSE;P01822|HVM46_MOUSE			P18531|HVM60_MOUSE;P18533|HVM62_MOUSE;P01822|HVM46_MOUSE																		1	DVQLQESGPGLV	-0.1
EIVTNFLAGFEP	66.34	1335.67	12	0	-4.3	668.84	2	59.9972	0.9266-0.9435	345	4210	2987095	96067	20240812_KP_AC_DF_9464D_CondB_Y3_S1-A6_1_4855.d	1	Q03265|ATPA_MOUSE			Q03265|ATPA_MOUSE																		2	EIVTNFLAGFEP	0.558333
FDRLAMQYAPSA	33.54	1368.65	12	0	-0.6	685.332	2	30.386	0.9537-0.9706	939	12900	1504872	40308	20240812_KP_AC_DF_9464D_CondB_Y3_S1-A6_1_4855.d	1	O89079|COPE_MOUSE			O89079|COPE_MOUSE																		2	FDRLAMQYAPSA	-0.108333
FGGSTGGFGTTS	102.24	1074.46	12	0	-10.4	1075.46	1	21.2438	1.4967-1.5131			1048729	23077	20240812_KP_AC_DF_9464D_CondB_Y3_S1-A6_1_4855.d	2	Q6PFD9|NUP98_MOUSE			Q6PFD9|NUP98_MOUSE																		1	FGGSTGGFGTTS	-0.00833333
FLENQEQEYVQA	100.65	1496.68	12	0	2.3	749.348	2	28.108	0.9970-1.0139	945	11000	1390798	35962	20240812_KP_AC_DF_9464D_CondB_Y3_S1-A6_1_4855.d	1	P10107|ANXA1_MOUSE			P10107|ANXA1_MOUSE																		2	FLENQEQEYVQA	-1.1
FVAPREPGAVSY	101.52	1291.66	12	0	-1.5	646.834	2	25.5976	0.9205-0.9375	1840	17900	1264107	31191	20240812_KP_AC_DF_9464D_CondB_Y3_S1-A6_1_4855.d	1	P57716|NICA_MOUSE			P57716|NICA_MOUSE																		2	FVAPREPGAVSY	0.0916667
GAYGGERPGVLA	102.16	1145.58	12	0	-5.7	573.795	2	19.6948	0.8675-0.8845			971046	20070	20240812_KP_AC_DF_9464D_CondB_Y3_S1-A6_1_4855.d	1	P81068|IRX1_MOUSE			P81068|IRX1_MOUSE																		2	GAYGGERPGVLA	-0.075
GDMQEQLRLYDM	102.51	1497.66	12	0	0.6	749.837	2	38.2807	1.0132-1.0301			1904033	56945	20240812_KP_AC_DF_9464D_CondB_Y3_S1-A6_1_4855.d	2	Q9CZH7|MXRA7_MOUSE			Q9CZH7|MXRA7_MOUSE																		2	GDMQEQLRLYDM	-1.025
GEYGFQNAILVR	99	1365.7	12	0	-7.4	683.854	2	37.4692	0.9781-0.9950	148	3180	1864240	55252	20240812_KP_AC_DF_9464D_CondB_Y3_S1-A6_1_4855.d	1	P07724|ALBU_MOUSE			P07724|ALBU_MOUSE																		2	GEYGFQNAILVR	0
GGMGGGMGGGMF	101.67	1014.37	12	0	-0.6	1015.38	1	36.3	1.5026-1.5190	157	2510	1802294	52742	20240812_KP_AC_DF_9464D_CondB_Y3_S1-A6_1_4855.d	1	P63038-2|CH60_MOUSE;P63038|CH60_MOUSE			P63038-2|CH60_MOUSE;P63038|CH60_MOUSE																		1	GGMGGGMGGGMF	0.441667
GLETEKADVQLF	101.76	1348.69	12	0	-6.3	675.347	2	37.2545	0.9605-0.9774	670	16300	1849966	54694	20240812_KP_AC_DF_9464D_CondB_Y3_S1-A6_1_4855.d	2	Q9WVC3|CAV2_MOUSE			Q9WVC3|CAV2_MOUSE																		2	GLETEKADVQLF	-0.216667
GSERQNGVLNSW	101.43	1345.64	12	0	-5	673.823	2	27.4366	0.9347-0.9517	661	6320	1360738	34858	20240812_KP_AC_DF_9464D_CondB_Y3_S1-A6_1_4855.d	1	P01837|IGKC_MOUSE			P01837|IGKC_MOUSE																		2	GSERQNGVLNSW	-1.15
GSYFIYSKLNMK	102.25	1449.73	12	0	0.3	725.874	2	32.9324	1.0152-1.0321	589	9100	1633644	45636	20240812_KP_AC_DF_9464D_CondB_Y3_S1-A6_1_4855.d	1	P01867-2|IGG2B_MOUSE;P01867|IGG2B_MOUSE			P01867-2|IGG2B_MOUSE;P01867|IGG2B_MOUSE																		2	GSYFIYSKLNMK	-0.241667
GVLNSWTDQDSK	101.33	1348.63	12	0	0.9	675.321	2	25.7288	0.9449-0.9618	390	6240	1273610	31550	20240812_KP_AC_DF_9464D_CondB_Y3_S1-A6_1_4855.d	1	P01837|IGKC_MOUSE			P01837|IGKC_MOUSE																		2	GVLNSWTDQDSK	-1.125
GVVLVAPPLRVG	42.68	1175.74	12	0	-6.4	588.873	2	43.7425	0.9171-0.9341	279	3370	2178370	67630	20240812_KP_AC_DF_9464D_CondB_Y3_S1-A6_1_4855.d	1	P62311|LSM3_MOUSE			P62311|LSM3_MOUSE																		2	GVVLVAPPLRVG	1.475
HGYNTGRKYPPP	101.04	1385.68	12	0	-1.9	693.848	2	11.1887	0.9821-0.9990	26000	438000	540627	4179	20240812_KP_AC_DF_9464D_CondB_Y3_S1-A6_1_4855.d	6	Q80X50-2|UBP2L_MOUSE			Q80X50-2|UBP2L_MOUSE																		2	HGYNTGRKYPPP	-2
HILDDISTMFDA	76.65	1376.63	12	0	-2.7	689.319	2	51.5956	0.9740-0.9909	161	3540	2570963	82271	20240812_KP_AC_DF_9464D_CondB_Y3_S1-A6_1_4855.d	1	Q8VHK1|CSKI2_MOUSE			Q8VHK1|CSKI2_MOUSE																		2	HILDDISTMFDA	0.341667
HLWNVDVQGSKA	97.24	1352.68	12	0	0.8	677.35	2	23.5233	0.9483-0.9652	276	7660	1164508	27604	20240812_KP_AC_DF_9464D_CondB_Y3_S1-A6_1_4855.d	2	Q91YI0|ARLY_MOUSE			Q91YI0|ARLY_MOUSE																		2	HLWNVDVQGSKA	-0.475
HNWEYLGKQLQS	102.43	1501.73	12	0	7.1	751.878	2	25.9533	1.0085-1.0253			1284692	31964	20240812_KP_AC_DF_9464D_CondB_Y3_S1-A6_1_4855.d	2	Q8BVE3|VATH_MOUSE			Q8BVE3|VATH_MOUSE																		2	HNWEYLGKQLQS	-1.40833
HNWGQGFRLGDQ	102.52	1413.65	12	0	-6.7	707.829	2	26.2246	0.9666-0.9835	848	14400	1298958	32514	20240812_KP_AC_DF_9464D_CondB_Y3_S1-A6_1_4855.d	2	Q99J56|DERL1_MOUSE			Q99J56|DERL1_MOUSE																		2	HNWGQGFRLGDQ	-1.43333
HQ(+0.98)SNTSNIFFSP	81.73	1378.62	12	0	0.1	690.315	2	36.0443	0.9503-0.9672	593	5090	1791211	52327	20240812_KP_AC_DF_9464D_CondB_Y3_S1-A6_1_4855.d	1	Q00897|A1AT4_MOUSE;P07758|A1AT1_MOUSE;Q00896|A1AT3_MOUSE;Q00898|A1AT5_MOUSE;P22599|A1AT2_MOUSE	Deamidation (NQ)	Q2:Deamidation (NQ):5.47	Q00897|A1AT4_MOUSE;P07758|A1AT1_MOUSE;Q00896|A1AT3_MOUSE;Q00898|A1AT5_MOUSE;P22599|A1AT2_MOUSE																		2	HQSNTSNIFFSP	-0.691667
HQQLYWSHPRKF	100.76	1625.82	12	0	1.4	542.948	3	18.0512	0.8212-0.8382			888425	16697	20240812_KP_AC_DF_9464D_CondB_Y3_S1-A6_1_4855.d	2	P62274|RS29_MOUSE			P62274|RS29_MOUSE																		3	HQQLYWSHPRKF	-1.65
HRLVLTQEQLHQ	99.22	1500.82	12	0	-9	501.275	3	17.3873	0.8143-0.8314			855219	15495	20240812_KP_AC_DF_9464D_CondB_Y3_S1-A6_1_4855.d	1	O08788|DCTN1_MOUSE;O08788-2|DCTN1_MOUSE			O08788|DCTN1_MOUSE;O08788-2|DCTN1_MOUSE																		3	HRLVLTQEQLHQ	-0.833333
HSSTFDAGAGIA	100.12	1132.51	12	0	-3	567.263	2	20.6839	0.8443-0.8614	600	13100	1020227	22007	20240812_KP_AC_DF_9464D_CondB_Y3_S1-A6_1_4855.d	1	P16858|G3P_MOUSE			P16858|G3P_MOUSE																		2	HSSTFDAGAGIA	0.241667
HYIEIWKKHLEA	95.07	1565.84	12	0	-4.5	522.95	3	25.7257	0.8539-0.8709	1630	20700	1270437	31425	20240812_KP_AC_DF_9464D_CondB_Y3_S1-A6_1_4855.d	1	Q3U1C4|SEBP2_MOUSE			Q3U1C4|SEBP2_MOUSE																		3	HYIEIWKKHLEA	-0.733333
IAFLSPKVDPSL	102.2	1285.73	12	0	0	643.871	2	44.5801	0.9740-0.9909	939	10600	2217820	68980	20240812_KP_AC_DF_9464D_CondB_Y3_S1-A6_1_4855.d	1	Q9CQU3|RER1_MOUSE			Q9CQU3|RER1_MOUSE																		2	IAFLSPKVDPSL	0.725
IGAKFWEVISDE	101.1	1392.69	12	0	-4.3	697.351	2	45.8919	0.9679-0.9848	382	5640	2285921	71549	20240812_KP_AC_DF_9464D_CondB_Y3_S1-A6_1_4855.d	1	P99024|TBB5_MOUSE;Q9D6F9|TBB4A_MOUSE;Q9ERD7|TBB3_MOUSE;P68372|TBB4B_MOUSE			P99024|TBB5_MOUSE;Q9D6F9|TBB4A_MOUSE;Q9ERD7|TBB3_MOUSE;P68372|TBB4B_MOUSE																		2	IGAKFWEVISDE	0.108333
IIEPSLRQLAQK	34.82	1394.82	12	0	-6.3	465.946	3	28.5135	0.8000-0.8171	196	3000	1411353	36705	20240812_KP_AC_DF_9464D_CondB_Y3_S1-A6_1_4855.d	1	P62984|RL40_MOUSE			P62984|RL40_MOUSE																		3	IIEPSLRQLAQK	-0.241667
IIRSMPEQTGEK	102.36	1387.71	12	0	-1.1	694.863	2	12.9971	0.9794-0.9963	12700	608000	632193	7353	20240812_KP_AC_DF_9464D_CondB_Y3_S1-A6_1_4855.d	7	P62889|RL30_MOUSE			P62889|RL30_MOUSE																		2	IIRSMPEQTGEK	-0.958333
INVKWKIDGSER	101.38	1443.78	12	0	-4.4	482.266	3	21.1378	0.7678-0.7850	971	15000	1042373	22817	20240812_KP_AC_DF_9464D_CondB_Y3_S1-A6_1_4855.d	1	P01837|IGKC_MOUSE			P01837|IGKC_MOUSE																		3	INVKWKIDGSER	-0.975
ISSWLARWFPKD	92.06	1504.78	12	0	-1.3	753.398	2	49.1298	1.0503-1.0671	57100	903000	2443889	77117	20240812_KP_AC_DF_9464D_CondB_Y3_S1-A6_1_4855.d	9	B1AR13|CISD3_MOUSE			B1AR13|CISD3_MOUSE																		2	ISSWLARWFPKD	-0.333333
ISVEWTSN(+0.98)GHTE	101.27	1359.59	12	0	-1.7	680.803	2	25.4865	0.9490-0.9659	566	15500	1262525	31133	20240812_KP_AC_DF_9464D_CondB_Y3_S1-A6_1_4855.d	2	P01867-2|IGG2B_MOUSE;P01867|IGG2B_MOUSE	Deamidation (NQ)	N8:Deamidation (NQ):1000.00	P01867-2|IGG2B_MOUSE;P01867|IGG2B_MOUSE																		2	ISVEWTSNGHTE	-0.775
KETIMNQEKLAK	100.66	1431.78	12	0	7.1	478.269	3	12.9935	0.7966-0.8136			635346	7458	20240812_KP_AC_DF_9464D_CondB_Y3_S1-A6_1_4855.d	1	Q64152-2|BTF3_MOUSE;Q64152|BTF3_MOUSE			Q64152-2|BTF3_MOUSE;Q64152|BTF3_MOUSE																		3	KETIMNQEKLAK	-1.2
KEVISPDTRRFR	87.53	1502.83	12	0	-3.7	501.949	3	13.5308	0.7576-0.7747			662155	8359	20240812_KP_AC_DF_9464D_CondB_Y3_S1-A6_1_4855.d	2	Q9DCN2-2|NB5R3_MOUSE;Q9DCN2|NB5R3_MOUSE			Q9DCN2-2|NB5R3_MOUSE;Q9DCN2|NB5R3_MOUSE																		3	KEVISPDTRRFR	-1.33333
KLEPSGPISTIN	90.1	1254.68	12	0	0	628.348	2	24.8257	0.9124-0.9293	489	6040	1226200	29860	20240812_KP_AC_DF_9464D_CondB_Y3_S1-A6_1_4855.d	1	P01867-2|IGG2B_MOUSE;P01867|IGG2B_MOUSE			P01867-2|IGG2B_MOUSE;P01867|IGG2B_MOUSE																		2	KLEPSGPISTIN	-0.333333
KLEPSGPISTIN(+0.98)	63.37	1255.67	12	0	-0.6	628.84	2	27.2473	0.9130-0.9300	218	2290	1349683	34471	20240812_KP_AC_DF_9464D_CondB_Y3_S1-A6_1_4855.d	1	P01867-2|IGG2B_MOUSE;P01867|IGG2B_MOUSE	Deamidation (NQ)	N12:Deamidation (NQ):1000.00	P01867-2|IGG2B_MOUSE;P01867|IGG2B_MOUSE																		2	KLEPSGPISTIN	-0.333333
KLIIENQEKPRT	102.27	1467.84	12	0	0.8	490.288	3	13.7205	0.8287-0.8457			671585	8645	20240812_KP_AC_DF_9464D_CondB_Y3_S1-A6_1_4855.d	1	Q8K215|LYRM4_MOUSE			Q8K215|LYRM4_MOUSE																		3	KLIIENQEKPRT	-1.31667
LQAGASQFETSA	100.09	1208.57	12	0	-6.5	605.287	2	21.3012	0.8920-0.9090	356	6700	1050346	23170	20240812_KP_AC_DF_9464D_CondB_Y3_S1-A6_1_4855.d	1	P63044|VAMP2_MOUSE;P63024|VAMP3_MOUSE			P63044|VAMP2_MOUSE;P63024|VAMP3_MOUSE																		2	LQAGASQFETSA	-0.1
LRYGLLAAILGD	68.9	1273.74	12	0	-3.4	637.875	2	60.2548	0.9605-0.9774	1510	20000	3001221	96477	20240812_KP_AC_DF_9464D_CondB_Y3_S1-A6_1_4855.d	1	Q99LC3|NDUAA_MOUSE			Q99LC3|NDUAA_MOUSE																		2	LRYGLLAAILGD	1.1
LWMFSPIRVPWD	100.43	1545.78	12	0	-1.9	773.896	2	62.3346	1.0085-1.0253			3106675	99823	20240812_KP_AC_DF_9464D_CondB_Y3_S1-A6_1_4855.d	1	Q3TCN2|PLBL2_MOUSE			Q3TCN2|PLBL2_MOUSE																		2	LWMFSPIRVPWD	0.283333
METLYRVPFLVL	101.75	1479.82	12	0	4.5	740.919	2	61.7429	1.0253-1.0422	243	6440	3076707	98811	20240812_KP_AC_DF_9464D_CondB_Y3_S1-A6_1_4855.d	1	Q78XF5|OSTC_MOUSE			Q78XF5|OSTC_MOUSE																		2	METLYRVPFLVL	1.075
MIGYPMPTGYSQ	60.13	1343.59	12	0	1.4	672.803	2	36.5776	0.9591-0.9760	218	3370	1818252	53460	20240812_KP_AC_DF_9464D_CondB_Y3_S1-A6_1_4855.d	1	Q61656|DDX5_MOUSE			Q61656|DDX5_MOUSE																		2	MIGYPMPTGYSQ	-0.275
MRYVASYLLAAL	55.41	1369.74	12	0	-0.5	685.878	2	57.0347	0.9956-1.0125	379	5030	2840940	91644	20240812_KP_AC_DF_9464D_CondB_Y3_S1-A6_1_4855.d	1	P99027|RLA2_MOUSE			P99027|RLA2_MOUSE																		2	MRYVASYLLAAL	1.25
NAFGDMTNEEFR	102.23	1429.59	12	0	-4.3	715.801	2	30.1926	0.9923-1.0091	1090	11500	1495306	39886	20240812_KP_AC_DF_9464D_CondB_Y3_S1-A6_1_4855.d	1	P06797|CATL1_MOUSE			P06797|CATL1_MOUSE																		2	NAFGDMTNEEFR	-1.15
NGEYSNGQHGFS	101.74	1295.52	12	0	-2.7	648.764	2	12.4404	0.9151-0.9320	924	6460	607080	6624	20240812_KP_AC_DF_9464D_CondB_Y3_S1-A6_1_4855.d	1	P06797|CATL1_MOUSE			P06797|CATL1_MOUSE																		2	NGEYSNGQHGFS	-1.54167
NPDIKYPLRLID	101.14	1455.81	12	0	-0.2	486.277	3	39.3346	0.7918-0.8089	433	8940	1953242	58910	20240812_KP_AC_DF_9464D_CondB_Y3_S1-A6_1_4855.d	2	Q9DCN2-2|NB5R3_MOUSE;Q9DCN2|NB5R3_MOUSE			Q9DCN2-2|NB5R3_MOUSE;Q9DCN2|NB5R3_MOUSE																		3	NPDIKYPLRLID	-0.566667
NRHGLIRKYGLN	101.57	1439.81	12	0	-2.3	480.943	3	14.3649	0.8130-0.8300	592	11500	703178	9758	20240812_KP_AC_DF_9464D_CondB_Y3_S1-A6_1_4855.d	2	P62274|RS29_MOUSE			P62274|RS29_MOUSE																		3	NRHGLIRKYGLN	-1.09167
NVGPLIIKKKET	102.32	1338.82	12	0	-5	447.279	3	16.1072	0.7240-0.7411	831	12200	788526	12810	20240812_KP_AC_DF_9464D_CondB_Y3_S1-A6_1_4855.d	1	Q91WS0|CISD1_MOUSE			Q91WS0|CISD1_MOUSE																		3	NVGPLIIKKKET	-0.366667
NVGPLILKKKEV	102.5	1336.84	12	0	-7.5	446.619	3	19.8242	0.7336-0.7507	565	25600	975880	20332	20240812_KP_AC_DF_9464D_CondB_Y3_S1-A6_1_4855.d	2	Q9CQB5|CISD2_MOUSE			Q9CQB5|CISD2_MOUSE																		3	NVGPLILKKKEV	-0.0166667
NYKDTAPVLDSD	101.62	1336.61	12	0	-1.9	669.313	2	19.6245	0.9496-0.9666	2190	36900	966235	19831	20240812_KP_AC_DF_9464D_CondB_Y3_S1-A6_1_4855.d	1	P01867-2|IGG2B_MOUSE;P01867|IGG2B_MOUSE			P01867-2|IGG2B_MOUSE;P01867|IGG2B_MOUSE																		2	NYKDTAPVLDSD	-1.04167
PAGKLKYFDKLN	100.69	1392.78	12	0	-3.8	465.264	3	20.8919	0.7706-0.7877	1970	27200	1028121	22281	20240812_KP_AC_DF_9464D_CondB_Y3_S1-A6_1_4855.d	1	O08807|PRDX4_MOUSE			O08807|PRDX4_MOUSE																		3	PAGKLKYFDKLN	-0.816667
PAIVQQLILSGD	101.53	1252.7	12	0	-2.3	627.357	2	47.8636	0.9469-0.9639	94.6	1850	2383799	74939	20240812_KP_AC_DF_9464D_CondB_Y3_S1-A6_1_4855.d	1	O88738-3|BIRC6_MOUSE;O88738|BIRC6_MOUSE;O88738-2|BIRC6_MOUSE			O88738-3|BIRC6_MOUSE;O88738|BIRC6_MOUSE;O88738-2|BIRC6_MOUSE																		2	PAIVQQLILSGD	0.775
PDVQISWFVNNV	101.74	1416.7	12	0	-0.5	709.359	2	56.0761	0.9936-1.0105			2795438	90338	20240812_KP_AC_DF_9464D_CondB_Y3_S1-A6_1_4855.d	2	P01863|GCAA_MOUSE;P01867-2|IGG2B_MOUSE;P01865|GCAM_MOUSE;P01864|GCAB_MOUSE;P01867|IGG2B_MOUSE			P01863|GCAA_MOUSE;P01867-2|IGG2B_MOUSE;P01865|GCAM_MOUSE;P01864|GCAB_MOUSE;P01867|IGG2B_MOUSE																		2	PDVQISWFVNNV	0.216667
PEGSVDPEGQGS	101.5	1157.48	12	0	-1.9	579.748	2	11.9193	0.8471-0.8641	1020	12800	577197	5697	20240812_KP_AC_DF_9464D_CondB_Y3_S1-A6_1_4855.d	2	Q60972|RBBP4_MOUSE			Q60972|RBBP4_MOUSE																		2	PEGSVDPEGQGS	-1.31667
PEKPVLQIESAA	101.64	1280.7	12	0	-3.2	641.354	2	27.8931	0.9225-0.9395	2050	18900	1379722	35554	20240812_KP_AC_DF_9464D_CondB_Y3_S1-A6_1_4855.d	1	Q91VJ2|CAVN3_MOUSE			Q91VJ2|CAVN3_MOUSE																		2	PEKPVLQIESAA	-0.191667
PGDSDIIRSMPE	98.21	1315.61	12	0	0.6	658.812	2	26.8928	0.9246-0.9415	77.1	1560	1330686	33762	20240812_KP_AC_DF_9464D_CondB_Y3_S1-A6_1_4855.d	1	P62889|RL30_MOUSE			P62889|RL30_MOUSE																		2	PGDSDIIRSMPE	-0.775
PLGPSLDWLKNL	99.51	1351.75	12	0	0.9	676.883	2	58.5762	0.9869-1.0037	63500	4140000	2922677	94133	20240812_KP_AC_DF_9464D_CondB_Y3_S1-A6_1_4855.d	8	Q9CQ91|NDUA3_MOUSE			Q9CQ91|NDUA3_MOUSE																		2	PLGPSLDWLKNL	-0.0833333
PLKYYLLYYREK	101.31	1647.9	12	0	-2.3	550.307	3	31.683	0.8471-0.8641	41400	1620000	1571469	42897	20240812_KP_AC_DF_9464D_CondB_Y3_S1-A6_1_4855.d	9	Q8BHD8|PCMD2_MOUSE			Q8BHD8|PCMD2_MOUSE																		3	PLKYYLLYYREK	-0.933333
PLMNPHIRVGPS	101.32	1316.7	12	0	-2.8	439.907	3	25.401	0.7808-0.7979	739	9390	1254636	30864	20240812_KP_AC_DF_9464D_CondB_Y3_S1-A6_1_4855.d	1	Q9DB43|ZFPL1_MOUSE			Q9DB43|ZFPL1_MOUSE																		3	PLMNPHIRVGPS	-0.233333
PMGAVHNIESLR	101.54	1322.68	12	0	-3	441.898	3	21.6863	0.8116-0.8287			1070913	23925	20240812_KP_AC_DF_9464D_CondB_Y3_S1-A6_1_4855.d	1	Q9CZP5|BCS1_MOUSE			Q9CZP5|BCS1_MOUSE																		3	PMGAVHNIESLR	-0.108333
PRKIEEIKDFLL	101.8	1499.87	12	0	-2.1	500.963	3	39.0167	0.8478-0.8648	812	8600	1938868	58252	20240812_KP_AC_DF_9464D_CondB_Y3_S1-A6_1_4855.d	1	Q9JJI8|RL38_MOUSE			Q9JJI8|RL38_MOUSE																		3	PRKIEEIKDFLL	-0.416667
PRLTNLSSNSDV	101.52	1301.66	12	0	0.4	651.836	2	20.3482	0.9388-0.9557	1260	18300	1002806	21350	20240812_KP_AC_DF_9464D_CondB_Y3_S1-A6_1_4855.d	1	Q9Z0L0|TPBG_MOUSE			Q9Z0L0|TPBG_MOUSE																		2	PRLTNLSSNSDV	-0.658333
PRSPDAAGATIL	87.05	1167.62	12	0	-3.4	584.818	2	25.0107	0.8811-0.8981	1120	12700	1234085	30125	20240812_KP_AC_DF_9464D_CondB_Y3_S1-A6_1_4855.d	1	Q99JP7|GGT7_MOUSE			Q99JP7|GGT7_MOUSE																		2	PRSPDAAGATIL	0.05
PSVFIFPPNIKD	102.22	1372.74	12	0	1.9	687.378	2	49.2089	0.9774-0.9943	15400	66300	2448673	77329	20240812_KP_AC_DF_9464D_CondB_Y3_S1-A6_1_4855.d	6	P01867-2|IGG2B_MOUSE;P01867|IGG2B_MOUSE			P01867-2|IGG2B_MOUSE;P01867|IGG2B_MOUSE																		2	PSVFIFPPNIKD	0.191667
PTANLQTKEFNF	93.86	1408.7	12	0	-1.1	705.356	2	34.2347	0.9828-0.9997			1700203	48187	20240812_KP_AC_DF_9464D_CondB_Y3_S1-A6_1_4855.d	1	O35344|IMA4_MOUSE			O35344|IMA4_MOUSE																		2	PTANLQTKEFNF	-0.808333
PTQLPVGENGIV	102.17	1222.66	12	0	-0.4	612.335	2	37.3708	0.9347-0.9517	5910	187000	1854710	54866	20240812_KP_AC_DF_9464D_CondB_Y3_S1-A6_1_4855.d	3	Q9WVQ5|MTNB_MOUSE			Q9WVQ5|MTNB_MOUSE																		2	PTQLPVGENGIV	0.125
PTRSPSVVISDD	94.08	1271.64	12	0	0.5	636.825	2	18.8864	0.9130-0.9300	496	7670	931329	18453	20240812_KP_AC_DF_9464D_CondB_Y3_S1-A6_1_4855.d	1	P00493|HPRT_MOUSE			P00493|HPRT_MOUSE																		2	PTRSPSVVISDD	-0.408333
QIPVFVTMSQKN	102.21	1390.73	12	0	-1.7	696.37	2	37.3413	0.9781-0.9950	880	11200	1854692	54848	20240812_KP_AC_DF_9464D_CondB_Y3_S1-A6_1_4855.d	1	Q99P91|GPNMB_MOUSE			Q99P91|GPNMB_MOUSE																		2	QIPVFVTMSQKN	0.00833333
QNGVLNSWTDQD	101.31	1375.6	12	0	-4.6	688.804	2	31.0528	0.9408-0.9578	183	3930	1539834	41742	20240812_KP_AC_DF_9464D_CondB_Y3_S1-A6_1_4855.d	1	P01837|IGKC_MOUSE			P01837|IGKC_MOUSE																		2	QNGVLNSWTDQD	-1.31667
REIAQDFKTDLR	101.86	1490.78	12	0	2.3	497.937	3	19.6072	0.8130-0.8300	214	10800	964664	19784	20240812_KP_AC_DF_9464D_CondB_Y3_S1-A6_1_4855.d	2	P02301|H3C_MOUSE;P68433|H31_MOUSE;P84244|H33_MOUSE;P84228|H32_MOUSE			P02301|H3C_MOUSE;P68433|H31_MOUSE;P84244|H33_MOUSE;P84228|H32_MOUSE																		3	REIAQDFKTDLR	-1.225
RGPEDEIGDPLA	101.27	1267.6	12	0	1.8	634.811	2	28.9335	0.9008-0.9178	558	5980	1431894	37434	20240812_KP_AC_DF_9464D_CondB_Y3_S1-A6_1_4855.d	1	Q91ZX7|LRP1_MOUSE			Q91ZX7|LRP1_MOUSE																		2	RGPEDEIGDPLA	-1.03333
RLEEYQKEQAVN	76.24	1505.75	12	0	6.5	502.926	3	11.9504	0.7322-0.7494			583493	5897	20240812_KP_AC_DF_9464D_CondB_Y3_S1-A6_1_4855.d	1	D3Z7Q2|SIM20_MOUSE			D3Z7Q2|SIM20_MOUSE																		3	RLEEYQKEQAVN	-1.74167
SDDFNLGDALED	84.44	1309.53	12	0	3.7	1310.54	1	40.9042	1.5765-1.5928	2670	80500	2035674	62094	20240812_KP_AC_DF_9464D_CondB_Y3_S1-A6_1_4855.d	3	Q8VCN6|CD99_MOUSE			Q8VCN6|CD99_MOUSE																		1	SDDFNLGDALED	-0.833333
SDGSYFIYSKLN	101.6	1392.66	12	0	-2.4	697.334	2	34.809	0.9970-1.0139	437	7050	1727322	49398	20240812_KP_AC_DF_9464D_CondB_Y3_S1-A6_1_4855.d	1	P01867-2|IGG2B_MOUSE;P01867|IGG2B_MOUSE			P01867-2|IGG2B_MOUSE;P01867|IGG2B_MOUSE																		2	SDGSYFIYSKLN	-0.433333
SDPFWDSPPANP	91.03	1328.57	12	0	-3.1	665.289	2	37.7749	0.9388-0.9557			1878610	55906	20240812_KP_AC_DF_9464D_CondB_Y3_S1-A6_1_4855.d	1	Q80XI6|M3K11_MOUSE			Q80XI6|M3K11_MOUSE																		2	SDPFWDSPPANP	-1.23333
SEKNMSIKKLWK	102.16	1490.83	12	0	-6.8	497.947	3	17.9879	0.7822-0.7993			885250	16570	20240812_KP_AC_DF_9464D_CondB_Y3_S1-A6_1_4855.d	2	P62196|PRS8_MOUSE			P62196|PRS8_MOUSE																		3	SEKNMSIKKLWK	-1.24167
SFPWEVPKKLKY	101.32	1520.84	12	0	-5.5	507.951	3	34.8351	0.8232-0.8403			1730513	49541	20240812_KP_AC_DF_9464D_CondB_Y3_S1-A6_1_4855.d	2	Q3THS6|METK2_MOUSE			Q3THS6|METK2_MOUSE																		3	SFPWEVPKKLKY	-0.883333
SFVNDIFERIAS	99.03	1396.7	12	0	5.1	699.36	2	53.9271	0.9774-0.9943	604	8480	2686623	86679	20240812_KP_AC_DF_9464D_CondB_Y3_S1-A6_1_4855.d	1	Q8CGP0|H2B3B_MOUSE;Q8CGP2|H2B1P_MOUSE;Q8CGP2-2|H2B1P_MOUSE;Q64475|H2B1B_MOUSE;P10853|H2B1F_MOUSE;Q8CGP1|H2B1K_MOUSE;Q9D2U9|H2B3A_MOUSE			Q8CGP0|H2B3B_MOUSE;Q8CGP2|H2B1P_MOUSE;Q8CGP2-2|H2B1P_MOUSE;Q64475|H2B1B_MOUSE;P10853|H2B1F_MOUSE;Q8CGP1|H2B1K_MOUSE;Q9D2U9|H2B3A_MOUSE																		2	SFVNDIFERIAS	0.333333
SGELGNGNIKLS	99.32	1187.61	12	0	-1.7	594.813	2	22.378	0.8886-0.9056	261	6150	1105848	25332	20240812_KP_AC_DF_9464D_CondB_Y3_S1-A6_1_4855.d	2	P17918|PCNA_MOUSE			P17918|PCNA_MOUSE																		2	SGELGNGNIKLS	-0.425
SGFAGFGSGTGA	101.36	1014.44	12	0	-4.4	1015.44	1	30.083	1.4646-1.4810	216	5220	1490539	39691	20240812_KP_AC_DF_9464D_CondB_Y3_S1-A6_1_4855.d	2	Q80U93|NU214_MOUSE			Q80U93|NU214_MOUSE																		1	SGFAGFGSGTGA	0.408333
SGGGSFGDNLVT	94.69	1109.5	12	0	2.3	1110.51	1	28.4434	1.5033-1.5197	132	2520	1408181	36581	20240812_KP_AC_DF_9464D_CondB_Y3_S1-A6_1_4855.d	1	P48678|LMNA_MOUSE			P48678|LMNA_MOUSE																		1	SGGGSFGDNLVT	-0.00833333
SHYEEGPGKNLP	102.29	1326.62	12	0	0.4	664.318	2	15.0162	0.9307-0.9476	2490	10600	730059	10731	20240812_KP_AC_DF_9464D_CondB_Y3_S1-A6_1_4855.d	1	P17665|COX7C_MOUSE			P17665|COX7C_MOUSE																		2	SHYEEGPGKNLP	-1.65833
SIGGPRANTVLE	99.12	1212.65	12	0	-4.7	607.327	2	20.8898	0.8920-0.9090	1310	13600	1028147	22307	20240812_KP_AC_DF_9464D_CondB_Y3_S1-A6_1_4855.d	2	Q9CR23|TMEM9_MOUSE			Q9CR23|TMEM9_MOUSE																		2	SIGGPRANTVLE	-0.0916667
SKAEELHYPQGE	102.44	1386.64	12	0	-1.7	694.327	2	14.4112	0.9463-0.9632	235	5100	706327	9859	20240812_KP_AC_DF_9464D_CondB_Y3_S1-A6_1_4855.d	1	Q8BP92|RCN2_MOUSE			Q8BP92|RCN2_MOUSE																		2	SKAEELHYPQGE	-1.63333
SLPPGLAVKDLK	99.9	1236.74	12	0	-0.4	413.255	3	28.0891	0.7665-0.7836	91.1	1040	1392364	36004	20240812_KP_AC_DF_9464D_CondB_Y3_S1-A6_1_4855.d	1	Q9JJI8|RL38_MOUSE			Q9JJI8|RL38_MOUSE																		3	SLPPGLAVKDLK	0.141667
SNRSYVTTSTRT	100.07	1371.67	12	0	-4.9	458.23	3	11.2077	0.7288-0.7459	291	8380	545457	4437	20240812_KP_AC_DF_9464D_CondB_Y3_S1-A6_1_4855.d	1	P20152|VIME_MOUSE			P20152|VIME_MOUSE																		3	SNRSYVTTSTRT	-1.23333
SNVANMHNGMNQ	101.29	1315.54	12	0	-3.8	658.775	2	12.3399	0.9286-0.9456	391	3720	602373	6489	20240812_KP_AC_DF_9464D_CondB_Y3_S1-A6_1_4855.d	1	Q61656|DDX5_MOUSE			Q61656|DDX5_MOUSE																		2	SNVANMHNGMNQ	-1.00833
SPIVKSFNRNEC	102.18	1392.68	12	0	-5.3	697.345	2	17.3299	1.0166-1.0334	6700	138000	853635	15435	20240812_KP_AC_DF_9464D_CondB_Y3_S1-A6_1_4855.d	7	P01837|IGKC_MOUSE			P01837|IGKC_MOUSE																		2	SPIVKSFNRNEC	-0.675
SQATNYGEDLTK	73.98	1325.61	12	0	-6.9	663.808	2	16.2816	0.9435-0.9605	211	4030	801220	13312	20240812_KP_AC_DF_9464D_CondB_Y3_S1-A6_1_4855.d	1	Q05186|RCN1_MOUSE			Q05186|RCN1_MOUSE																		2	SQATNYGEDLTK	-1.35
SQSQLPSSPEDK	100.22	1301.61	12	0	-0.7	651.812	2	13.0395	0.9124-0.9293	645	5180	635334	7446	20240812_KP_AC_DF_9464D_CondB_Y3_S1-A6_1_4855.d	1	Q60876|4EBP1_MOUSE			Q60876|4EBP1_MOUSE																		2	SQSQLPSSPEDK	-1.70833
SSHKTFRIKRFL	71.79	1518.88	12	0	-0.6	380.727	4	20.1689	0.6999-0.7171			994861	21025	20240812_KP_AC_DF_9464D_CondB_Y3_S1-A6_1_4855.d	1	P62892|RL39_MOUSE			P62892|RL39_MOUSE																		4	SSHKTFRIKRFL	-0.7
SSIKIVKVSKKE	102.24	1344.83	12	0	-7.5	449.282	3	11.5007	0.7425-0.7596	155	3280	559813	5077	20240812_KP_AC_DF_9464D_CondB_Y3_S1-A6_1_4855.d	1	P56382|ATP5E_MOUSE			P56382|ATP5E_MOUSE																		3	SSIKIVKVSKKE	-0.341667
SSILEERILGAD	102.28	1301.68	12	0	-3	651.847	2	38.064	0.9591-0.9760	1010	10900	1891303	56407	20240812_KP_AC_DF_9464D_CondB_Y3_S1-A6_1_4855.d	1	Q03265|ATPA_MOUSE			Q03265|ATPA_MOUSE																		2	SSILEERILGAD	0.116667
STADEGWDNQNW	100.72	1421.55	12	0	-2	711.78	2	31.5286	0.9395-0.9564	725	7420	1561988	42560	20240812_KP_AC_DF_9464D_CondB_Y3_S1-A6_1_4855.d	1	Q9EPJ9-2|ARFG1_MOUSE;Q9EPJ9|ARFG1_MOUSE			Q9EPJ9-2|ARFG1_MOUSE;Q9EPJ9|ARFG1_MOUSE																		2	STADEGWDNQNW	-1.90833
STDYSTYSQAAA	102.33	1263.53	12	0	-2.4	632.769	2	16.4262	0.9151-0.9320	650	8820	805960	13480	20240812_KP_AC_DF_9464D_CondB_Y3_S1-A6_1_4855.d	1	Q61545|EWS_MOUSE			Q61545|EWS_MOUSE																		2	STDYSTYSQAAA	-0.666667
STQQYGSNVANM	101.45	1298.56	12	0	-3.1	650.283	2	19.251	0.9286-0.9456	677	13100	947226	19110	20240812_KP_AC_DF_9464D_CondB_Y3_S1-A6_1_4855.d	1	Q61656|DDX5_MOUSE			Q61656|DDX5_MOUSE																		2	STQQYGSNVANM	-0.841667
SVENYQQPPFTQ	101.59	1436.66	12	0	-0.3	719.336	2	26.6152	0.9808-0.9977	451	4310	1316452	33244	20240812_KP_AC_DF_9464D_CondB_Y3_S1-A6_1_4855.d	1	O55101|SNG2_MOUSE			O55101|SNG2_MOUSE																		2	SVENYQQPPFTQ	-1.375
SWDVWGSGSASN	101.56	1251.52	12	0	2.1	1252.53	1	36.2687	1.5726-1.5889	806	8100	1799124	52620	20240812_KP_AC_DF_9464D_CondB_Y3_S1-A6_1_4855.d	1	Q9EPJ9-2|ARFG1_MOUSE;Q9EPJ9|ARFG1_MOUSE			Q9EPJ9-2|ARFG1_MOUSE;Q9EPJ9|ARFG1_MOUSE																		1	SWDVWGSGSASN	-0.566667
SWYDNEYGYSNR	102.23	1552.62	12	0	3.3	777.321	2	23.962	1.0139-1.0307			1185020	28304	20240812_KP_AC_DF_9464D_CondB_Y3_S1-A6_1_4855.d	2	P16858|G3P_MOUSE			P16858|G3P_MOUSE																		2	SWYDNEYGYSNR	-2.10833
SYDDPYKKAVAM	101.34	1386.65	12	0	-7	694.327	2	20.0788	0.9781-0.9950	442	15600	990124	20860	20240812_KP_AC_DF_9464D_CondB_Y3_S1-A6_1_4855.d	3	Q8C2Q3|RBM14_MOUSE;Q8C2Q3-2|RBM14_MOUSE			Q8C2Q3|RBM14_MOUSE;Q8C2Q3-2|RBM14_MOUSE																		2	SYDDPYKKAVAM	-0.841667
SYGTYGQPTDVS	100.65	1273.55	12	0	-4.9	637.777	2	18.1981	0.9219-0.9388	149	3440	894798	16974	20240812_KP_AC_DF_9464D_CondB_Y3_S1-A6_1_4855.d	1	Q61545|EWS_MOUSE			Q61545|EWS_MOUSE																		2	SYGTYGQPTDVS	-0.9
TADIAQFKQGVK	102.41	1304.71	12	0	-1.6	653.361	2	18.4182	0.9862-1.0031	1620	27100	904317	17349	20240812_KP_AC_DF_9464D_CondB_Y3_S1-A6_1_4855.d	2	Q99K28-2|ARFG2_MOUSE;Q99K28|ARFG2_MOUSE			Q99K28-2|ARFG2_MOUSE;Q99K28|ARFG2_MOUSE																		2	TADIAQFKQGVK	-0.358333
TAEEMKAAENGA	101.46	1220.53	12	0	1	611.275	2	11.7956	0.8859-0.9029	1010	18200	574020	5568	20240812_KP_AC_DF_9464D_CondB_Y3_S1-A6_1_4855.d	2	P30416|FKBP4_MOUSE			P30416|FKBP4_MOUSE																		2	TAEEMKAAENGA	-0.825
TAEILELAGNAA	100.67	1171.61	12	0	0.6	1172.62	1	42.0435	1.5589-1.5752	3020	36100	2089484	64088	20240812_KP_AC_DF_9464D_CondB_Y3_S1-A6_1_4855.d	2	C0HKE3|H2A1D_MOUSE;Q8BFU2|H2A3_MOUSE;Q9QZQ8-1|H2AY_MOUSE;C0HKE8|H2A1O_MOUSE;Q8R1M2|H2AJ_MOUSE;Q8CGP5|H2A1F_MOUSE;C0HKE9|H2A1P_MOUSE;Q64523|H2A2C_MOUSE;C0HKE7|H2A1N_MOUSE;P27661|H2AX_MOUSE;Q8CGP7|H2A1K_MOUSE;Q9QZQ8|H2AY_MOUSE;Q8CGP6|H2A1H_MOUSE;C0HKE4|H2A1E_MOUSE;Q64522|H2A2B_MOUSE;Q6GSS7|H2A2A_MOUSE;C0HKE1|H2A1B_MOUSE;C0HKE6|H2A1I_MOUSE;C0HKE5|H2A1G_MOUSE;C0HKE2|H2A1C_MOUSE			C0HKE3|H2A1D_MOUSE;Q8BFU2|H2A3_MOUSE;Q9QZQ8-1|H2AY_MOUSE;C0HKE8|H2A1O_MOUSE;Q8R1M2|H2AJ_MOUSE;Q8CGP5|H2A1F_MOUSE;C0HKE9|H2A1P_MOUSE;Q64523|H2A2C_MOUSE;C0HKE7|H2A1N_MOUSE;P27661|H2AX_MOUSE;Q8CGP7|H2A1K_MOUSE;Q9QZQ8|H2AY_MOUSE;Q8CGP6|H2A1H_MOUSE;C0HKE4|H2A1E_MOUSE;Q64522|H2A2B_MOUSE;Q6GSS7|H2A2A_MOUSE;C0HKE1|H2A1B_MOUSE;C0HKE6|H2A1I_MOUSE;C0HKE5|H2A1G_MOUSE;C0HKE2|H2A1C_MOUSE																		1	TAEILELAGNAA	0.641667
TASKEYFEKVHQ	101.7	1465.72	12	0	-0.9	489.58	3	13.278	0.8027-0.8198			649526	7922	20240812_KP_AC_DF_9464D_CondB_Y3_S1-A6_1_4855.d	1	P20108|PRDX3_MOUSE			P20108|PRDX3_MOUSE																		3	TASKEYFEKVHQ	-1.29167
TATYGQTAYATS	101.31	1233.55	12	0	-0.4	1234.56	1	15.4111	1.5700-1.5863	102	3380	756849	11613	20240812_KP_AC_DF_9464D_CondB_Y3_S1-A6_1_4855.d	1	Q61545|EWS_MOUSE			Q61545|EWS_MOUSE																		1	TATYGQTAYATS	-0.391667
TDFEKKILLWSG	102	1435.77	12	0	0.8	718.893	2	41.5344	1.0233-1.0402	742	10500	2065737	63201	20240812_KP_AC_DF_9464D_CondB_Y3_S1-A6_1_4855.d	1	Q9D6U8|F162A_MOUSE			Q9D6U8|F162A_MOUSE																		2	TDFEKKILLWSG	-0.225
TDFIQEEFQRLK	77.48	1552.79	12	0	-6.1	518.6	3	41.3418	0.8007-0.8177	186	4390	2056235	62843	20240812_KP_AC_DF_9464D_CondB_Y3_S1-A6_1_4855.d	1	Q91WF0|TAZ_MOUSE			Q91WF0|TAZ_MOUSE																		3	TDFIQEEFQRLK	-1.05833
TDLLQSSTLDRH	101.77	1384.69	12	0	-1.5	462.571	3	22.3898	0.7644-0.7815	1640	46900	1104265	25273	20240812_KP_AC_DF_9464D_CondB_Y3_S1-A6_1_4855.d	4	Q8BT14-3|CNOT4_MOUSE			Q8BT14-3|CNOT4_MOUSE																		3	TDLLQSSTLDRH	-0.816667
TDNSDSLIAKIN	90.33	1289.65	12	0	0	645.83	2	27.1616	0.9293-0.9463	1150	13000	1343382	34266	20240812_KP_AC_DF_9464D_CondB_Y3_S1-A6_1_4855.d	1	Q9DBR0|AKAP8_MOUSE			Q9DBR0|AKAP8_MOUSE																		2	TDNSDSLIAKIN	-0.466667
TDTSIEELGRVK	100.4	1346.7	12	0	-1.1	449.908	3	21.4966	0.7788-0.7959			1061391	23547	20240812_KP_AC_DF_9464D_CondB_Y3_S1-A6_1_4855.d	1	Q99JB2|STML2_MOUSE			Q99JB2|STML2_MOUSE																		3	TDTSIEELGRVK	-0.75
TDVDKWFHQQKN	100.95	1544.74	12	0	-2.9	515.918	3	20.5798	0.7884-0.8055			1015494	21846	20240812_KP_AC_DF_9464D_CondB_Y3_S1-A6_1_4855.d	1	Q9D819|IPYR_MOUSE			Q9D819|IPYR_MOUSE																		3	TDVDKWFHQQKN	-1.925
TELKELLTRELP	98.7	1440.82	12	0	2.2	721.418	2	41.6893	1.0388-1.0556	227	4290	2073656	63500	20240812_KP_AC_DF_9464D_CondB_Y3_S1-A6_1_4855.d	2	P07091|S10A4_MOUSE			P07091|S10A4_MOUSE																		2	TELKELLTRELP	-0.558333
TEREQFVEFRDK	101.51	1582.77	12	0	-7.4	528.595	3	17.9247	0.7932-0.8102			882065	16433	20240812_KP_AC_DF_9464D_CondB_Y3_S1-A6_1_4855.d	2	O35887|CALU_MOUSE			O35887|CALU_MOUSE																		3	TEREQFVEFRDK	-1.775
TEWSELENLILK	101.23	1473.77	12	0	2.2	737.895	2	56.6703	1.0226-1.0395	310	5570	2825233	91177	20240812_KP_AC_DF_9464D_CondB_Y3_S1-A6_1_4855.d	1	Q60715-2|P4HA1_MOUSE;Q60715|P4HA1_MOUSE			Q60715-2|P4HA1_MOUSE;Q60715|P4HA1_MOUSE																		2	TEWSELENLILK	-0.366667
TFGQNTGFGTTS	93.62	1216.54	12	0	1	609.276	2	23.5792	0.8899-0.9069	1210	13000	1162916	27536	20240812_KP_AC_DF_9464D_CondB_Y3_S1-A6_1_4855.d	1	Q6PFD9|NUP98_MOUSE			Q6PFD9|NUP98_MOUSE																		2	TFGQNTGFGTTS	-0.516667
TGEEDTSEKDEL	101.54	1351.56	12	0	-0.6	676.788	2	13.4285	0.9361-0.9530	1530	13300	655822	8122	20240812_KP_AC_DF_9464D_CondB_Y3_S1-A6_1_4855.d	2	P20029|BIP_MOUSE			P20029|BIP_MOUSE																		2	TGEEDTSEKDEL	-1.975
TGFGTTSGGAFG	101.6	1058.47	12	0	0	1059.47	1	27.6589	1.5007-1.5171	695	6480	1368656	35156	20240812_KP_AC_DF_9464D_CondB_Y3_S1-A6_1_4855.d	1	Q6PFD9|NUP98_MOUSE			Q6PFD9|NUP98_MOUSE																		1	TGFGTTSGGAFG	0.208333
TGGFGTTSTFGQ	102.31	1159.51	12	0	-12.4	1160.51	1	25.8584	1.5556-1.5720			1279884	31728	20240812_KP_AC_DF_9464D_CondB_Y3_S1-A6_1_4855.d	1	Q6PFD9|NUP98_MOUSE			Q6PFD9|NUP98_MOUSE																		1	TGGFGTTSTFGQ	-0.258333
TGGKVFGEGTAA	100.55	1093.54	12	0	-6.2	547.774	2	15.905	0.8498-0.8668	3180	24000	777479	12431	20240812_KP_AC_DF_9464D_CondB_Y3_S1-A6_1_4855.d	1	Q80U93|NU214_MOUSE			Q80U93|NU214_MOUSE																		2	TGGKVFGEGTAA	0.0166667
TGGLFGNSQTKP	101.62	1205.6	12	0	-2.6	603.808	2	21.4977	0.9001-0.9171	4140	64800	1056655	23383	20240812_KP_AC_DF_9464D_CondB_Y3_S1-A6_1_4855.d	2	Q6PFD9|NUP98_MOUSE			Q6PFD9|NUP98_MOUSE																		2	TGGLFGNSQTKP	-0.775
TGLGTGFGTALG	101.59	1050.53	12	0	3.2	1051.55	1	38.9781	1.5426-1.5589	365	5880	1938851	58235	20240812_KP_AC_DF_9464D_CondB_Y3_S1-A6_1_4855.d	1	Q6PFD9|NUP98_MOUSE			Q6PFD9|NUP98_MOUSE																		1	TGLGTGFGTALG	0.675
TGLKIGGDLTAA	100.84	1115.62	12	0	-6.5	558.813	2	30.5223	0.8634-0.8804	365	5100	1512820	40636	20240812_KP_AC_DF_9464D_CondB_Y3_S1-A6_1_4855.d	1	Q8BYK6-2|YTHD3_MOUSE;Q8BYK6-3|YTHD3_MOUSE;Q8BYK6|YTHD3_MOUSE			Q8BYK6-2|YTHD3_MOUSE;Q8BYK6-3|YTHD3_MOUSE;Q8BYK6|YTHD3_MOUSE																		2	TGLKIGGDLTAA	0.475
TGLPSSKVKYSR	102.48	1321.74	12	0	1.2	441.586	3	12.551	0.7877-0.8048			613360	6808	20240812_KP_AC_DF_9464D_CondB_Y3_S1-A6_1_4855.d	1	Q8CIB6|TM230_MOUSE			Q8CIB6|TM230_MOUSE																		3	TGLPSSKVKYSR	-0.891667
TGTAFGTGTGLF	102.3	1128.55	12	0	1.8	1129.55	1	45.2208	1.5635-1.5798	870	27700	2249443	70123	20240812_KP_AC_DF_9464D_CondB_Y3_S1-A6_1_4855.d	3	Q6PFD9|NUP98_MOUSE			Q6PFD9|NUP98_MOUSE																		1	TGTAFGTGTGLF	0.566667
THVDILNDFTLD	90.51	1401.68	12	0	-6.1	701.842	2	48.0012	1.0004-1.0172	259	7970	2391657	75177	20240812_KP_AC_DF_9464D_CondB_Y3_S1-A6_1_4855.d	2	P13439|UMPS_MOUSE			P13439|UMPS_MOUSE																		2	THVDILNDFTLD	0.0416667
TIFQNKKRVLLG	101.79	1415.86	12	0	-8.3	472.957	3	21.9391	0.7932-0.8102			1083645	24465	20240812_KP_AC_DF_9464D_CondB_Y3_S1-A6_1_4855.d	1	P62281|RS11_MOUSE			P62281|RS11_MOUSE																		3	TIFQNKKRVLLG	-0.108333
TIGKEIIDLVLD	71.42	1327.76	12	0	1	664.888	2	55.083	0.9578-0.9747	1740	18000	2743540	88732	20240812_KP_AC_DF_9464D_CondB_Y3_S1-A6_1_4855.d	1	P68369|TBA1A_MOUSE;P68373|TBA1C_MOUSE;P05213|TBA1B_MOUSE			P68369|TBA1A_MOUSE;P68373|TBA1C_MOUSE;P05213|TBA1B_MOUSE																		2	TIGKEIIDLVLD	0.816667
TIGRLQDEIQNM	89.13	1416.7	12	0	4.2	709.362	2	32.6246	0.9706-0.9875	371	12500	1619246	44954	20240812_KP_AC_DF_9464D_CondB_Y3_S1-A6_1_4855.d	2	P20152|VIME_MOUSE			P20152|VIME_MOUSE																		2	TIGRLQDEIQNM	-0.7
TILDILGGLRST	90.41	1257.73	12	0	-5.3	629.869	2	54.8973	0.9402-0.9571	259	3520	2735649	88461	20240812_KP_AC_DF_9464D_CondB_Y3_S1-A6_1_4855.d	1	Q9DCZ1|GMPR1_MOUSE			Q9DCZ1|GMPR1_MOUSE																		2	TILDILGGLRST	0.783333
TITSREIQTAVR	102.03	1373.76	12	0	-2.9	458.927	3	17.7667	0.7932-0.8102			874177	16165	20240812_KP_AC_DF_9464D_CondB_Y3_S1-A6_1_4855.d	1	Q8CGP2|H2B1P_MOUSE;Q64525|H2B2B_MOUSE;Q8CGP2-2|H2B1P_MOUSE;Q6ZWY9|H2B1C_MOUSE;Q64475|H2B1B_MOUSE;P10853|H2B1F_MOUSE;Q8CGP1|H2B1K_MOUSE;P10854|H2B1M_MOUSE;Q64478|H2B1H_MOUSE			Q8CGP2|H2B1P_MOUSE;Q64525|H2B2B_MOUSE;Q8CGP2-2|H2B1P_MOUSE;Q6ZWY9|H2B1C_MOUSE;Q64475|H2B1B_MOUSE;P10853|H2B1F_MOUSE;Q8CGP1|H2B1K_MOUSE;P10854|H2B1M_MOUSE;Q64478|H2B1H_MOUSE																		3	TITSREIQTAVR	-0.325
TIYTPGSTVLYR	102.3	1369.72	12	0	-1.8	685.868	2	31.2794	0.9754-0.9923	738	15000	1550927	42167	20240812_KP_AC_DF_9464D_CondB_Y3_S1-A6_1_4855.d	2	P01027|CO3_MOUSE			P01027|CO3_MOUSE																		2	TIYTPGSTVLYR	0.0416667
TKVSSLIERISD	101.05	1346.74	12	0	-4.1	674.375	2	29.6482	0.9612-0.9781	1470	40800	1466743	38755	20240812_KP_AC_DF_9464D_CondB_Y3_S1-A6_1_4855.d	3	Q921X9|PDIA5_MOUSE			Q921X9|PDIA5_MOUSE																		2	TKVSSLIERISD	-0.125
TLGTGLGTGFGT	101.56	1080.55	12	0	6	1081.56	1	35.831	1.5393-1.5556	186	10500	1780116	51900	20240812_KP_AC_DF_9464D_CondB_Y3_S1-A6_1_4855.d	2	Q6PFD9|NUP98_MOUSE			Q6PFD9|NUP98_MOUSE																		1	TLGTGLGTGFGT	0.466667
TLGVKQLIVGVN	101.66	1239.76	12	0	-3.5	620.883	2	38.5522	0.9490-0.9659	1470	15100	1915103	57347	20240812_KP_AC_DF_9464D_CondB_Y3_S1-A6_1_4855.d	1	P62631|EF1A2_MOUSE;P10126|EF1A1_MOUSE			P62631|EF1A2_MOUSE;P10126|EF1A1_MOUSE																		2	TLGVKQLIVGVN	1.025
TLLFTDLGVLTP	100.53	1288.73	12	0	-2.6	645.37	2	62.7053	0.9666-0.9835	453	10900	3124106	100490	20240812_KP_AC_DF_9464D_CondB_Y3_S1-A6_1_4855.d	1	Q99LC8|EI2BA_MOUSE			Q99LC8|EI2BA_MOUSE																		2	TLLFTDLGVLTP	1.21667
TLLIKTVETRDG	101.82	1344.76	12	0	-4.2	449.259	3	23.0044	0.7795-0.7966	44700	974000	1137611	26615	20240812_KP_AC_DF_9464D_CondB_Y3_S1-A6_1_4855.d	6	P20152|VIME_MOUSE			P20152|VIME_MOUSE																		3	TLLIKTVETRDG	-0.133333
TLPTKETIEQEK	102.22	1415.75	12	0	-5.8	472.921	3	14.8774	0.7897-0.8068	4630	72100	728454	10650	20240812_KP_AC_DF_9464D_CondB_Y3_S1-A6_1_4855.d	4	Q6ZWY8|TYB10_MOUSE			Q6ZWY8|TYB10_MOUSE																		3	TLPTKETIEQEK	-1.43333
TLSDGLHNFIDG	101.45	1287.61	12	0	-2.8	644.81	2	37.8434	0.9300-0.9469	2750	60700	1881752	56000	20240812_KP_AC_DF_9464D_CondB_Y3_S1-A6_1_4855.d	2	Q75N73|S39AE_MOUSE;Q75N73-3|S39AE_MOUSE			Q75N73|S39AE_MOUSE;Q75N73-3|S39AE_MOUSE																		2	TLSDGLHNFIDG	-0.0916667
TLVFDVELLKLE	101.12	1417.81	12	0	-2.4	709.909	2	58.9583	0.9983-1.0152	649	10200	2936775	94515	20240812_KP_AC_DF_9464D_CondB_Y3_S1-A6_1_4855.d	1	P26883|FKB1A_MOUSE			P26883|FKB1A_MOUSE																		2	TLVFDVELLKLE	0.941667
TNEEEWRRAIWE	84.95	1617.75	12	0	-4.6	540.256	3	31.3766	0.7959-0.8130	282	6860	1555662	42330	20240812_KP_AC_DF_9464D_CondB_Y3_S1-A6_1_4855.d	1	P06797|CATL1_MOUSE			P06797|CATL1_MOUSE																		3	TNEEEWRRAIWE	-1.89167
TPLTSMVVTKPE	100.95	1301.69	12	0	-4.1	651.85	2	30.4126	0.9612-0.9781	1730	57300	1506450	40362	20240812_KP_AC_DF_9464D_CondB_Y3_S1-A6_1_4855.d	3	Q61704|ITIH3_MOUSE			Q61704|ITIH3_MOUSE																		2	TPLTSMVVTKPE	0.05
TPTYGDLNHLVS	102.42	1315.64	12	0	0.6	658.828	2	32.184	0.9273-0.9442	684	17600	1596946	43990	20240812_KP_AC_DF_9464D_CondB_Y3_S1-A6_1_4855.d	2	P99024|TBB5_MOUSE;Q9D6F9|TBB4A_MOUSE;Q9ERD7|TBB3_MOUSE;P68372|TBB4B_MOUSE;A2AQ07|TBB1_MOUSE;Q922F4|TBB6_MOUSE			P99024|TBB5_MOUSE;Q9D6F9|TBB4A_MOUSE;Q9ERD7|TBB3_MOUSE;P68372|TBB4B_MOUSE;A2AQ07|TBB1_MOUSE;Q922F4|TBB6_MOUSE																		2	TPTYGDLNHLVS	-0.325
TQPLVGQVDDTR	100.8	1327.67	12	0	-1.2	664.843	2	19.188	0.9916-1.0085	288	11000	944086	19018	20240812_KP_AC_DF_9464D_CondB_Y3_S1-A6_1_4855.d	2	E9Q7M2|T22D2_MOUSE;E9Q7M2-2|T22D2_MOUSE			E9Q7M2|T22D2_MOUSE;E9Q7M2-2|T22D2_MOUSE																		2	TQPLVGQVDDTR	-0.808333
TRDGQVINETSQ	101.44	1346.64	12	0	-2.6	674.327	2	12.0234	0.9320-0.9490	5780	47000	574037	5585	20240812_KP_AC_DF_9464D_CondB_Y3_S1-A6_1_4855.d	2	P20152|VIME_MOUSE			P20152|VIME_MOUSE																		2	TRDGQVINETSQ	-1.325
TRTHINYGVKGD	75.11	1359.69	12	0	5.2	454.239	3	11.4762	0.8089-0.8259			559833	5097	20240812_KP_AC_DF_9464D_CondB_Y3_S1-A6_1_4855.d	1	Q8BMS1|ECHA_MOUSE			Q8BMS1|ECHA_MOUSE																		3	TRTHINYGVKGD	-1.11667
TSIEELGRVKLS	101.55	1330.75	12	0	-4.2	666.377	2	30.2106	0.9923-1.0091	2200	57700	1495346	39926	20240812_KP_AC_DF_9464D_CondB_Y3_S1-A6_1_4855.d	4	Q99JB2|STML2_MOUSE			Q99JB2|STML2_MOUSE																		2	TSIEELGRVKLS	-0.15
TSLVDADTFHHQ	66.43	1369.63	12	0	3.8	457.551	3	20.9594	0.7603-0.7774			1034465	22529	20240812_KP_AC_DF_9464D_CondB_Y3_S1-A6_1_4855.d	1	O08579|EMD_MOUSE			O08579|EMD_MOUSE																		3	TSLVDADTFHHQ	-0.541667
TTLSTKWGETTF	101.64	1370.67	12	0	-3	686.341	2	35.0506	0.9672-0.9842	659	9300	1739987	49871	20240812_KP_AC_DF_9464D_CondB_Y3_S1-A6_1_4855.d	1	Q65Z40|WAPL_MOUSE			Q65Z40|WAPL_MOUSE																		2	TTLSTKWGETTF	-0.533333
TTSGGAFGTSAF	94.82	1102.49	12	0	2	1103.5	1	32.433	1.5236-1.5400			1609647	44499	20240812_KP_AC_DF_9464D_CondB_Y3_S1-A6_1_4855.d	1	Q6PFD9|NUP98_MOUSE			Q6PFD9|NUP98_MOUSE																		1	TTSGGAFGTSAF	0.358333
TTSTRTYSLGSA	101.99	1243.6	12	0	3.4	622.812	2	16.5603	0.9314-0.9483	511	4510	812302	13726	20240812_KP_AC_DF_9464D_CondB_Y3_S1-A6_1_4855.d	1	P20152|VIME_MOUSE			P20152|VIME_MOUSE																		2	TTSTRTYSLGSA	-0.483333
TVGLNVPASVRF	102.16	1258.7	12	0	0.7	630.359	2	41.8801	0.9307-0.9476	533	17400	2084755	63931	20240812_KP_AC_DF_9464D_CondB_Y3_S1-A6_1_4855.d	2	Q9CR68|UCRI_MOUSE			Q9CR68|UCRI_MOUSE																		2	TVGLNVPASVRF	0.791667
TVIHMGSTEALA	22.84	1228.61	12	0	-9.1	615.308	2	27.4403	0.9110-0.9280	248	4610	1359172	34816	20240812_KP_AC_DF_9464D_CondB_Y3_S1-A6_1_4855.d	1	Q9DB43|ZFPL1_MOUSE			Q9DB43|ZFPL1_MOUSE																		2	TVIHMGSTEALA	0.725
TWNDPSVQQDIK	101.86	1429.68	12	0	-2	715.848	2	22.3955	0.9842-1.0010	569	7330	1105844	25328	20240812_KP_AC_DF_9464D_CondB_Y3_S1-A6_1_4855.d	1	P20029|BIP_MOUSE			P20029|BIP_MOUSE																		2	TWNDPSVQQDIK	-1.39167
TWTYTATQIGIE	93.4	1382.67	12	0	-0.1	692.343	2	41.6291	0.9828-0.9997	710	9430	2072070	63438	20240812_KP_AC_DF_9464D_CondB_Y3_S1-A6_1_4855.d	1	P56393|COX7B_MOUSE			P56393|COX7B_MOUSE																		2	TWTYTATQIGIE	-0.133333
VIFSFSKAGYPQ	101.44	1342.69	12	0	0.9	672.354	2	36.8727	0.9983-1.0152	634	11400	1832566	54058	20240812_KP_AC_DF_9464D_CondB_Y3_S1-A6_1_4855.d	3	Q6PB66|LPPRC_MOUSE			Q6PB66|LPPRC_MOUSE																		2	VIFSFSKAGYPQ	0.316667
VIGLRISPLQFR	101.67	1397.85	12	0	-10.3	466.953	3	43.338	0.8000-0.8171			2157696	66768	20240812_KP_AC_DF_9464D_CondB_Y3_S1-A6_1_4855.d	1	Q8CIE6|COPA_MOUSE			Q8CIE6|COPA_MOUSE																		3	VIGLRISPLQFR	0.691667
VKTPFVVEVPDW	76.67	1414.75	12	0	1.3	708.383	2	51.5116	1.0267-1.0435	711	16600	2567785	82141	20240812_KP_AC_DF_9464D_CondB_Y3_S1-A6_1_4855.d	2	P30412|PPIC_MOUSE			P30412|PPIC_MOUSE																		2	VKTPFVVEVPDW	0.325
VLNSWTDQDSKD	102.18	1406.63	12	0	2.2	704.324	2	18.9805	0.9679-0.9848	749	19700	934494	18570	20240812_KP_AC_DF_9464D_CondB_Y3_S1-A6_1_4855.d	1	P01837|IGKC_MOUSE			P01837|IGKC_MOUSE																		2	VLNSWTDQDSKD	-1.38333
VLVLYDEIKKYT	97.23	1482.83	12	0	0.6	742.424	2	44.1004	1.0509-1.0678	867	22800	2194173	68193	20240812_KP_AC_DF_9464D_CondB_Y3_S1-A6_1_4855.d	3	P51881|ADT2_MOUSE			P51881|ADT2_MOUSE																		2	VLVLYDEIKKYT	0.2
VNFDFDGAQKKL	102.34	1380.7	12	0	-1.8	691.358	2	30.3498	0.9936-1.0105	1910	34800	1503282	40242	20240812_KP_AC_DF_9464D_CondB_Y3_S1-A6_1_4855.d	2	P60229|EIF3E_MOUSE			P60229|EIF3E_MOUSE																		2	VNFDFDGAQKKL	-0.566667
VNPTVFFDITAD	101.58	1337.65	12	0	-2.8	669.831	2	55.3698	0.9727-0.9896	2560	21200	2756164	89164	20240812_KP_AC_DF_9464D_CondB_Y3_S1-A6_1_4855.d	1	P17742|PPIA_MOUSE			P17742|PPIA_MOUSE																		2	VNPTVFFDITAD	0.566667
VQRTQAPAVATT	100.7	1241.67	12	0	2.8	621.845	2	13.1194	0.9049-0.9219	251	3840	641643	7659	20240812_KP_AC_DF_9464D_CondB_Y3_S1-A6_1_4855.d	1	P25444|RS2_MOUSE			P25444|RS2_MOUSE																		2	VQRTQAPAVATT	-0.116667
VTTVVNPKYEGK	101.68	1333.72	12	0	1	667.87	2	14.353	1.0307-1.0476	1000	13200	703186	9766	20240812_KP_AC_DF_9464D_CondB_Y3_S1-A6_1_4855.d	2	P09055|ITB1_MOUSE			P09055|ITB1_MOUSE																		2	VTTVVNPKYEGK	-0.575
VWSLMRFLIKGS	80.56	1435.8	12	0	4	479.61	3	55.2859	0.7973-0.8143	124	2480	2756156	89156	20240812_KP_AC_DF_9464D_CondB_Y3_S1-A6_1_4855.d	2	Q8R404|MIC13_MOUSE			Q8R404|MIC13_MOUSE																		3	VWSLMRFLIKGS	0.808333
WDVWGSGSASNN	88.93	1278.53	12	0	-12.5	640.263	2	34.0766	0.9069-0.9239			1692248	47852	20240812_KP_AC_DF_9464D_CondB_Y3_S1-A6_1_4855.d	1	Q9EPJ9-2|ARFG1_MOUSE;Q9EPJ9|ARFG1_MOUSE			Q9EPJ9-2|ARFG1_MOUSE;Q9EPJ9|ARFG1_MOUSE																		2	WDVWGSGSASNN	-0.791667
YFVVNMKQKGKK	102.52	1468.82	12	0	-3.1	490.613	3	14.0309	0.7569-0.7740	475	8320	685747	9091	20240812_KP_AC_DF_9464D_CondB_Y3_S1-A6_1_4855.d	1	P08207|S10AA_MOUSE			P08207|S10AA_MOUSE																		3	YFVVNMKQKGKK	-0.933333
YGYSNRVVDLMA	100.75	1386.66	12	0	12.5	694.346	2	35.6212	0.9727-0.9896	4170	34700	1773779	51659	20240812_KP_AC_DF_9464D_CondB_Y3_S1-A6_1_4855.d	1	P16858|G3P_MOUSE			P16858|G3P_MOUSE																		2	YGYSNRVVDLMA	0.05
YLKKTISRSPGK	102.51	1376.81	12	0	-4.1	459.943	3	10.6174	0.7562-0.7733	1750	17800	512288	3272	20240812_KP_AC_DF_9464D_CondB_Y3_S1-A6_1_4855.d	4	P01867-2|IGG2B_MOUSE			P01867-2|IGG2B_MOUSE																		3	YLKKTISRSPGK	-1.125
YPKDINVKWKID	102	1517.82	12	0	-4.2	506.947	3	28.4237	0.8048-0.8218	640	9240	1406625	36549	20240812_KP_AC_DF_9464D_CondB_Y3_S1-A6_1_4855.d	1	P01837|IGKC_MOUSE			P01837|IGKC_MOUSE																		3	YPKDINVKWKID	-1.06667
YWSHPRKFGQGS	101.54	1448.69	12	0	-4.4	483.903	3	13.306	0.7706-0.7877	2510	53100	646376	7820	20240812_KP_AC_DF_9464D_CondB_Y3_S1-A6_1_4855.d	2	P62274|RS29_MOUSE			P62274|RS29_MOUSE																		3	YWSHPRKFGQGS	-1.54167
YYLKKTISRSPG	102.43	1411.78	12	0	-3.4	471.6	3	13.3924	0.7672-0.7843	126000	7410000	643224	7716	20240812_KP_AC_DF_9464D_CondB_Y3_S1-A6_1_4855.d	10	P01867-2|IGG2B_MOUSE;P01867|IGG2B_MOUSE			P01867-2|IGG2B_MOUSE;P01867|IGG2B_MOUSE																		3	YYLKKTISRSPG	-0.908333
AAPTVSIFPPSSE	82.73	1301.65	13	0	-2.5	651.831	2	41.157	0.9435-0.9605			2048338	62566	20240812_KP_AC_DF_9464D_CondB_Y3_S1-A6_1_4855.d	1	P01837|IGKC_MOUSE			P01837|IGKC_MOUSE																		2	AAPTVSIFPPSSE	0.284615
AIFIKAIVDLTGL	102.44	1372.83	13	0	-4.6	687.421	2	62.9037	0.9740-0.9909			3135199	100915	20240812_KP_AC_DF_9464D_CondB_Y3_S1-A6_1_4855.d	2	P39429-2|TRAF2_MOUSE;P39429|TRAF2_MOUSE			P39429-2|TRAF2_MOUSE;P39429|TRAF2_MOUSE																		2	AIFIKAIVDLTGL	1.78462
AIIKFPLTTESAM	102.48	1420.76	13	0	-1.6	711.388	2	46.5049	1.0031-1.0199	763	19200	2316009	72681	20240812_KP_AC_DF_9464D_CondB_Y3_S1-A6_1_4855.d	2	P62751|RL23A_MOUSE			P62751|RL23A_MOUSE																		2	AIIKFPLTTESAM	0.761538
APFFIVRHQLLKK	101.65	1595.97	13	0	-0.3	532.996	3	28.2012	0.7959-0.8130	169	3680	1397113	36181	20240812_KP_AC_DF_9464D_CondB_Y3_S1-A6_1_4855.d	1	P17665|COX7C_MOUSE			P17665|COX7C_MOUSE																		3	APFFIVRHQLLKK	0.238462
AQLDAYNARMDTS	102.43	1454.65	13	0	10.1	728.338	2	19.5684	0.9956-1.0125			964684	19804	20240812_KP_AC_DF_9464D_CondB_Y3_S1-A6_1_4855.d	2	Q9JJW6|ALRF2_MOUSE;Q9JJW6-2|ALRF2_MOUSE;O08583|THOC4_MOUSE;O08583-2|THOC4_MOUSE			Q9JJW6|ALRF2_MOUSE;Q9JJW6-2|ALRF2_MOUSE;O08583|THOC4_MOUSE;O08583-2|THOC4_MOUSE																		2	AQLDAYNARMDTS	-0.784615
ARVWSLMRFLIKG	100.31	1575.91	13	0	-11.4	526.304	3	50.9557	0.8253-0.8423			2539220	81008	20240812_KP_AC_DF_9464D_CondB_Y3_S1-A6_1_4855.d	1	Q8R404|MIC13_MOUSE			Q8R404|MIC13_MOUSE																		3	ARVWSLMRFLIKG	0.6
ASEAIKGAVVGID	101.49	1228.67	13	0	-0.9	615.34	2	25.9394	0.9022-0.9191	13600	423000	1286258	32006	20240812_KP_AC_DF_9464D_CondB_Y3_S1-A6_1_4855.d	3	P38647|GRP75_MOUSE			P38647|GRP75_MOUSE																		2	ASEAIKGAVVGID	0.792308
DLIKVVEELTRIH	101.25	1563.9	13	0	-4.6	522.304	3	58.8941	0.8068-0.8239	255	5320	2933650	94438	20240812_KP_AC_DF_9464D_CondB_Y3_S1-A6_1_4855.d	1	Q3U1J4|DDB1_MOUSE			Q3U1J4|DDB1_MOUSE																		3	DLIKVVEELTRIH	0.169231
DVQLQESGPGLVK	101.57	1368.72	13	0	2.5	685.371	2	25.7554	0.9767-0.9936	147000	9150000	1270413	31401	20240812_KP_AC_DF_9464D_CondB_Y3_S1-A6_1_4855.d	7	P18531|HVM60_MOUSE;P18533|HVM62_MOUSE;P01822|HVM46_MOUSE			P18531|HVM60_MOUSE;P18533|HVM62_MOUSE;P01822|HVM46_MOUSE																		2	DVQLQESGPGLVK	-0.392308
EALSKNPGYIKLR	102.21	1487.85	13	0	-4.6	496.954	3	19.6316	0.8423-0.8593			967844	19916	20240812_KP_AC_DF_9464D_CondB_Y3_S1-A6_1_4855.d	1	O35129|PHB2_MOUSE			O35129|PHB2_MOUSE																		3	EALSKNPGYIKLR	-0.730769
ENYKDTAPVLDSD	101.59	1465.66	13	0	-1	733.835	2	20.3586	0.9828-0.9997			1004409	21429	20240812_KP_AC_DF_9464D_CondB_Y3_S1-A6_1_4855.d	1	P01867-2|IGG2B_MOUSE;P01867|IGG2B_MOUSE			P01867-2|IGG2B_MOUSE;P01867|IGG2B_MOUSE																		2	ENYKDTAPVLDSD	-1.23077
FAKLVRPPVQVYG	102.04	1472.85	13	0	-4.3	491.955	3	31.5948	0.7815-0.7986	1180	23100	1562010	42582	20240812_KP_AC_DF_9464D_CondB_Y3_S1-A6_1_4855.d	4	Q9DB20|ATPO_MOUSE			Q9DB20|ATPO_MOUSE																		3	FAKLVRPPVQVYG	0.323077
FENKVPEKQKLFQ	101.62	1633.88	13	0	-9.6	545.63	3	18.9993	0.7535-0.7706			936074	18626	20240812_KP_AC_DF_9464D_CondB_Y3_S1-A6_1_4855.d	1	P48771|CX7A2_MOUSE			P48771|CX7A2_MOUSE																		3	FENKVPEKQKLFQ	-1.32308
FIKNMITGTSQAD	101.44	1424.7	13	0	7	713.361	2	25.7636	1.0105-1.0274			1275196	31612	20240812_KP_AC_DF_9464D_CondB_Y3_S1-A6_1_4855.d	1	P62631|EF1A2_MOUSE;P10126|EF1A1_MOUSE			P62631|EF1A2_MOUSE;P10126|EF1A1_MOUSE																		2	FIKNMITGTSQAD	-0.115385
FNPGDISVEWTSN(+0.98)	101.86	1465.64	13	0	-1.5	733.824	2	44.2342	0.9983-1.0152	1680	18400	2200460	68384	20240812_KP_AC_DF_9464D_CondB_Y3_S1-A6_1_4855.d	1	P01867-2|IGG2B_MOUSE;P01867|IGG2B_MOUSE	Deamidation (NQ)	N13:Deamidation (NQ):96.13	P01867-2|IGG2B_MOUSE;P01867|IGG2B_MOUSE																		2	FNPGDISVEWTSN	-0.592308
FWEVISDEHGIDP	83.21	1542.7	13	0	11.1	772.365	2	42.927	1.0226-1.0395			2137078	65962	20240812_KP_AC_DF_9464D_CondB_Y3_S1-A6_1_4855.d	1	P99024|TBB5_MOUSE;Q9D6F9|TBB4A_MOUSE;Q9ERD7|TBB3_MOUSE;P68372|TBB4B_MOUSE			P99024|TBB5_MOUSE;Q9D6F9|TBB4A_MOUSE;Q9ERD7|TBB3_MOUSE;P68372|TBB4B_MOUSE																		2	FWEVISDEHGIDP	-0.376923
FYPKDINVKWKID	102.27	1664.89	13	0	-2.4	555.97	3	34.4214	0.8607-0.8777	202	3990	1709742	48582	20240812_KP_AC_DF_9464D_CondB_Y3_S1-A6_1_4855.d	1	P01837|IGKC_MOUSE			P01837|IGKC_MOUSE																		3	FYPKDINVKWKID	-0.769231
GDPKEEEEEELVD	101.87	1516.64	13	0	0.7	759.329	2	18.2342	0.9882-1.0051	65000	3960000	890037	16785	20240812_KP_AC_DF_9464D_CondB_Y3_S1-A6_1_4855.d	6	P99028|QCR6_MOUSE			P99028|QCR6_MOUSE																		2	GDPKEEEEEELVD	-1.99231
GGHKVGLGFELEA	66.67	1312.68	13	0	-4.5	438.565	3	33.5709	0.7295-0.7466			1666969	46957	20240812_KP_AC_DF_9464D_CondB_Y3_S1-A6_1_4855.d	1	Q60931|VDAC3_MOUSE			Q60931|VDAC3_MOUSE																		3	GGHKVGLGFELEA	0.0538462
GPSVFIFPPNIKD	102.37	1429.76	13	0	-0.8	715.887	2	48.0283	0.9855-1.0024	2790	31400	2391697	75217	20240812_KP_AC_DF_9464D_CondB_Y3_S1-A6_1_4855.d	7	P01867-2|IGG2B_MOUSE;P01867|IGG2B_MOUSE			P01867-2|IGG2B_MOUSE;P01867|IGG2B_MOUSE																		2	GPSVFIFPPNIKD	0.146154
GPVIHQEM(+15.99)IGGFR	101.41	1455.73	13	0	2.9	486.252	3	21.9707	0.7733-0.7904			1085254	24550	20240812_KP_AC_DF_9464D_CondB_Y3_S1-A6_1_4855.d	1	P01027|CO3_MOUSE	Oxidation (M)	M8:Oxidation (M):1000.00	P01027|CO3_MOUSE																		3	GPVIHQEMIGGFR	0.0307692
GPVIHQEMIGGFR	102.31	1439.73	13	0	-3	480.917	3	28.0002	0.7610-0.7781	1610	22500	1384477	35737	20240812_KP_AC_DF_9464D_CondB_Y3_S1-A6_1_4855.d	1	P01027|CO3_MOUSE			P01027|CO3_MOUSE																		3	GPVIHQEMIGGFR	0.0307692
GSASGTTLLEALD	34.41	1233.61	13	0	-7	617.807	2	44.4127	0.9157-0.9327	461	4810	2209939	68719	20240812_KP_AC_DF_9464D_CondB_Y3_S1-A6_1_4855.d	1	P10126|EF1A1_MOUSE			P10126|EF1A1_MOUSE																		2	GSASGTTLLEALD	0.323077
GSERQNGVLNSWT	101.84	1446.69	13	0	9.5	724.357	2	27.1826	0.9645-0.9814	134	1340	1346509	34345	20240812_KP_AC_DF_9464D_CondB_Y3_S1-A6_1_4855.d	1	P01837|IGKC_MOUSE			P01837|IGKC_MOUSE																		2	GSERQNGVLNSWT	-1.11538
GSYFIYSKLNMKT	90.91	1550.78	13	0	-3.6	776.395	2	34.051	1.0280-1.0449	315	6020	1690691	47819	20240812_KP_AC_DF_9464D_CondB_Y3_S1-A6_1_4855.d	1	P01867-2|IGG2B_MOUSE;P01867|IGG2B_MOUSE			P01867-2|IGG2B_MOUSE;P01867|IGG2B_MOUSE																		2	GSYFIYSKLNMKT	-0.276923
GSYTASRKHIYID	101.21	1509.76	13	0	2.1	504.261	3	14.5423	0.7761-0.7932			712673	10109	20240812_KP_AC_DF_9464D_CondB_Y3_S1-A6_1_4855.d	1	Q9WUM5|SUCA_MOUSE			Q9WUM5|SUCA_MOUSE																		3	GSYTASRKHIYID	-0.738462
GTEGLVRGQKVLD	102.47	1370.75	13	0	1.5	686.384	2	18.9361	1.0166-1.0334			932892	18492	20240812_KP_AC_DF_9464D_CondB_Y3_S1-A6_1_4855.d	1	P56480|ATPB_MOUSE			P56480|ATPB_MOUSE																		2	GTEGLVRGQKVLD	-0.369231
GVLNSWTDQDSKD	102.28	1463.65	13	0	3.8	732.837	2	26.2777	0.9747-0.9916	76400	2970000	1302118	32626	20240812_KP_AC_DF_9464D_CondB_Y3_S1-A6_1_4855.d	5	P01837|IGKC_MOUSE			P01837|IGKC_MOUSE																		2	GVLNSWTDQDSKD	-1.30769
GYIDYAEFAKSLQ	84.46	1503.72	13	0	2.6	752.871	2	43.6482	1.0321-1.0489	583	7510	2173630	67462	20240812_KP_AC_DF_9464D_CondB_Y3_S1-A6_1_4855.d	1	Q8K5B2|MCFD2_MOUSE			Q8K5B2|MCFD2_MOUSE																		2	GYIDYAEFAKSLQ	-0.269231
HDAFLGAEEAKSF	102.44	1420.66	13	0	2	711.34	2	28.5927	0.9693-0.9862	920	24100	1416104	36884	20240812_KP_AC_DF_9464D_CondB_Y3_S1-A6_1_4855.d	3	O35887|CALU_MOUSE			O35887|CALU_MOUSE																		2	HDAFLGAEEAKSF	-0.307692
HDGHDDDAIDIED	99.91	1465.56	13	0	1.2	733.788	2	18.2394	0.9639-0.9808	694	13000	894797	16973	20240812_KP_AC_DF_9464D_CondB_Y3_S1-A6_1_4855.d	2	P35564|CALX_MOUSE			P35564|CALX_MOUSE																		2	HDGHDDDAIDIED	-1.57692
HEPQLSDKVHNDA	101.37	1488.7	13	0	-0.1	497.239	3	11.6659	0.7959-0.8130			569298	5418	20240812_KP_AC_DF_9464D_CondB_Y3_S1-A6_1_4855.d	1	O35887|CALU_MOUSE			O35887|CALU_MOUSE																		3	HEPQLSDKVHNDA	-1.56923
HFYWYLTNEGIQY	102.44	1732.79	13	0	-3.2	867.399	2	48.6322	1.1154-1.1322	825	10400	2420158	76246	20240812_KP_AC_DF_9464D_CondB_Y3_S1-A6_1_4855.d	1	P63325|RS10_MOUSE			P63325|RS10_MOUSE																		2	HFYWYLTNEGIQY	-0.653846
HGVNVSVNASATP	101.82	1251.62	13	0	-2.5	626.816	2	18.7611	0.8954-0.9124	1170	42300	921850	18118	20240812_KP_AC_DF_9464D_CondB_Y3_S1-A6_1_4855.d	2	Q80X50|UBP2L_MOUSE;Q80X50-5|UBP2L_MOUSE;Q80X50-2|UBP2L_MOUSE			Q80X50|UBP2L_MOUSE;Q80X50-5|UBP2L_MOUSE;Q80X50-2|UBP2L_MOUSE																		2	HGVNVSVNASATP	0.130769
HGYGQEGPIEGKI	101.66	1383.68	13	0	-1.4	692.846	2	19.5188	0.9618-0.9787	2460	32800	959897	19589	20240812_KP_AC_DF_9464D_CondB_Y3_S1-A6_1_4855.d	2	P25799|NFKB1_MOUSE;P25799-5|NFKB1_MOUSE			P25799|NFKB1_MOUSE;P25799-5|NFKB1_MOUSE																		2	HGYGQEGPIEGKI	-1.00769
HLVYESDQNKDGK	101.62	1531.73	13	0	-2.6	511.582	3	10.9871	0.8273-0.8443	1410	31800	534296	3944	20240812_KP_AC_DF_9464D_CondB_Y3_S1-A6_1_4855.d	3	O35887|CALU_MOUSE			O35887|CALU_MOUSE																		3	HLVYESDQNKDGK	-1.76923
HQQLYWSHPRKFG	102.02	1682.84	13	0	0.3	561.955	3	18.0079	0.8225-0.8396	1770	47900	885223	16543	20240812_KP_AC_DF_9464D_CondB_Y3_S1-A6_1_4855.d	3	P62274|RS29_MOUSE			P62274|RS29_MOUSE																		3	HQQLYWSHPRKFG	-1.55385
HSEAGTAFIQTQQ	101.43	1416.66	13	0	-1	709.338	2	19.5367	0.9693-0.9862			963078	19722	20240812_KP_AC_DF_9464D_CondB_Y3_S1-A6_1_4855.d	1	P52480-2|KPYM_MOUSE;P52480|KPYM_MOUSE			P52480-2|KPYM_MOUSE;P52480|KPYM_MOUSE																		2	HSEAGTAFIQTQQ	-0.684615
HSSGDPTEEESPV	99.79	1369.56	13	0	-2.1	685.788	2	13.8395	0.9225-0.9395	4140	62900	673156	8692	20240812_KP_AC_DF_9464D_CondB_Y3_S1-A6_1_4855.d	2	P53986|MOT1_MOUSE			P53986|MOT1_MOUSE																		2	HSSGDPTEEESPV	-1.51538
HWEQPVYTQLTRP	89.76	1653.83	13	0	-1.2	552.282	3	29.6831	0.8484-0.8655	229	2340	1471491	38931	20240812_KP_AC_DF_9464D_CondB_Y3_S1-A6_1_4855.d	2	Q04887|SOX9_MOUSE			Q04887|SOX9_MOUSE																		3	HWEQPVYTQLTRP	-1.30769
HYADSYLKRKRIF	100.43	1695.92	13	0	3.1	424.989	4	20.2005	0.7404-0.7576	357	7820	996432	21072	20240812_KP_AC_DF_9464D_CondB_Y3_S1-A6_1_4855.d	2	Q9CW46|RAVR1_MOUSE			Q9CW46|RAVR1_MOUSE																		4	HYADSYLKRKRIF	-1.07692
IGVTAVAFNKELD	101.69	1375.73	13	0	0.6	688.875	2	36.3263	0.9693-0.9862	14300	417000	1800722	52694	20240812_KP_AC_DF_9464D_CondB_Y3_S1-A6_1_4855.d	3	P97450|ATP5J_MOUSE			P97450|ATP5J_MOUSE																		2	IGVTAVAFNKELD	0.584615
ILIQYDRTLLVAD	102.27	1531.86	13	0	2.3	766.939	2	44.3652	1.0523-1.0691	272	4220	2208349	68653	20240812_KP_AC_DF_9464D_CondB_Y3_S1-A6_1_4855.d	1	P14131|RS16_MOUSE			P14131|RS16_MOUSE																		2	ILIQYDRTLLVAD	0.723077
INVKWKIDGSERQ	101.55	1571.84	13	0	-3	524.953	3	20.5485	0.7925-0.8096	1270	28800	1012309	21709	20240812_KP_AC_DF_9464D_CondB_Y3_S1-A6_1_4855.d	1	P01837|IGKC_MOUSE			P01837|IGKC_MOUSE																		3	INVKWKIDGSERQ	-1.16923
ISVEWTSN(+0.98)GHTEE	101.41	1488.64	13	0	-2.6	745.324	2	25.6588	0.9808-0.9977	532	7620	1268859	31371	20240812_KP_AC_DF_9464D_CondB_Y3_S1-A6_1_4855.d	1	P01867-2|IGG2B_MOUSE;P01867|IGG2B_MOUSE	Deamidation (NQ)	N8:Deamidation (NQ):1000.00	P01867-2|IGG2B_MOUSE;P01867|IGG2B_MOUSE																		2	ISVEWTSNGHTEE	-0.984615
ISVEWTSNGHTEE	101.08	1487.65	13	0	10.4	744.841	2	24.1516	0.9733-0.9902			1194452	28592	20240812_KP_AC_DF_9464D_CondB_Y3_S1-A6_1_4855.d	1	P01867-2|IGG2B_MOUSE;P01867|IGG2B_MOUSE			P01867-2|IGG2B_MOUSE;P01867|IGG2B_MOUSE																		2	ISVEWTSNGHTEE	-0.984615
IVEALVGKDMANQ	96.43	1386.72	13	0	0.8	694.367	2	26.2202	1.0051-1.0220	263	3890	1297340	32420	20240812_KP_AC_DF_9464D_CondB_Y3_S1-A6_1_4855.d	1	Q99LX0|PARK7_MOUSE			Q99LX0|PARK7_MOUSE																		2	IVEALVGKDMANQ	0.3
KAGFAVNFFKEVD	58.05	1470.75	13	0	0.4	736.383	2	40.9999	1.0064-1.0233	110	2170	2040476	62324	20240812_KP_AC_DF_9464D_CondB_Y3_S1-A6_1_4855.d	1	P98063|BMP1_MOUSE			P98063|BMP1_MOUSE																		2	KAGFAVNFFKEVD	0.130769
KESYSVYVYKVLK	96.26	1604.88	13	0	-3.6	535.966	3	30.41	0.8273-0.8443			1508053	40441	20240812_KP_AC_DF_9464D_CondB_Y3_S1-A6_1_4855.d	1	Q8CGP2|H2B1P_MOUSE;Q64525|H2B2B_MOUSE;Q8CGP2-2|H2B1P_MOUSE;Q6ZWY9|H2B1C_MOUSE;Q64475|H2B1B_MOUSE;P10853|H2B1F_MOUSE;Q8CGP1|H2B1K_MOUSE;P10854|H2B1M_MOUSE;Q64478|H2B1H_MOUSE			Q8CGP2|H2B1P_MOUSE;Q64525|H2B2B_MOUSE;Q8CGP2-2|H2B1P_MOUSE;Q6ZWY9|H2B1C_MOUSE;Q64475|H2B1B_MOUSE;P10853|H2B1F_MOUSE;Q8CGP1|H2B1K_MOUSE;P10854|H2B1M_MOUSE;Q64478|H2B1H_MOUSE																		3	KESYSVYVYKVLK	-0.330769
KKLEPSGPISTIN	100.28	1382.78	13	0	0.3	461.933	3	19.7264	0.7137-0.7308			972691	20191	20240812_KP_AC_DF_9464D_CondB_Y3_S1-A6_1_4855.d	1	P01867-2|IGG2B_MOUSE;P01867|IGG2B_MOUSE			P01867-2|IGG2B_MOUSE;P01867|IGG2B_MOUSE																		3	KKLEPSGPISTIN	-0.607692
LLAPLTQAPEADD	101.94	1352.68	13	0	-4.4	677.346	2	35.9883	0.9720-0.9889	331	4790	1788066	52230	20240812_KP_AC_DF_9464D_CondB_Y3_S1-A6_1_4855.d	1	A2A6T1|CDR2L_MOUSE			A2A6T1|CDR2L_MOUSE																		2	LLAPLTQAPEADD	-0.0846154
LQIDNARLAADDF	102.51	1460.73	13	0	-2.3	731.369	2	36.8131	0.9970-1.0139	702	8740	1829356	53896	20240812_KP_AC_DF_9464D_CondB_Y3_S1-A6_1_4855.d	1	P02535|K1C10_MOUSE;P02535-2|K1C10_MOUSE;P02535-3|K1C10_MOUSE			P02535|K1C10_MOUSE;P02535-2|K1C10_MOUSE;P02535-3|K1C10_MOUSE																		2	LQIDNARLAADDF	-0.130769
LQSVQVFGRKKTA	101.45	1460.85	13	0	-3.9	487.954	3	16.5021	0.7740-0.7911			810698	13646	20240812_KP_AC_DF_9464D_CondB_Y3_S1-A6_1_4855.d	1	P14131|RS16_MOUSE			P14131|RS16_MOUSE																		3	LQSVQVFGRKKTA	-0.338462
LTTSPKLITGLTM	101.67	1374.78	13	0	-3.2	688.395	2	42.9225	0.9970-1.0139	1170	15200	2135488	65896	20240812_KP_AC_DF_9464D_CondB_Y3_S1-A6_1_4855.d	1	P03911|NU4M_MOUSE			P03911|NU4M_MOUSE																		2	LTTSPKLITGLTM	0.638462
LVITDKEKAEKLK	102.34	1513.91	13	0	-4.2	505.641	3	13.4757	0.7925-0.8096	618	16200	658975	8227	20240812_KP_AC_DF_9464D_CondB_Y3_S1-A6_1_4855.d	1	Q9JJI8|RL38_MOUSE			Q9JJI8|RL38_MOUSE																		3	LVITDKEKAEKLK	-0.669231
LWPRIASNAGSIA	100.95	1354.74	13	0	-2	678.374	2	36.3451	0.9598-0.9767	7130	134000	1802327	52775	20240812_KP_AC_DF_9464D_CondB_Y3_S1-A6_1_4855.d	3	P62830|RL23_MOUSE			P62830|RL23_MOUSE																		2	LWPRIASNAGSIA	0.438462
LYWSHPRKFGQGS	102.15	1561.78	13	0	-7.8	521.596	3	18.8097	0.8205-0.8375			926588	18284	20240812_KP_AC_DF_9464D_CondB_Y3_S1-A6_1_4855.d	1	P62274|RS29_MOUSE			P62274|RS29_MOUSE																		3	LYWSHPRKFGQGS	-1.13077
MAEIEKFDKSKLK	97.28	1565.85	13	0	1.5	522.958	3	17.3557	0.7884-0.8055			853641	15441	20240812_KP_AC_DF_9464D_CondB_Y3_S1-A6_1_4855.d	1	P20065-2|TYB4_MOUSE;P20065|TYB4_MOUSE			P20065-2|TYB4_MOUSE;P20065|TYB4_MOUSE																		3	MAEIEKFDKSKLK	-0.930769
MKLYSLSVLYKGD	101.53	1515.8	13	0	1.3	758.909	2	40.5541	1.0476-1.0644	268	5180	2018314	61498	20240812_KP_AC_DF_9464D_CondB_Y3_S1-A6_1_4855.d	1	Q9CQW1|YKT6_MOUSE			Q9CQW1|YKT6_MOUSE																		2	MKLYSLSVLYKGD	0.123077
MLEHLSSLPTQMD	100.77	1500.7	13	0	-1.6	751.354	2	35.0564	1.0152-1.0321			1741634	49994	20240812_KP_AC_DF_9464D_CondB_Y3_S1-A6_1_4855.d	1	Q9D958|SPCS1_MOUSE			Q9D958|SPCS1_MOUSE																		2	MLEHLSSLPTQMD	-0.184615
MRYVASYLLAALG	100.59	1426.76	13	0	-4.1	714.386	2	56.2719	1.0064-1.0233	1420	15600	2804828	90584	20240812_KP_AC_DF_9464D_CondB_Y3_S1-A6_1_4855.d	1	P99027|RLA2_MOUSE			P99027|RLA2_MOUSE																		2	MRYVASYLLAALG	1.12308
N(+0.98)KELDPVQKLFVD	100.91	1544.81	13	0	3.2	773.414	2	43.0745	1.0354-1.0523	965	21400	2143444	66232	20240812_KP_AC_DF_9464D_CondB_Y3_S1-A6_1_4855.d	4	P97450|ATP5J_MOUSE	Deamidation (NQ)	N1:Deamidation (NQ):77.80	P97450|ATP5J_MOUSE																		2	NKELDPVQKLFVD	-0.623077
NKELDPVQKLFVD	101.77	1543.82	13	0	-2	515.614	3	37.6809	0.7637-0.7808	44600	832000	1870591	55507	20240812_KP_AC_DF_9464D_CondB_Y3_S1-A6_1_4855.d	5	P97450|ATP5J_MOUSE			P97450|ATP5J_MOUSE																		3	NKELDPVQKLFVD	-0.623077
NPSLKSRISITRD	54.4	1485.83	13	0	-5.2	496.28	3	17.1977	0.7617-0.7788			845721	15141	20240812_KP_AC_DF_9464D_CondB_Y3_S1-A6_1_4855.d	1	P18532|HVM61_MOUSE;P01823|HVM47_MOUSE			P18532|HVM61_MOUSE;P01823|HVM47_MOUSE																		3	NPSLKSRISITRD	-0.907692
NRHGLIRKYGLNM	65.57	1570.85	13	0	-4.6	524.622	3	19.8301	0.8355-0.8525	1160	15200	980640	20520	20240812_KP_AC_DF_9464D_CondB_Y3_S1-A6_1_4855.d	1	P62274|RS29_MOUSE			P62274|RS29_MOUSE																		3	NRHGLIRKYGLNM	-0.861538
NYYLKKTISRSPG	102.45	1525.83	13	0	-2.5	509.614	3	14.5855	0.7918-0.8089	144000	6080000	709497	9981	20240812_KP_AC_DF_9464D_CondB_Y3_S1-A6_1_4855.d	18	P01867-2|IGG2B_MOUSE;P01867|IGG2B_MOUSE			P01867-2|IGG2B_MOUSE;P01867|IGG2B_MOUSE																		3	NYYLKKTISRSPG	-1.10769
PAMFNISPGAVQF	101.15	1377.67	13	0	0.4	689.845	2	54.2866	0.9889-1.0058	955	10800	2704074	87366	20240812_KP_AC_DF_9464D_CondB_Y3_S1-A6_1_4855.d	1	Q8R1N4-2|NUDC3_MOUSE;Q8R1N4|NUDC3_MOUSE;Q8R1N4-4|NUDC3_MOUSE			Q8R1N4-2|NUDC3_MOUSE;Q8R1N4|NUDC3_MOUSE;Q8R1N4-4|NUDC3_MOUSE																		2	PAMFNISPGAVQF	0.646154
PAYELLITGGTYA	68.38	1367.7	13	0	-1	684.855	2	47.8864	0.9828-0.9997	449	7780	2383798	74938	20240812_KP_AC_DF_9464D_CondB_Y3_S1-A6_1_4855.d	1	Q9QY33|TSN3_MOUSE			Q9QY33|TSN3_MOUSE																		2	PAYELLITGGTYA	0.446154
PDLPYKFLKAKKD	101.65	1561.89	13	0	-1.5	521.635	3	23.3269	0.7918-0.8089	2340	110000	1151874	27162	20240812_KP_AC_DF_9464D_CondB_Y3_S1-A6_1_4855.d	4	Q9CXR1|DHRS7_MOUSE			Q9CXR1|DHRS7_MOUSE																		3	PDLPYKFLKAKKD	-1.14615
PDPDDGFNYKQMM	63.77	1556.63	13	0	5.3	779.325	2	33.5393	1.0267-1.0435			1665348	46860	20240812_KP_AC_DF_9464D_CondB_Y3_S1-A6_1_4855.d	1	O35887|CALU_MOUSE			O35887|CALU_MOUSE																		2	PDPDDGFNYKQMM	-1.51538
PDVQISWFVNNVE	101.54	1545.75	13	0	-0.5	773.88	2	53.596	1.0408-1.0577	3410	33300	2669211	86031	20240812_KP_AC_DF_9464D_CondB_Y3_S1-A6_1_4855.d	1	P01863|GCAA_MOUSE;P01867-2|IGG2B_MOUSE;P01865|GCAM_MOUSE;P01864|GCAB_MOUSE;P01867|IGG2B_MOUSE			P01863|GCAA_MOUSE;P01867-2|IGG2B_MOUSE;P01865|GCAM_MOUSE;P01864|GCAB_MOUSE;P01867|IGG2B_MOUSE																		2	PDVQISWFVNNVE	-0.0692308
PEFLEDPSVLTKD	101.57	1488.73	13	0	1.5	745.376	2	38.3756	1.0044-1.0213			1908769	57109	20240812_KP_AC_DF_9464D_CondB_Y3_S1-A6_1_4855.d	1	Q61033|LAP2A_MOUSE;Q61029|LAP2B_MOUSE;Q61029-4|LAP2B_MOUSE;Q61029-3|LAP2B_MOUSE;Q61033-2|LAP2A_MOUSE;Q61029-2|LAP2B_MOUSE			Q61033|LAP2A_MOUSE;Q61029|LAP2B_MOUSE;Q61029-4|LAP2B_MOUSE;Q61029-3|LAP2B_MOUSE;Q61033-2|LAP2A_MOUSE;Q61029-2|LAP2B_MOUSE																		2	PEFLEDPSVLTKD	-0.615385
PELLEPIPYEFM(+15.99)A	100.83	1563.75	13	0	0.1	782.884	2	55.3064	1.0509-1.0678	214	3150	2756166	89166	20240812_KP_AC_DF_9464D_CondB_Y3_S1-A6_1_4855.d	1	O09167|RL21_MOUSE	Oxidation (M)	M12:Oxidation (M):1000.00	O09167|RL21_MOUSE																		2	PELLEPIPYEFMA	0.153846
PELLEPIPYEFMA	101.59	1547.76	13	0	-1.9	774.885	2	61.317	1.0476-1.0644	877	27900	3053108	98072	20240812_KP_AC_DF_9464D_CondB_Y3_S1-A6_1_4855.d	3	O09167|RL21_MOUSE			O09167|RL21_MOUSE																		2	PELLEPIPYEFMA	0.153846
PFLDIQKKLGISL	52.19	1470.88	13	0	-3.6	491.299	3	49.312	0.8382-0.8552			2456569	77605	20240812_KP_AC_DF_9464D_CondB_Y3_S1-A6_1_4855.d	1	Q99LY9|NDUS5_MOUSE			Q99LY9|NDUS5_MOUSE																		3	PFLDIQKKLGISL	0.430769
PKTREEFLTLIRS	99.52	1588.89	13	0	-3.8	530.636	3	31.9257	0.8123-0.8293	784	20400	1580927	43211	20240812_KP_AC_DF_9464D_CondB_Y3_S1-A6_1_4855.d	2	Q05915|GCH1_MOUSE			Q05915|GCH1_MOUSE																		3	PKTREEFLTLIRS	-0.676923
PLLQAVTPNPTLP	83.62	1359.78	13	0	1	680.896	2	47.1188	1.0017-1.0186	295	3710	2345937	73653	20240812_KP_AC_DF_9464D_CondB_Y3_S1-A6_1_4855.d	1	Q9Z120|TRMB_MOUSE			Q9Z120|TRMB_MOUSE																		2	PLLQAVTPNPTLP	0.2
PRKIEEIKDFLLT	101.56	1600.92	13	0	-4.9	534.644	3	37.8992	0.8682-0.8852	3220	67300	1886566	56242	20240812_KP_AC_DF_9464D_CondB_Y3_S1-A6_1_4855.d	3	Q9JJI8|RL38_MOUSE			Q9JJI8|RL38_MOUSE																		3	PRKIEEIKDFLLT	-0.438462
PTGDFDSKPSWAD	101.53	1421.61	13	0	-3.6	711.81	2	24.1104	0.9503-0.9672	436	6930	1191294	28482	20240812_KP_AC_DF_9464D_CondB_Y3_S1-A6_1_4855.d	1	Q9Z1D1|EIF3G_MOUSE			Q9Z1D1|EIF3G_MOUSE																		2	PTGDFDSKPSWAD	-1.27692
PTKEPEPVVHYDI	102.26	1522.77	13	0	-1.6	762.389	2	25.9083	1.0118-1.0287	7630	248000	1281521	31841	20240812_KP_AC_DF_9464D_CondB_Y3_S1-A6_1_4855.d	6	Q9D6J5|NDUB8_MOUSE			Q9D6J5|NDUB8_MOUSE																		2	PTKEPEPVVHYDI	-0.884615
PYLVVNPNYLLED	100.71	1547.79	13	0	-1.4	774.9	2	54.553	1.0429-1.0597	1260	12400	2716723	87823	20240812_KP_AC_DF_9464D_CondB_Y3_S1-A6_1_4855.d	1	P97311|MCM6_MOUSE			P97311|MCM6_MOUSE																		2	PYLVVNPNYLLED	6.83214e-17
QRPWWTGWFGKAA	44.29	1589.79	13	0	-5.4	530.934	3	48.1741	0.7631-0.7802			2399609	75509	20240812_KP_AC_DF_9464D_CondB_Y3_S1-A6_1_4855.d	1	Q64213|SF01_MOUSE			Q64213|SF01_MOUSE																		3	QRPWWTGWFGKAA	-0.869231
RAGGEESQFEMDI	101.99	1467.63	13	0	3.9	734.825	2	33.065	0.9659-0.9828	1100	25100	1640006	45902	20240812_KP_AC_DF_9464D_CondB_Y3_S1-A6_1_4855.d	2	Q60876|4EBP1_MOUSE			Q60876|4EBP1_MOUSE																		2	RAGGEESQFEMDI	-0.969231
RFLENQEQEYVQA	101.27	1652.78	13	0	-2.9	827.395	2	24.4992	1.0442-1.0610	921	21700	1211817	29193	20240812_KP_AC_DF_9464D_CondB_Y3_S1-A6_1_4855.d	2	P10107|ANXA1_MOUSE			P10107|ANXA1_MOUSE																		2	RFLENQEQEYVQA	-1.36154
RFTGSGSGTDFTL	101.15	1344.63	13	0	-5.1	673.319	2	31.934	0.9463-0.9632	307	7340	1584080	43316	20240812_KP_AC_DF_9464D_CondB_Y3_S1-A6_1_4855.d	1	P84750|KVM5_MOUSE			P84750|KVM5_MOUSE																		2	RFTGSGSGTDFTL	-0.269231
RKHTGGKILGFFF	87.56	1506.85	13	0	0.4	503.289	3	41.247	0.7843-0.8014	139	2940	2053065	62721	20240812_KP_AC_DF_9464D_CondB_Y3_S1-A6_1_4855.d	1	P62245|RS15A_MOUSE			P62245|RS15A_MOUSE																		3	RKHTGGKILGFFF	-0.0538462
RQLASEEDDSPAP	101.81	1413.64	13	0	0.6	707.826	2	14.0401	0.9544-0.9713	2120	44200	687333	9153	20240812_KP_AC_DF_9464D_CondB_Y3_S1-A6_1_4855.d	2	Q9Z160|COG1_MOUSE			Q9Z160|COG1_MOUSE																		2	RQLASEEDDSPAP	-1.49231
RQNGVLNSWTDQD	101.65	1531.7	13	0	-2.5	766.856	2	26.3347	1.0010-1.0179	1150	22100	1302099	32607	20240812_KP_AC_DF_9464D_CondB_Y3_S1-A6_1_4855.d	1	P01837|IGKC_MOUSE			P01837|IGKC_MOUSE																		2	RQNGVLNSWTDQD	-1.56154
RQYAKDIGFIKLD	101.61	1565.86	13	0	-3.5	522.958	3	31.5249	0.8273-0.8443	943	66700	1563553	42601	20240812_KP_AC_DF_9464D_CondB_Y3_S1-A6_1_4855.d	3	P62274|RS29_MOUSE			P62274|RS29_MOUSE																		3	RQYAKDIGFIKLD	-0.546154
RTLLIKTVETRDG	94.16	1500.86	13	0	-4.2	501.293	3	18.4933	0.8266-0.8437	359	16700	909130	17590	20240812_KP_AC_DF_9464D_CondB_Y3_S1-A6_1_4855.d	2	P20152|VIME_MOUSE			P20152|VIME_MOUSE																		3	RTLLIKTVETRDG	-0.469231
RTTSAGTGGMWRF	102.23	1426.68	13	0	2.2	476.567	3	29.6176	0.8198-0.8368	153	6420	1466720	38732	20240812_KP_AC_DF_9464D_CondB_Y3_S1-A6_1_4855.d	2	Q9CQS8|SC61B_MOUSE			Q9CQS8|SC61B_MOUSE																		3	RTTSAGTGGMWRF	-0.576923
RVVDLMAYMASKE	102.18	1511.75	13	0	-2.5	756.879	2	39.3464	1.0260-1.0429	713	7830	1954821	58965	20240812_KP_AC_DF_9464D_CondB_Y3_S1-A6_1_4855.d	1	P16858|G3P_MOUSE			P16858|G3P_MOUSE																		2	RVVDLMAYMASKE	0.161538
SAESVSKSGEKLG	101.29	1277.65	13	0	7.6	639.835	2	11.2866	0.9537-0.9706			550239	4647	20240812_KP_AC_DF_9464D_CondB_Y3_S1-A6_1_4855.d	1	O35857|TIM44_MOUSE			O35857|TIM44_MOUSE																		2	SAESVSKSGEKLG	-0.692308
SAYRFGLGSIAGA	100.55	1268.65	13	0	-3.3	635.331	2	37.933	0.9320-0.9490			1886544	56220	20240812_KP_AC_DF_9464D_CondB_Y3_S1-A6_1_4855.d	1	Q9QXX4|S2513_MOUSE			Q9QXX4|S2513_MOUSE																		2	SAYRFGLGSIAGA	0.607692
SDGSYFIYSKLNM	101.66	1523.7	13	0	8.2	762.862	2	42.5411	1.0354-1.0523	270	6010	2118075	65247	20240812_KP_AC_DF_9464D_CondB_Y3_S1-A6_1_4855.d	1	P01867-2|IGG2B_MOUSE;P01867|IGG2B_MOUSE			P01867-2|IGG2B_MOUSE;P01867|IGG2B_MOUSE																		2	SDGSYFIYSKLNM	-0.253846
SERQNGVLNSWTD	102.41	1504.69	13	0	2.9	753.355	2	26.5046	0.9875-1.0044	1250	19100	1310057	32945	20240812_KP_AC_DF_9464D_CondB_Y3_S1-A6_1_4855.d	1	P01837|IGKC_MOUSE			P01837|IGKC_MOUSE																		2	SERQNGVLNSWTD	-1.35385
SESRVEKDGLILT	101.13	1445.77	13	0	-4.1	723.891	2	23.0783	0.9869-1.0037	891	8650	1139174	26654	20240812_KP_AC_DF_9464D_CondB_Y3_S1-A6_1_4855.d	2	Q99LX0|PARK7_MOUSE			Q99LX0|PARK7_MOUSE																		2	SESRVEKDGLILT	-0.407692
SEYYDYGHGELQD	101.62	1574.62	13	0	-0.8	788.315	2	20.5387	1.0274-1.0442	286	12700	1012352	21752	20240812_KP_AC_DF_9464D_CondB_Y3_S1-A6_1_4855.d	2	Q60749|KHDR1_MOUSE			Q60749|KHDR1_MOUSE																		2	SEYYDYGHGELQD	-1.72308
SFHDDSDEDLLHI	85.47	1541.66	13	0	-0.9	514.895	3	36.3802	0.8191-0.8362	97.1	1940	1808711	53063	20240812_KP_AC_DF_9464D_CondB_Y3_S1-A6_1_4855.d	1	Q07113|MPRI_MOUSE			Q07113|MPRI_MOUSE																		3	SFHDDSDEDLLHI	-0.815385
SGNFGGSRNMGGP	101.65	1236.53	13	0	-0.5	619.272	2	14.4403	0.8927-0.9096	1300	25000	706336	9868	20240812_KP_AC_DF_9464D_CondB_Y3_S1-A6_1_4855.d	2	O88569-3|ROA2_MOUSE;O88569|ROA2_MOUSE;O88569-2|ROA2_MOUSE			O88569-3|ROA2_MOUSE;O88569|ROA2_MOUSE;O88569-2|ROA2_MOUSE																		2	SGNFGGSRNMGGP	-0.923077
SGYDQVLQENSSD	101.48	1440.6	13	0	3.5	721.31	2	21.6477	0.9747-0.9916	762	11900	1067727	23787	20240812_KP_AC_DF_9464D_CondB_Y3_S1-A6_1_4855.d	1	O35737|HNRH1_MOUSE;P70333|HNRH2_MOUSE			O35737|HNRH1_MOUSE;P70333|HNRH2_MOUSE																		2	SGYDQVLQENSSD	-1.31538
SHGPITVLTNSND	101.09	1353.65	13	0	-8.2	677.828	2	25.1516	0.9368-0.9537	477	6090	1243549	30445	20240812_KP_AC_DF_9464D_CondB_Y3_S1-A6_1_4855.d	2	Q69ZA1-2|CDK13_MOUSE;Q69ZA1|CDK13_MOUSE			Q69ZA1-2|CDK13_MOUSE;Q69ZA1|CDK13_MOUSE																		2	SHGPITVLTNSND	-0.476923
SHTDVKVPDFSDY	102.01	1508.68	13	0	-3.7	755.344	2	30.2742	0.9990-1.0159	1090	18900	1500087	40095	20240812_KP_AC_DF_9464D_CondB_Y3_S1-A6_1_4855.d	2	Q9CR68|UCRI_MOUSE			Q9CR68|UCRI_MOUSE																		2	SHTDVKVPDFSDY	-0.892308
SHTSEDARLNITP	35.2	1439.7	13	0	-7.1	480.904	3	19.8658	0.7343-0.7514	285	3290	979016	20420	20240812_KP_AC_DF_9464D_CondB_Y3_S1-A6_1_4855.d	1	Q62433|NDRG1_MOUSE			Q62433|NDRG1_MOUSE																		3	SHTSEDARLNITP	-0.976923
SIDLKDKYKNIGA	96.73	1463.8	13	0	-7	488.937	3	20.3203	0.8020-0.8191	628	14200	1001234	21302	20240812_KP_AC_DF_9464D_CondB_Y3_S1-A6_1_4855.d	1	P63038|CH60_MOUSE			P63038|CH60_MOUSE																		3	SIDLKDKYKNIGA	-0.776923
SILRLAKADGIVS	94.35	1341.8	13	0	-0.7	671.906	2	31.7565	1.0091-1.0260	272	4190	1576220	43076	20240812_KP_AC_DF_9464D_CondB_Y3_S1-A6_1_4855.d	1	Q9CQR2|RS21_MOUSE			Q9CQR2|RS21_MOUSE																		2	SILRLAKADGIVS	0.807692
SINVRLAKEEEPK	101.31	1511.83	13	0	-6.4	504.948	3	16.0912	0.8232-0.8403			790107	12867	20240812_KP_AC_DF_9464D_CondB_Y3_S1-A6_1_4855.d	2	Q78IK4|MIC27_MOUSE			Q78IK4|MIC27_MOUSE																		3	SINVRLAKEEEPK	-1.10769
SKDSTYSMSSTLT	102.2	1406.62	13	0	4.8	704.322	2	20.3948	0.9963-1.0132	227	5220	1006008	21504	20240812_KP_AC_DF_9464D_CondB_Y3_S1-A6_1_4855.d	1	P01837|IGKC_MOUSE			P01837|IGKC_MOUSE																		2	SKDSTYSMSSTLT	-0.7
SLLEQRPKGQGNK	53.79	1453.8	13	0	-3.2	485.606	3	11.413	0.7555-0.7726			556636	4948	20240812_KP_AC_DF_9464D_CondB_Y3_S1-A6_1_4855.d	1	Q91YT7|YTHD2_MOUSE			Q91YT7|YTHD2_MOUSE																		3	SLLEQRPKGQGNK	-1.68462
SLTNDWEDHLAVK	100.14	1526.74	13	0	-6.7	509.916	3	31.8957	0.8041-0.8212			1582501	43261	20240812_KP_AC_DF_9464D_CondB_Y3_S1-A6_1_4855.d	1	P11499|HS90B_MOUSE			P11499|HS90B_MOUSE																		3	SLTNDWEDHLAVK	-0.761538
SMTATQLLVPSRR	57.47	1458.8	13	0	-2.6	487.272	3	28.0079	0.7535-0.7706			1387658	35870	20240812_KP_AC_DF_9464D_CondB_Y3_S1-A6_1_4855.d	1	Q8VH51-3|RBM39_MOUSE;Q8VH51-2|RBM39_MOUSE;Q8VH51|RBM39_MOUSE			Q8VH51-3|RBM39_MOUSE;Q8VH51-2|RBM39_MOUSE;Q8VH51|RBM39_MOUSE																		3	SMTATQLLVPSRR	-0.123077
SMVSTSLNAEALQ	101.13	1349.65	13	0	-1.8	675.831	2	33.953	0.9652-0.9821	701	8540	1684352	47576	20240812_KP_AC_DF_9464D_CondB_Y3_S1-A6_1_4855.d	1	Q9ERK4|XPO2_MOUSE			Q9ERK4|XPO2_MOUSE																		2	SMVSTSLNAEALQ	0.284615
SNLDSNRDNEVDF	102.49	1523.65	13	0	-5.5	762.827	2	22.3626	0.9902-1.0071	1450	13000	1102660	25192	20240812_KP_AC_DF_9464D_CondB_Y3_S1-A6_1_4855.d	1	P07091|S10A4_MOUSE			P07091|S10A4_MOUSE																		2	SNLDSNRDNEVDF	-1.52308
SNRHGLIRKYGLN	99.72	1526.84	13	0	-4.1	509.953	3	14.4062	0.8198-0.8368	632	13700	704762	9818	20240812_KP_AC_DF_9464D_CondB_Y3_S1-A6_1_4855.d	2	P62274|RS29_MOUSE			P62274|RS29_MOUSE																		3	SNRHGLIRKYGLN	-1.06923
SNTISVN(+0.98)GKSGLS	61.59	1263.63	13	0	1.6	632.824	2	18.4621	0.9232-0.9402			909105	17565	20240812_KP_AC_DF_9464D_CondB_Y3_S1-A6_1_4855.d	1	Q3UMF0-4|COBL1_MOUSE;Q3UMF0-2|COBL1_MOUSE;Q3UMF0-3|COBL1_MOUSE;Q3UMF0|COBL1_MOUSE	Deamidation (NQ)	N7:Deamidation (NQ):96.93	Q3UMF0-4|COBL1_MOUSE;Q3UMF0-2|COBL1_MOUSE;Q3UMF0-3|COBL1_MOUSE;Q3UMF0|COBL1_MOUSE																		2	SNTISVNGKSGLS	-0.238462
SNTISVNGKSGLS	67.97	1262.65	13	0	-5.6	632.327	2	17.5588	0.9212-0.9381	159	3630	863135	15791	20240812_KP_AC_DF_9464D_CondB_Y3_S1-A6_1_4855.d	1	Q3UMF0-4|COBL1_MOUSE;Q3UMF0-2|COBL1_MOUSE;Q3UMF0-3|COBL1_MOUSE;Q3UMF0|COBL1_MOUSE			Q3UMF0-4|COBL1_MOUSE;Q3UMF0-2|COBL1_MOUSE;Q3UMF0-3|COBL1_MOUSE;Q3UMF0|COBL1_MOUSE																		2	SNTISVNGKSGLS	-0.238462
SPEPSPEGSYVGQ	102.51	1332.58	13	0	2	667.3	2	17.8862	0.9225-0.9395	308	10800	880471	16363	20240812_KP_AC_DF_9464D_CondB_Y3_S1-A6_1_4855.d	2	Q9CW46|RAVR1_MOUSE			Q9CW46|RAVR1_MOUSE																		2	SPEPSPEGSYVGQ	-1.2
SSHKTFRIKRFLA	88.07	1589.92	13	0	-6.6	398.483	4	19.5221	0.7247-0.7418	1870	11100	956740	19480	20240812_KP_AC_DF_9464D_CondB_Y3_S1-A6_1_4855.d	1	P62892|RL39_MOUSE			P62892|RL39_MOUSE																		4	SSHKTFRIKRFLA	-0.507692
SSQPEALVSLTNN	93.12	1358.67	13	0	-0.5	680.341	2	33.4761	0.9632-0.9801			1662176	46736	20240812_KP_AC_DF_9464D_CondB_Y3_S1-A6_1_4855.d	1	Q9DBL1|ACDSB_MOUSE			Q9DBL1|ACDSB_MOUSE																		2	SSQPEALVSLTNN	-0.392308
SSSNVLLKTGFDF	101.11	1413.71	13	0	2.2	707.866	2	46.071	0.9902-1.0071	464	7180	2295395	71879	20240812_KP_AC_DF_9464D_CondB_Y3_S1-A6_1_4855.d	1	Q8C3W1|CA198_MOUSE			Q8C3W1|CA198_MOUSE																		2	SSSNVLLKTGFDF	0.230769
SSVSYAAGALTVH	102.51	1261.63	13	0	-0.2	631.822	2	26.5352	0.9855-1.0024	2940	74100	1311678	33042	20240812_KP_AC_DF_9464D_CondB_Y3_S1-A6_1_4855.d	3	Q91VH6|MEMO1_MOUSE			Q91VH6|MEMO1_MOUSE																		2	SSVSYAAGALTVH	0.738462
SSWWTHVEMGPPD	102.45	1527.65	13	0	-0.5	764.83	2	41.2639	0.9990-1.0159	5420	153000	2053068	62724	20240812_KP_AC_DF_9464D_CondB_Y3_S1-A6_1_4855.d	3	P05202|AATM_MOUSE			P05202|AATM_MOUSE																		2	SSWWTHVEMGPPD	-0.907692
STAAAPAEEKKVE	101.52	1329.68	13	0	1.2	665.847	2	10.9666	0.9774-0.9943	659	11200	532694	3866	20240812_KP_AC_DF_9464D_CondB_Y3_S1-A6_1_4855.d	1	P47955|RLA1_MOUSE			P47955|RLA1_MOUSE																		2	STAAAPAEEKKVE	-0.769231
STGGKVFGEGTAA	100.97	1180.57	13	0	8.3	591.298	2	16.2493	0.8797-0.8967			798028	13168	20240812_KP_AC_DF_9464D_CondB_Y3_S1-A6_1_4855.d	1	Q80U93|NU214_MOUSE			Q80U93|NU214_MOUSE																		2	STGGKVFGEGTAA	-0.0461538
STYSMSSTLTLTK	102.25	1418.7	13	0	-4.6	710.352	2	30.1996	1.0024-1.0193	536	6400	1496924	39980	20240812_KP_AC_DF_9464D_CondB_Y3_S1-A6_1_4855.d	1	P01837|IGKC_MOUSE			P01837|IGKC_MOUSE																		2	STYSMSSTLTLTK	-0.130769
SVEGEGEEEGEEY	101.6	1441.54	13	0	-3.2	721.773	2	15.3257	0.9632-0.9801	3710	106000	752110	11446	20240812_KP_AC_DF_9464D_CondB_Y3_S1-A6_1_4855.d	3	P68369|TBA1A_MOUSE;P05213|TBA1B_MOUSE			P68369|TBA1A_MOUSE;P05213|TBA1B_MOUSE																		2	SVEGEGEEEGEEY	-1.81538
SYDDPYKKAVAMS	102.32	1473.68	13	0	-1.4	737.847	2	19.8844	1.0348-1.0516	324	5670	980620	20500	20240812_KP_AC_DF_9464D_CondB_Y3_S1-A6_1_4855.d	2	Q8C2Q3|RBM14_MOUSE;Q8C2Q3-2|RBM14_MOUSE			Q8C2Q3|RBM14_MOUSE;Q8C2Q3-2|RBM14_MOUSE																		2	SYDDPYKKAVAMS	-0.838462
TADIAQFKQGVKS	101.08	1391.74	13	0	-2.8	464.92	3	18.2756	0.7706-0.7877	288	8970	899541	17145	20240812_KP_AC_DF_9464D_CondB_Y3_S1-A6_1_4855.d	2	Q99K28-2|ARFG2_MOUSE;Q99K28|ARFG2_MOUSE			Q99K28-2|ARFG2_MOUSE;Q99K28|ARFG2_MOUSE																		3	TADIAQFKQGVKS	-0.392308
TAEILELAGNAAR	101.26	1327.71	13	0	0.8	664.862	2	36.4733	1.0253-1.0422	846	11500	1811892	53196	20240812_KP_AC_DF_9464D_CondB_Y3_S1-A6_1_4855.d	1	C0HKE3|H2A1D_MOUSE;Q8BFU2|H2A3_MOUSE;Q9QZQ8-1|H2AY_MOUSE;C0HKE8|H2A1O_MOUSE;Q8R1M2|H2AJ_MOUSE;Q8CGP5|H2A1F_MOUSE;C0HKE9|H2A1P_MOUSE;Q64523|H2A2C_MOUSE;C0HKE7|H2A1N_MOUSE;P27661|H2AX_MOUSE;Q8CGP7|H2A1K_MOUSE;Q9QZQ8|H2AY_MOUSE;Q8CGP6|H2A1H_MOUSE;C0HKE4|H2A1E_MOUSE;Q64522|H2A2B_MOUSE;Q6GSS7|H2A2A_MOUSE;C0HKE1|H2A1B_MOUSE;C0HKE6|H2A1I_MOUSE;C0HKE5|H2A1G_MOUSE;C0HKE2|H2A1C_MOUSE			C0HKE3|H2A1D_MOUSE;Q8BFU2|H2A3_MOUSE;Q9QZQ8-1|H2AY_MOUSE;C0HKE8|H2A1O_MOUSE;Q8R1M2|H2AJ_MOUSE;Q8CGP5|H2A1F_MOUSE;C0HKE9|H2A1P_MOUSE;Q64523|H2A2C_MOUSE;C0HKE7|H2A1N_MOUSE;P27661|H2AX_MOUSE;Q8CGP7|H2A1K_MOUSE;Q9QZQ8|H2AY_MOUSE;Q8CGP6|H2A1H_MOUSE;C0HKE4|H2A1E_MOUSE;Q64522|H2A2B_MOUSE;Q6GSS7|H2A2A_MOUSE;C0HKE1|H2A1B_MOUSE;C0HKE6|H2A1I_MOUSE;C0HKE5|H2A1G_MOUSE;C0HKE2|H2A1C_MOUSE																		2	TAEILELAGNAAR	0.246154
TAKDGTEAMLVLK	82.47	1375.74	13	0	-0.5	459.586	3	26.459	0.7945-0.8116			1310092	32980	20240812_KP_AC_DF_9464D_CondB_Y3_S1-A6_1_4855.d	1	Q8K358|PIGU_MOUSE			Q8K358|PIGU_MOUSE																		3	TAKDGTEAMLVLK	0.0538462
TAKEALEAAKRLN	99.22	1413.79	13	0	-10.6	472.267	3	15.2377	0.8068-0.8239			747403	11311	20240812_KP_AC_DF_9464D_CondB_Y3_S1-A6_1_4855.d	1	Q9Z2I8-2|SUCB2_MOUSE;Q9Z2I8|SUCB2_MOUSE			Q9Z2I8-2|SUCB2_MOUSE;Q9Z2I8|SUCB2_MOUSE																		3	TAKEALEAAKRLN	-0.669231
TAPPPPPPPPPAY	102.23	1297.67	13	0	-1.7	649.841	2	25.0459	0.9246-0.9415	2640	27300	1235663	30179	20240812_KP_AC_DF_9464D_CondB_Y3_S1-A6_1_4855.d	6	Q8VDM6|HNRL1_MOUSE;Q8VDM6-2|HNRL1_MOUSE			Q8VDM6|HNRL1_MOUSE;Q8VDM6-2|HNRL1_MOUSE																		2	TAPPPPPPPPPAY	-0.984615
TAQPTQGYAQTTQ	101.59	1393.65	13	0	4.4	697.834	2	12.7204	0.9605-0.9774	567	6990	619651	7003	20240812_KP_AC_DF_9464D_CondB_Y3_S1-A6_1_4855.d	1	Q61545|EWS_MOUSE			Q61545|EWS_MOUSE																		2	TAQPTQGYAQTTQ	-1.26923
TAYATSYGQPPTG	100.1	1312.59	13	0	4	657.307	2	18.7005	0.9517-0.9686	1320	8430	920216	18008	20240812_KP_AC_DF_9464D_CondB_Y3_S1-A6_1_4855.d	1	Q61545|EWS_MOUSE			Q61545|EWS_MOUSE																		2	TAYATSYGQPPTG	-0.723077
TDFGEALVRHDEF	101.72	1534.71	13	0	-1	768.359	2	34.8571	1.0577-1.0745	11300	133000	1728879	49431	20240812_KP_AC_DF_9464D_CondB_Y3_S1-A6_1_4855.d	2	O35887|CALU_MOUSE			O35887|CALU_MOUSE																		2	TDFGEALVRHDEF	-0.569231
TDNSDSLIAKINQ	86.94	1417.7	13	0	-3.5	709.857	2	27.5201	0.9801-0.9970	311	4510	1362329	34925	20240812_KP_AC_DF_9464D_CondB_Y3_S1-A6_1_4855.d	1	Q9DBR0|AKAP8_MOUSE			Q9DBR0|AKAP8_MOUSE																		2	TDNSDSLIAKINQ	-0.7
TDTGKVSGTLETK	101.65	1335.69	13	0	-7.1	668.847	2	12.2033	0.9584-0.9754			596060	6272	20240812_KP_AC_DF_9464D_CondB_Y3_S1-A6_1_4855.d	1	Q60930|VDAC2_MOUSE			Q60930|VDAC2_MOUSE																		2	TDTGKVSGTLETK	-0.861538
TDWRLENSN(+0.98)GKTA	34.13	1491.7	13	0	-6.9	498.236	3	17.1692	0.7398-0.7569	143	2710	844106	15050	20240812_KP_AC_DF_9464D_CondB_Y3_S1-A6_1_4855.d	1	Q9CYI4|LUC7L_MOUSE;Q9CYI4-2|LUC7L_MOUSE	Deamidation (NQ)	N9:Deamidation (NQ):27.16	Q9CYI4|LUC7L_MOUSE;Q9CYI4-2|LUC7L_MOUSE																		3	TDWRLENSNGKTA	-1.56154
TDWRLENSNGKTA	101.55	1490.71	13	0	-5.3	497.908	3	16.4881	0.7391-0.7562	908	13100	809111	13583	20240812_KP_AC_DF_9464D_CondB_Y3_S1-A6_1_4855.d	2	Q9CYI4|LUC7L_MOUSE;Q9CYI4-2|LUC7L_MOUSE			Q9CYI4|LUC7L_MOUSE;Q9CYI4-2|LUC7L_MOUSE																		3	TDWRLENSNGKTA	-1.56154
TEENYKDTAPVLD	101.72	1493.69	13	0	1.1	747.852	2	21.0577	0.9977-1.0145	1530	39600	1036003	22543	20240812_KP_AC_DF_9464D_CondB_Y3_S1-A6_1_4855.d	2	P01867-2|IGG2B_MOUSE;P01867|IGG2B_MOUSE			P01867-2|IGG2B_MOUSE;P01867|IGG2B_MOUSE																		2	TEENYKDTAPVLD	-1.22308
TEINKKIYKIGQG	90.81	1490.85	13	0	-12.1	497.95	3	15.7751	0.7938-0.8109			774296	12296	20240812_KP_AC_DF_9464D_CondB_Y3_S1-A6_1_4855.d	1	P27659|RL3_MOUSE			P27659|RL3_MOUSE																		3	TEINKKIYKIGQG	-0.884615
TELNYKNTEPVLD	101.39	1534.75	13	0	3.6	768.386	2	26.3561	1.0186-1.0354	716	15700	1303718	32702	20240812_KP_AC_DF_9464D_CondB_Y3_S1-A6_1_4855.d	1	P01863|GCAA_MOUSE;P01865|GCAM_MOUSE			P01863|GCAA_MOUSE;P01865|GCAM_MOUSE																		2	TELNYKNTEPVLD	-1.06923
TFKSFEDRVGTIK	102.24	1526.81	13	0	-1.9	764.41	2	22.4867	1.0530-1.0698	3680	45500	1112164	25552	20240812_KP_AC_DF_9464D_CondB_Y3_S1-A6_1_4855.d	4	Q9CYZ2|TPD54_MOUSE			Q9CYZ2|TPD54_MOUSE																		2	TFKSFEDRVGTIK	-0.584615
TGFGTTSGGAFGT	101.71	1159.51	13	0	5.3	1160.53	1	29.0052	1.5661-1.5824	1190	17700	1435025	37517	20240812_KP_AC_DF_9464D_CondB_Y3_S1-A6_1_4855.d	2	Q6PFD9|NUP98_MOUSE			Q6PFD9|NUP98_MOUSE																		1	TGFGTTSGGAFGT	0.138462
TGGGDLENFERLF	101.38	1453.68	13	0	-2	727.848	2	50.2635	0.9970-1.0139	1740	20200	2502666	79506	20240812_KP_AC_DF_9464D_CondB_Y3_S1-A6_1_4855.d	1	Q8R2R3|AAGAB_MOUSE			Q8R2R3|AAGAB_MOUSE																		2	TGGGDLENFERLF	-0.553846
TGLGTGFGTALGA	100.97	1121.57	13	0	-0.8	1122.58	1	40.4913	1.5674-1.5837	379	10900	2013590	61346	20240812_KP_AC_DF_9464D_CondB_Y3_S1-A6_1_4855.d	2	Q6PFD9|NUP98_MOUSE			Q6PFD9|NUP98_MOUSE																		1	TGLGTGFGTALGA	0.761538
TGTYHGDSDLQLD	99.03	1420.61	13	0	3.1	711.315	2	20.5219	0.9496-0.9666	1140	16400	1012315	21715	20240812_KP_AC_DF_9464D_CondB_Y3_S1-A6_1_4855.d	1	P99024|TBB5_MOUSE			P99024|TBB5_MOUSE																		2	TGTYHGDSDLQLD	-1.06923
TGTYHGDSDLQLE	101.59	1434.63	13	0	-8.1	718.315	2	20.7272	0.9612-0.9781	403	5530	1021813	22069	20240812_KP_AC_DF_9464D_CondB_Y3_S1-A6_1_4855.d	1	Q9D6F9|TBB4A_MOUSE;P68372|TBB4B_MOUSE			Q9D6F9|TBB4A_MOUSE;P68372|TBB4B_MOUSE																		2	TGTYHGDSDLQLE	-1.06923
THMLKEDDMFKDF	70.64	1655.73	13	0	-3.8	552.916	3	33.3179	0.8164-0.8334			1654290	46470	20240812_KP_AC_DF_9464D_CondB_Y3_S1-A6_1_4855.d	1	Q8C8U0|LIPB1_MOUSE;Q8C8U0-2|LIPB1_MOUSE;Q8C8U0-3|LIPB1_MOUSE			Q8C8U0|LIPB1_MOUSE;Q8C8U0-2|LIPB1_MOUSE;Q8C8U0-3|LIPB1_MOUSE																		3	THMLKEDDMFKDF	-0.961538
THSKRTLLIKTVE	101.56	1524.9	13	0	-5.3	509.304	3	15.7005	0.7788-0.7959	760	16500	769531	12103	20240812_KP_AC_DF_9464D_CondB_Y3_S1-A6_1_4855.d	1	P20152|VIME_MOUSE			P20152|VIME_MOUSE																		3	THSKRTLLIKTVE	-0.430769
THYLTKQDVERLK	101.6	1629.88	13	0	-3	544.3	3	15.8839	0.8334-0.8505	519	8280	779037	12465	20240812_KP_AC_DF_9464D_CondB_Y3_S1-A6_1_4855.d	2	Q9DBG6|RPN2_MOUSE			Q9DBG6|RPN2_MOUSE																		3	THYLTKQDVERLK	-1.3
TLAQPQQNQTQTH	45.58	1493.72	13	0	-4	747.865	2	11.276	0.9808-0.9977	67.7	1620	550251	4659	20240812_KP_AC_DF_9464D_CondB_Y3_S1-A6_1_4855.d	1	Q80X50|UBP2L_MOUSE;Q80X50-5|UBP2L_MOUSE;Q80X50-2|UBP2L_MOUSE			Q80X50|UBP2L_MOUSE;Q80X50-5|UBP2L_MOUSE;Q80X50-2|UBP2L_MOUSE																		2	TLAQPQQNQTQTH	-1.71538
TLFGNNKLTTFGT	102.05	1412.73	13	0	1	707.373	2	39.7185	0.9882-1.0051	931	16600	1973870	59726	20240812_KP_AC_DF_9464D_CondB_Y3_S1-A6_1_4855.d	2	Q6PFD9|NUP98_MOUSE			Q6PFD9|NUP98_MOUSE																		2	TLFGNNKLTTFGT	-0.1
TLFKEDTNRFDLE	91.87	1626.79	13	0	-9.1	543.265	3	32.4014	0.8048-0.8218			1608093	44469	20240812_KP_AC_DF_9464D_CondB_Y3_S1-A6_1_4855.d	1	Q9CQ71|RFA3_MOUSE			Q9CQ71|RFA3_MOUSE																		3	TLFKEDTNRFDLE	-1.08462
TLGTGLGTGFGTA	101.17	1151.58	13	0	-8.4	1152.58	1	36.5422	1.5726-1.5889			1816625	53357	20240812_KP_AC_DF_9464D_CondB_Y3_S1-A6_1_4855.d	1	Q6PFD9|NUP98_MOUSE			Q6PFD9|NUP98_MOUSE																		1	TLGTGLGTGFGTA	0.569231
TLGVKQLIVGVNK	101.61	1367.85	13	0	-2.3	684.931	2	32.543	1.0105-1.0274	1830	27200	1614457	44737	20240812_KP_AC_DF_9464D_CondB_Y3_S1-A6_1_4855.d	2	P62631|EF1A2_MOUSE;P10126|EF1A1_MOUSE			P62631|EF1A2_MOUSE;P10126|EF1A1_MOUSE																		2	TLGVKQLIVGVNK	0.646154
TLIQKVWVPMKPY	102.39	1601.9	13	0	0.7	801.958	2	42.0283	1.0906-1.1074	905	21100	2091114	64194	20240812_KP_AC_DF_9464D_CondB_Y3_S1-A6_1_4855.d	4	P56379|ATP68_MOUSE			P56379|ATP68_MOUSE																		2	TLIQKVWVPMKPY	0.0923077
TLLIKTVETRDGQ	101.58	1472.82	13	0	-1.7	737.416	2	22.8747	1.0186-1.0354	5090	71200	1128088	26236	20240812_KP_AC_DF_9464D_CondB_Y3_S1-A6_1_4855.d	3	P20152|VIME_MOUSE			P20152|VIME_MOUSE																		2	TLLIKTVETRDGQ	-0.392308
TLPTKETIEQEKR	101.67	1571.85	13	0	-2.3	524.957	3	13.1782	0.8253-0.8423	13900	607000	643222	7714	20240812_KP_AC_DF_9464D_CondB_Y3_S1-A6_1_4855.d	6	Q6ZWY8|TYB10_MOUSE			Q6ZWY8|TYB10_MOUSE																		3	TLPTKETIEQEKR	-1.66923
TLSTKWGETTFMA	101.19	1471.7	13	0	-6.1	736.854	2	38.5018	1.0004-1.0172	236	3830	1915142	57386	20240812_KP_AC_DF_9464D_CondB_Y3_S1-A6_1_4855.d	1	Q65Z40|WAPL_MOUSE			Q65Z40|WAPL_MOUSE																		2	TLSTKWGETTFMA	-0.153846
TLTLVDTGIGMTK	101.25	1348.73	13	0	0.4	675.371	2	38.3427	0.9733-0.9902	219	12200	1905629	57017	20240812_KP_AC_DF_9464D_CondB_Y3_S1-A6_1_4855.d	3	P11499|HS90B_MOUSE			P11499|HS90B_MOUSE																		2	TLTLVDTGIGMTK	0.553846
TMERIGSGVERMG	100.66	1421.68	13	0	-3.5	474.897	3	18.2408	0.7370-0.7542			897957	17085	20240812_KP_AC_DF_9464D_CondB_Y3_S1-A6_1_4855.d	1	Q9D0E1-2|HNRPM_MOUSE;Q9D0E1|HNRPM_MOUSE			Q9D0E1-2|HNRPM_MOUSE;Q9D0E1|HNRPM_MOUSE																		3	TMERIGSGVERMG	-0.476923
TMSTSDPAEVLIK	102.51	1390.7	13	0	-0.4	696.358	2	33.4862	0.9835-1.0004	437	5450	1660598	46682	20240812_KP_AC_DF_9464D_CondB_Y3_S1-A6_1_4855.d	1	Q80WJ7|LYRIC_MOUSE			Q80WJ7|LYRIC_MOUSE																		2	TMSTSDPAEVLIK	0.0538462
TNNSGSSIFGSKP	102.3	1294.62	13	0	-1.3	648.314	2	21.0063	0.9219-0.9388	1990	18600	1034425	22489	20240812_KP_AC_DF_9464D_CondB_Y3_S1-A6_1_4855.d	1	Q6PFD9|NUP98_MOUSE			Q6PFD9|NUP98_MOUSE																		2	TNNSGSSIFGSKP	-0.761538
TNYIFDSLRGSDP	102.26	1483.69	13	0	-3.6	742.852	2	38.035	1.0139-1.0307	554	6730	1889731	56359	20240812_KP_AC_DF_9464D_CondB_Y3_S1-A6_1_4855.d	1	Q9CXF4|TBC15_MOUSE			Q9CXF4|TBC15_MOUSE																		2	TNYIFDSLRGSDP	-0.730769
TPLTSMVVTKPED	101.72	1416.72	13	0	1.8	709.367	2	30.2922	0.9909-1.0078	753	23900	1500102	40110	20240812_KP_AC_DF_9464D_CondB_Y3_S1-A6_1_4855.d	2	Q61704|ITIH3_MOUSE			Q61704|ITIH3_MOUSE																		2	TPLTSMVVTKPED	-0.223077
TPTYGDLNHLVSA	102.4	1386.68	13	0	-0.5	694.346	2	34.5847	0.9578-0.9747	256	5220	1717731	48951	20240812_KP_AC_DF_9464D_CondB_Y3_S1-A6_1_4855.d	1	P99024|TBB5_MOUSE;Q9D6F9|TBB4A_MOUSE;Q9ERD7|TBB3_MOUSE;P68372|TBB4B_MOUSE;Q922F4|TBB6_MOUSE			P99024|TBB5_MOUSE;Q9D6F9|TBB4A_MOUSE;Q9ERD7|TBB3_MOUSE;P68372|TBB4B_MOUSE;Q922F4|TBB6_MOUSE																		2	TPTYGDLNHLVSA	-0.161538
TQNQVDEVVDIMR	101.61	1545.75	13	0	-2.4	773.878	2	38.0008	1.0206-1.0375	438	8480	1889724	56352	20240812_KP_AC_DF_9464D_CondB_Y3_S1-A6_1_4855.d	1	P63024|VAMP3_MOUSE			P63024|VAMP3_MOUSE																		2	TQNQVDEVVDIMR	-0.553846
TRSIEEAMNEIRA	92.64	1518.75	13	0	-1.1	507.255	3	30.1572	0.8239-0.8409			1495331	39911	20240812_KP_AC_DF_9464D_CondB_Y3_S1-A6_1_4855.d	1	Q7TNE3|SPAG7_MOUSE			Q7TNE3|SPAG7_MOUSE																		3	TRSIEEAMNEIRA	-0.769231
TSPIVKSFNRNEC	102.2	1493.73	13	0	-4	498.915	3	18.6406	0.7473-0.7644	5950	103000	913871	17759	20240812_KP_AC_DF_9464D_CondB_Y3_S1-A6_1_4855.d	6	P01837|IGKC_MOUSE			P01837|IGKC_MOUSE																		3	TSPIVKSFNRNEC	-0.676923
TSSEITTKDLKEK	101.55	1478.78	13	0	5.8	493.938	3	11.9504	0.7843-0.8014			583475	5879	20240812_KP_AC_DF_9464D_CondB_Y3_S1-A6_1_4855.d	1	P26350|PTMA_MOUSE			P26350|PTMA_MOUSE																		3	TSSEITTKDLKEK	-1.35385
TTATYGQTAYATS	102.05	1334.6	13	0	0	668.307	2	15.9785	0.9456-0.9625	6430	111000	777462	12414	20240812_KP_AC_DF_9464D_CondB_Y3_S1-A6_1_4855.d	2	Q61545|EWS_MOUSE			Q61545|EWS_MOUSE																		2	TTATYGQTAYATS	-0.415385
TTQAYGQQSYGTY	23.96	1466.63	13	0	-6.1	734.318	2	18.7692	0.9923-1.0091	153	3120	925001	18221	20240812_KP_AC_DF_9464D_CondB_Y3_S1-A6_1_4855.d	1	Q61545|EWS_MOUSE			Q61545|EWS_MOUSE																		2	TTQAYGQQSYGTY	-1.25385
TVAVGVIKAVDKK	102.17	1326.82	13	0	-9.4	443.278	3	19.6036	0.7384-0.7555	201	4310	966230	19826	20240812_KP_AC_DF_9464D_CondB_Y3_S1-A6_1_4855.d	2	P10126|EF1A1_MOUSE			P10126|EF1A1_MOUSE																		3	TVAVGVIKAVDKK	0.661538
TVDIPENVEITLK	102.46	1469.8	13	0	-1.6	735.905	2	40.2905	1.0125-1.0294	769	10000	2004041	60941	20240812_KP_AC_DF_9464D_CondB_Y3_S1-A6_1_4855.d	1	P51410|RL9_MOUSE			P51410|RL9_MOUSE																		2	TVDIPENVEITLK	0.0230769
TVEVDLYTAKGLF	101.73	1454.77	13	0	2.1	728.392	2	48.0877	1.0368-1.0536	16300	365000	2393234	75230	20240812_KP_AC_DF_9464D_CondB_Y3_S1-A6_1_4855.d	2	P17183|ENOG_MOUSE;P17182|ENOA_MOUSE			P17183|ENOG_MOUSE;P17182|ENOA_MOUSE																		2	TVEVDLYTAKGLF	0.507692
TVGKSSKMLQHID	95.21	1442.76	13	0	-7	481.922	3	13.9868	0.7945-0.8116	450	8120	684178	9046	20240812_KP_AC_DF_9464D_CondB_Y3_S1-A6_1_4855.d	1	P63163|RSMN_MOUSE;P27048|RSMB_MOUSE			P63163|RSMN_MOUSE;P27048|RSMB_MOUSE																		3	TVGKSSKMLQHID	-0.484615
TVGMNFKTPRGAV	102.23	1376.72	13	0	-6.8	459.912	3	24.4664	0.7569-0.7740	103	1720	1208700	29124	20240812_KP_AC_DF_9464D_CondB_Y3_S1-A6_1_4855.d	1	P63276|RS17_MOUSE			P63276|RS17_MOUSE																		3	TVGMNFKTPRGAV	-0.0615385
TVVGTYHGSQDQP	46.82	1387.64	13	0	-2.6	694.824	2	14.2698	0.9524-0.9693	509	8790	698450	9602	20240812_KP_AC_DF_9464D_CondB_Y3_S1-A6_1_4855.d	1	Q60865|CAPR1_MOUSE			Q60865|CAPR1_MOUSE																		2	TVVGTYHGSQDQP	-0.861538
TWFTDHSDAGADE	99.82	1450.56	13	0	-8.7	726.283	2	24.4759	0.9375-0.9544	219	7330	1210264	29164	20240812_KP_AC_DF_9464D_CondB_Y3_S1-A6_1_4855.d	2	Q9EQU5|SET_MOUSE;Q9EQU5-2|SET_MOUSE			Q9EQU5|SET_MOUSE;Q9EQU5-2|SET_MOUSE																		2	TWFTDHSDAGADE	-1.1
TWGTSGSQGQSTQ	100.84	1323.57	13	0	-4.7	662.789	2	13.0883	0.9205-0.9375			640074	7614	20240812_KP_AC_DF_9464D_CondB_Y3_S1-A6_1_4855.d	2	Q8BYK6-2|YTHD3_MOUSE;Q8BYK6-3|YTHD3_MOUSE;Q8BYK6|YTHD3_MOUSE			Q8BYK6-2|YTHD3_MOUSE;Q8BYK6-3|YTHD3_MOUSE;Q8BYK6|YTHD3_MOUSE																		2	TWGTSGSQGQSTQ	-1.31538
TWMDATLKELTSL	101.56	1507.76	13	0	-3.5	754.884	2	62.0502	1.0159-1.0327			3092474	99338	20240812_KP_AC_DF_9464D_CondB_Y3_S1-A6_1_4855.d	1	O55128|SAP18_MOUSE			O55128|SAP18_MOUSE																		2	TWMDATLKELTSL	0.0307692
TYGAIRNISGTLP	97.18	1361.73	13	0	-5.7	681.869	2	34.007	0.9551-0.9720	714	4550	1687504	47680	20240812_KP_AC_DF_9464D_CondB_Y3_S1-A6_1_4855.d	1	Q91YT8|CSCL1_MOUSE			Q91YT8|CSCL1_MOUSE																		2	TYGAIRNISGTLP	0.0538462
VETTEGYQPPPVY	100.78	1478.69	13	0	-1	740.353	2	29.4016	0.9862-1.0031	291	2240	1454030	38234	20240812_KP_AC_DF_9464D_CondB_Y3_S1-A6_1_4855.d	1	O55101|SNG2_MOUSE			O55101|SNG2_MOUSE																		2	VETTEGYQPPPVY	-0.869231
VFYSSIRTSNNSQ	61.34	1501.72	13	0	5.1	751.869	2	19.2522	1.0064-1.0233			948822	19182	20240812_KP_AC_DF_9464D_CondB_Y3_S1-A6_1_4855.d	1	Q9QZI8|SERC1_MOUSE			Q9QZI8|SERC1_MOUSE																		2	VFYSSIRTSNNSQ	-0.669231
VGFEYQGKTEKHA	101.46	1492.73	13	0	-2.1	498.583	3	12.9977	0.7979-0.8150	333	6840	635338	7450	20240812_KP_AC_DF_9464D_CondB_Y3_S1-A6_1_4855.d	1	Q60598|SRC8_MOUSE			Q60598|SRC8_MOUSE																		3	VGFEYQGKTEKHA	-1.19231
VINETSQHHDDLE	101.59	1535.69	13	0	0.8	512.903	3	12.2676	0.7452-0.7624	1560	18700	596096	6308	20240812_KP_AC_DF_9464D_CondB_Y3_S1-A6_1_4855.d	1	P20152|VIME_MOUSE			P20152|VIME_MOUSE																		3	VINETSQHHDDLE	-1.26154
VNFTVDQIRAIMD	101.74	1520.77	13	0	1.8	761.391	2	47.296	1.0327-1.0496	1000	14900	2353837	73933	20240812_KP_AC_DF_9464D_CondB_Y3_S1-A6_1_4855.d	1	P58252|EF2_MOUSE			P58252|EF2_MOUSE																		2	VNFTVDQIRAIMD	0.361538
VNPTVFFDITADD	102.42	1452.68	13	0	-1.4	727.345	2	54.8851	0.9909-1.0078	5440	88600	2734050	88386	20240812_KP_AC_DF_9464D_CondB_Y3_S1-A6_1_4855.d	2	P17742|PPIA_MOUSE			P17742|PPIA_MOUSE																		2	VNPTVFFDITADD	0.253846
VNVDYSKLKKEGP	102.31	1475.8	13	0	-8.4	492.936	3	17.0381	0.8130-0.8300	2380	45500	837742	14782	20240812_KP_AC_DF_9464D_CondB_Y3_S1-A6_1_4855.d	2	Q62425|NDUA4_MOUSE			Q62425|NDUA4_MOUSE																		3	VNVDYSKLKKEGP	-1.08462
VPDRFTGSGSGTD	101.73	1294.58	13	0	-2.3	648.295	2	14.2424	0.9090-0.9259	848	9110	695274	9474	20240812_KP_AC_DF_9464D_CondB_Y3_S1-A6_1_4855.d	1	P84750|KVM5_MOUSE;P01633|KV5A1_MOUSE			P84750|KVM5_MOUSE;P01633|KV5A1_MOUSE																		2	VPDRFTGSGSGTD	-0.792308
VPPVQVSPLIKFG	102.5	1379.82	13	0	0.4	690.916	2	47.3713	0.9983-1.0152	750	5930	2358525	74049	20240812_KP_AC_DF_9464D_CondB_Y3_S1-A6_1_4855.d	1	Q06185|ATP5I_MOUSE			Q06185|ATP5I_MOUSE																		2	VPPVQVSPLIKFG	0.792308
VPVGEELLGRVVD	101.94	1380.76	13	0	1.4	691.389	2	43.2202	0.9909-1.0078	760	8230	2149798	66490	20240812_KP_AC_DF_9464D_CondB_Y3_S1-A6_1_4855.d	1	Q03265|ATPA_MOUSE			Q03265|ATPA_MOUSE																		2	VPVGEELLGRVVD	0.538462
VQISWFVNNVEVH	101.61	1569.79	13	0	1.8	785.906	2	48.1748	1.0913-1.1081	15000	363000	2399565	75465	20240812_KP_AC_DF_9464D_CondB_Y3_S1-A6_1_4855.d	2	P01863|GCAA_MOUSE;P01867-2|IGG2B_MOUSE;P01865|GCAM_MOUSE;P01864|GCAB_MOUSE;P01867|IGG2B_MOUSE			P01863|GCAA_MOUSE;P01867-2|IGG2B_MOUSE;P01865|GCAM_MOUSE;P01864|GCAB_MOUSE;P01867|IGG2B_MOUSE																		2	VQISWFVNNVEVH	0.4
VTPLTSMVVTKPE	99.64	1400.76	13	0	1.8	701.388	2	34.7189	1.0145-1.0314	280	12700	1724166	49290	20240812_KP_AC_DF_9464D_CondB_Y3_S1-A6_1_4855.d	2	Q61704|ITIH3_MOUSE			Q61704|ITIH3_MOUSE																		2	VTPLTSMVVTKPE	0.369231
WTKIYLPHSLPQQ	93.89	1609.86	13	0	-5	537.625	3	34.5042	0.8593-0.8763	1810	18800	1709728	48568	20240812_KP_AC_DF_9464D_CondB_Y3_S1-A6_1_4855.d	1	P03930|ATP8_MOUSE			P03930|ATP8_MOUSE																		3	WTKIYLPHSLPQQ	-0.684615
WVPYINGKFKKDD	101.56	1608.83	13	0	-3.6	537.282	3	25.6987	0.8027-0.8198	871	14800	1270418	31406	20240812_KP_AC_DF_9464D_CondB_Y3_S1-A6_1_4855.d	1	Q9CPX8|QCR10_MOUSE			Q9CPX8|QCR10_MOUSE																		3	WVPYINGKFKKDD	-1.14615
YDALDVANKIGII	101.6	1403.77	13	0	2.9	702.892	2	50.1543	0.9923-1.0091	21100	683000	2494758	79218	20240812_KP_AC_DF_9464D_CondB_Y3_S1-A6_1_4855.d	3	P62751|RL23A_MOUSE			P62751|RL23A_MOUSE																		2	YDALDVANKIGII	0.692308
YFDPSKIQLPEDD	101.52	1565.72	13	0	5	783.874	2	38.4515	1.0327-1.0496	702	9040	1910363	57179	20240812_KP_AC_DF_9464D_CondB_Y3_S1-A6_1_4855.d	1	O09111|NDUBB_MOUSE			O09111|NDUBB_MOUSE																		2	YFDPSKIQLPEDD	-1.2
YHTFEEPTYVKVK	100.82	1639.82	13	0	-8.4	547.611	3	20.9322	0.8341-0.8512	289	13100	1031318	22430	20240812_KP_AC_DF_9464D_CondB_Y3_S1-A6_1_4855.d	2	P00397|COX1_MOUSE			P00397|COX1_MOUSE																		3	YHTFEEPTYVKVK	-0.953846
YPPLRMPIIPFLL	102.32	1568.92	13	0	-0.5	785.465	2	64.2944	1.0604-1.0772			3205024	103684	20240812_KP_AC_DF_9464D_CondB_Y3_S1-A6_1_4855.d	2	Q9CY27|TECR_MOUSE			Q9CY27|TECR_MOUSE																		2	YPPLRMPIIPFLL	0.992308
YRDLDAPDDVDFF	100.53	1586.69	13	0	-3	794.349	2	44.4296	1.0604-1.0772	569	7240	2211502	68758	20240812_KP_AC_DF_9464D_CondB_Y3_S1-A6_1_4855.d	1	Q99MR6|SRRT_MOUSE;Q99MR6-4|SRRT_MOUSE;Q99MR6-3|SRRT_MOUSE;Q99MR6-2|SRRT_MOUSE			Q99MR6|SRRT_MOUSE;Q99MR6-4|SRRT_MOUSE;Q99MR6-3|SRRT_MOUSE;Q99MR6-2|SRRT_MOUSE																		2	YRDLDAPDDVDFF	-0.730769
YYLKKTISRSPGK	102.45	1539.88	13	0	-3.1	514.298	3	11.7614	0.8007-0.8177	12300	428000	572450	5522	20240812_KP_AC_DF_9464D_CondB_Y3_S1-A6_1_4855.d	6	P01867-2|IGG2B_MOUSE			P01867-2|IGG2B_MOUSE																		3	YYLKKTISRSPGK	-1.13846
AAARNLRTALIFGG	76.51	1429.82	14	0	-6.5	477.609	3	33.601	0.7651-0.7822	260	5140	1666938	46926	20240812_KP_AC_DF_9464D_CondB_Y3_S1-A6_1_4855.d	1	D3Z7Q2|SIM20_MOUSE			D3Z7Q2|SIM20_MOUSE																		3	AAARNLRTALIFGG	0.578571
AASDDFNLGDALED	95.67	1451.61	14	0	-1	726.809	2	41.2377	0.9740-0.9909	4680	98300	2051468	62648	20240812_KP_AC_DF_9464D_CondB_Y3_S1-A6_1_4855.d	2	Q8VCN6|CD99_MOUSE			Q8VCN6|CD99_MOUSE																		2	AASDDFNLGDALED	-0.457143
ADNQTRDTQLITVD	90.5	1588.77	14	0	-3.2	795.389	2	24.5308	1.0402-1.0570			1213433	29285	20240812_KP_AC_DF_9464D_CondB_Y3_S1-A6_1_4855.d	1	Q9CXZ1|NDUS4_MOUSE			Q9CXZ1|NDUS4_MOUSE																		2	ADNQTRDTQLITVD	-0.95
AEAAAAPAPAAGPG	100.84	1120.55	14	0	-2.6	561.281	2	14.6795	0.8593-0.8763	188	2360	717411	10275	20240812_KP_AC_DF_9464D_CondB_Y3_S1-A6_1_4855.d	1	Q9D3D9|ATPD_MOUSE			Q9D3D9|ATPD_MOUSE																		2	AEAAAAPAPAAGPG	0.378571
AFADQLYQYVTKLV	102.3	1657.87	14	0	0.8	829.944	2	62.9037	1.0866-1.1034			3135210	100926	20240812_KP_AC_DF_9464D_CondB_Y3_S1-A6_1_4855.d	1	Q9DBE8|ALG2_MOUSE			Q9DBE8|ALG2_MOUSE																		2	AFADQLYQYVTKLV	0.335714
AGGHKLGLALELEA	99.44	1377.76	14	0	-2.6	460.26	3	36.1125	0.7466-0.7637	9330	151000	1789617	52257	20240812_KP_AC_DF_9464D_CondB_Y3_S1-A6_1_4855.d	4	Q60930|VDAC2_MOUSE			Q60930|VDAC2_MOUSE																		3	AGGHKLGLALELEA	0.378571
AGGHKLGLGLEFQA	101.62	1396.75	14	0	-2.1	699.379	2	35.0605	1.0058-1.0226	1910	30600	1739986	49870	20240812_KP_AC_DF_9464D_CondB_Y3_S1-A6_1_4855.d	3	Q60932-2|VDAC1_MOUSE;Q60932|VDAC1_MOUSE			Q60932-2|VDAC1_MOUSE;Q60932|VDAC1_MOUSE																		2	AGGHKLGLGLEFQA	0.15
AGGHKVGLGFELEA	100.69	1383.71	14	0	-3.4	692.862	2	33.5415	0.9950-1.0118	4580	110000	1662200	46760	20240812_KP_AC_DF_9464D_CondB_Y3_S1-A6_1_4855.d	4	Q60931|VDAC3_MOUSE			Q60931|VDAC3_MOUSE																		2	AGGHKVGLGFELEA	0.178571
ARVWSLMRFLIKGS	100.91	1662.94	14	0	-5.5	555.317	3	51.3414	0.8546-0.8716	1090	12200	2555100	81648	20240812_KP_AC_DF_9464D_CondB_Y3_S1-A6_1_4855.d	1	Q8R404|MIC13_MOUSE			Q8R404|MIC13_MOUSE																		3	ARVWSLMRFLIKGS	0.5
DMAEIEKFDKSKLK	96.23	1680.88	14	0	-1.8	561.298	3	22.4518	0.8082-0.8253	130	2660	1109014	25450	20240812_KP_AC_DF_9464D_CondB_Y3_S1-A6_1_4855.d	1	P20065-2|TYB4_MOUSE;P20065|TYB4_MOUSE			P20065-2|TYB4_MOUSE;P20065|TYB4_MOUSE																		3	DMAEIEKFDKSKLK	-1.11429
DPAIYFKEQFLDGD	102.39	1656.77	14	0	2.9	829.393	2	44.9923	1.1020-1.1188	769	10500	2239940	69764	20240812_KP_AC_DF_9464D_CondB_Y3_S1-A6_1_4855.d	1	P14211|CALR_MOUSE			P14211|CALR_MOUSE																		2	DPAIYFKEQFLDGD	-0.642857
DVQLQESGPGLVKP	101.57	1465.78	14	0	2.7	733.898	2	30.069	1.0017-1.0186	76700	963000	1482590	39362	20240812_KP_AC_DF_9464D_CondB_Y3_S1-A6_1_4855.d	2	P18531|HVM60_MOUSE;P18533|HVM62_MOUSE;P01822|HVM46_MOUSE			P18531|HVM60_MOUSE;P18533|HVM62_MOUSE;P01822|HVM46_MOUSE																		2	DVQLQESGPGLVKP	-0.478571
DWVPYINGKFKKDD	89.84	1723.86	14	0	-1.8	575.625	3	31.5795	0.8239-0.8409			1566730	42730	20240812_KP_AC_DF_9464D_CondB_Y3_S1-A6_1_4855.d	1	Q9CPX8|QCR10_MOUSE			Q9CPX8|QCR10_MOUSE																		3	DWVPYINGKFKKDD	-1.31429
EAMEWLVETLKSRQ	36.77	1718.87	14	0	-2	573.962	3	46.8149	0.8484-0.8655			2331744	73176	20240812_KP_AC_DF_9464D_CondB_Y3_S1-A6_1_4855.d	1	P61211|ARL1_MOUSE			P61211|ARL1_MOUSE																		3	EAMEWLVETLKSRQ	-0.664286
EENYKDTAPVLDSD	101.03	1594.7	14	0	-5.3	798.353	2	20.9399	1.0213-1.0381	195	4280	1032853	22441	20240812_KP_AC_DF_9464D_CondB_Y3_S1-A6_1_4855.d	1	P01867-2|IGG2B_MOUSE;P01867|IGG2B_MOUSE			P01867-2|IGG2B_MOUSE;P01867|IGG2B_MOUSE																		2	EENYKDTAPVLDSD	-1.39286
ERQNGVLNSWTDQD	101.74	1660.74	14	0	-0.5	831.379	2	26.9263	1.0455-1.0624	630	7740	1330665	33741	20240812_KP_AC_DF_9464D_CondB_Y3_S1-A6_1_4855.d	1	P01837|IGKC_MOUSE			P01837|IGKC_MOUSE																		2	ERQNGVLNSWTDQD	-1.7
ETRNLQSVDMKIGV	91.77	1588.82	14	0	-3.5	530.614	3	30.0649	0.8259-0.8430	286	6200	1488965	39641	20240812_KP_AC_DF_9464D_CondB_Y3_S1-A6_1_4855.d	1	P15379-11|CD44_MOUSE;P15379-4|CD44_MOUSE;P15379|CD44_MOUSE;P15379-3|CD44_MOUSE;P15379-10|CD44_MOUSE;P15379-8|CD44_MOUSE;P15379-2|CD44_MOUSE;P15379-9|CD44_MOUSE;P15379-7|CD44_MOUSE;P15379-5|CD44_MOUSE;P15379-6|CD44_MOUSE			P15379-11|CD44_MOUSE;P15379-4|CD44_MOUSE;P15379|CD44_MOUSE;P15379-3|CD44_MOUSE;P15379-10|CD44_MOUSE;P15379-8|CD44_MOUSE;P15379-2|CD44_MOUSE;P15379-9|CD44_MOUSE;P15379-7|CD44_MOUSE;P15379-5|CD44_MOUSE;P15379-6|CD44_MOUSE																		3	ETRNLQSVDMKIGV	-0.407143
EVTRAMQNVLSGKA	84.97	1502.79	14	0	3.1	752.403	2	25.5059	1.0253-1.0422	1090	18100	1262537	31145	20240812_KP_AC_DF_9464D_CondB_Y3_S1-A6_1_4855.d	2	Q9CQ75|NDUA2_MOUSE			Q9CQ75|NDUA2_MOUSE																		2	EVTRAMQNVLSGKA	-0.221429
FAPVNVTTEVKSVE	101.47	1518.79	14	0	1	760.404	2	34.3611	1.0253-1.0422			1706544	48432	20240812_KP_AC_DF_9464D_CondB_Y3_S1-A6_1_4855.d	2	P10126|EF1A1_MOUSE			P10126|EF1A1_MOUSE																		2	FAPVNVTTEVKSVE	0.228571
FIGNSTAIQELFKR	102.44	1622.88	14	0	-4.2	541.964	3	43.0502	0.8218-0.8389	152	2980	2141829	66141	20240812_KP_AC_DF_9464D_CondB_Y3_S1-A6_1_4855.d	1	P99024|TBB5_MOUSE;Q9D6F9|TBB4A_MOUSE;Q9ERD7|TBB3_MOUSE;P68372|TBB4B_MOUSE;Q922F4|TBB6_MOUSE			P99024|TBB5_MOUSE;Q9D6F9|TBB4A_MOUSE;Q9ERD7|TBB3_MOUSE;P68372|TBB4B_MOUSE;Q922F4|TBB6_MOUSE																		3	FIGNSTAIQELFKR	-0.0428571
FKGAWSNVLRGMGG	95.59	1478.75	14	0	2.8	493.924	3	37.9014	0.7487-0.7658			1884983	56183	20240812_KP_AC_DF_9464D_CondB_Y3_S1-A6_1_4855.d	1	P51881|ADT2_MOUSE			P51881|ADT2_MOUSE																		3	FKGAWSNVLRGMGG	-0.05
FRDNVTSPLPSLLV	100.66	1556.86	14	0	0.6	779.436	2	51.436	1.0395-1.0563	183	3310	2563029	81957	20240812_KP_AC_DF_9464D_CondB_Y3_S1-A6_1_4855.d	1	Q9WV55|VAPA_MOUSE			Q9WV55|VAPA_MOUSE																		2	FRDNVTSPLPSLLV	0.4
FSVENKWRLLAMMT	100.22	1724.87	14	0	-6.2	575.962	3	49.1488	0.8109-0.8280	172	3900	2448651	77307	20240812_KP_AC_DF_9464D_CondB_Y3_S1-A6_1_4855.d	1	P17665|COX7C_MOUSE			P17665|COX7C_MOUSE																		3	FSVENKWRLLAMMT	0.171429
FVTPLTSMVVTKPE	101.58	1547.83	14	0	0.4	774.921	2	44.7153	1.0664-1.0832	9000	231000	2224142	69206	20240812_KP_AC_DF_9464D_CondB_Y3_S1-A6_1_4855.d	3	Q61704|ITIH3_MOUSE			Q61704|ITIH3_MOUSE																		2	FVTPLTSMVVTKPE	0.542857
GGPSVFIFPPNIKD	101.5	1486.78	14	0	-2.1	744.397	2	48.3302	1.0105-1.0274	2290	18200	2396423	75371	20240812_KP_AC_DF_9464D_CondB_Y3_S1-A6_1_4855.d	5	P01867-2|IGG2B_MOUSE;P01867|IGG2B_MOUSE			P01867-2|IGG2B_MOUSE;P01867|IGG2B_MOUSE																		2	GGPSVFIFPPNIKD	0.107143
GHQQLYWSHPRKFG	94.3	1739.86	14	0	-0.3	580.962	3	17.8931	0.8259-0.8430			880492	16384	20240812_KP_AC_DF_9464D_CondB_Y3_S1-A6_1_4855.d	1	P62274|RS29_MOUSE			P62274|RS29_MOUSE																		3	GHQQLYWSHPRKFG	-1.47143
GHTEENYKDTAPVL	101	1572.74	14	0	-4.8	525.252	3	19.775	0.7308-0.7480	809	12300	971094	20118	20240812_KP_AC_DF_9464D_CondB_Y3_S1-A6_1_4855.d	2	P01867-2|IGG2B_MOUSE;P01867|IGG2B_MOUSE			P01867-2|IGG2B_MOUSE;P01867|IGG2B_MOUSE																		3	GHTEENYKDTAPVL	-1.14286
GIALNDNFVKLISW	102.3	1588.86	14	0	-0.3	795.438	2	60.8878	1.0415-1.0583	342	13400	3034237	97489	20240812_KP_AC_DF_9464D_CondB_Y3_S1-A6_1_4855.d	2	P16858|G3P_MOUSE			P16858|G3P_MOUSE																		2	GIALNDNFVKLISW	0.635714
GLEDERKMLTGSGD	102.5	1506.7	14	0	0.3	754.357	2	21.2233	0.9835-1.0004	10100	159000	1045563	22959	20240812_KP_AC_DF_9464D_CondB_Y3_S1-A6_1_4855.d	3	P99028|QCR6_MOUSE			P99028|QCR6_MOUSE																		2	GLEDERKMLTGSGD	-1.11429
GSERQN(+0.98)GVLNSWTD	101.71	1562.7	14	0	-2.9	782.353	2	27.3479	1.0523-1.0691	27600	685000	1349659	34447	20240812_KP_AC_DF_9464D_CondB_Y3_S1-A6_1_4855.d	5	P01837|IGKC_MOUSE	Deamidation (NQ)	N6:Deamidation (NQ):7.21	P01837|IGKC_MOUSE																		2	GSERQNGVLNSWTD	-1.28571
GSERQNGVLNSWTD	101.95	1561.71	14	0	2.5	781.865	2	26.4455	1.0037-1.0206	121000	7200000	1308465	32877	20240812_KP_AC_DF_9464D_CondB_Y3_S1-A6_1_4855.d	7	P01837|IGKC_MOUSE			P01837|IGKC_MOUSE																		2	GSERQNGVLNSWTD	-1.28571
HANSKPFEVPFLKF	48.5	1659.88	14	0	-2.5	554.298	3	46.5304	0.8225-0.8396			2317596	72744	20240812_KP_AC_DF_9464D_CondB_Y3_S1-A6_1_4855.d	1	Q9JKX6|NUDT5_MOUSE			Q9JKX6|NUDT5_MOUSE																		3	HANSKPFEVPFLKF	-0.271429
HDGHDDDAIDIEDD	62.34	1580.59	14	0	5.1	791.304	2	18.641	0.9977-1.0145	365	4740	918648	17964	20240812_KP_AC_DF_9464D_CondB_Y3_S1-A6_1_4855.d	1	P35564|CALX_MOUSE			P35564|CALX_MOUSE																		2	HDGHDDDAIDIEDD	-1.71429
HNWVWLGTNQEELS	101.83	1711.8	14	0	3.6	856.908	2	41.8084	1.0899-1.1067	2190	26300	2078411	63683	20240812_KP_AC_DF_9464D_CondB_Y3_S1-A6_1_4855.d	1	Q922P8|T132A_MOUSE			Q922P8|T132A_MOUSE																		2	HNWVWLGTNQEELS	-0.9
HRLVLTQEQLHQLH	92.63	1750.96	14	0	-3.6	438.745	4	19.7264	0.7644-0.7815			972659	20159	20240812_KP_AC_DF_9464D_CondB_Y3_S1-A6_1_4855.d	1	O08788|DCTN1_MOUSE;O08788-2|DCTN1_MOUSE			O08788|DCTN1_MOUSE;O08788-2|DCTN1_MOUSE																		4	HRLVLTQEQLHQLH	-0.671429
HSGGYGQDALGMDP	96.94	1403.58	14	0	-1.9	702.795	2	23.7718	0.9713-0.9882	662	6630	1173981	27933	20240812_KP_AC_DF_9464D_CondB_Y3_S1-A6_1_4855.d	1	Q02248|CTNB1_MOUSE			Q02248|CTNB1_MOUSE																		2	HSGGYGQDALGMDP	-0.821429
HSQLLHHHLQQDAP	101.95	1659.82	14	0	-4.9	554.279	3	13.125	0.7993-0.8164	613	15800	640061	7601	20240812_KP_AC_DF_9464D_CondB_Y3_S1-A6_1_4855.d	1	Q91VX2|UBAP2_MOUSE			Q91VX2|UBAP2_MOUSE																		3	HSQLLHHHLQQDAP	-1.14286
HSSTFDAGAGIALN	102.42	1359.64	14	0	-0.4	680.828	2	29.7009	0.9408-0.9578	2700	56800	1468301	38789	20240812_KP_AC_DF_9464D_CondB_Y3_S1-A6_1_4855.d	2	P16858|G3P_MOUSE			P16858|G3P_MOUSE																		2	HSSTFDAGAGIALN	0.228571
HSVLTGDGYILSIH	101.54	1510.78	14	0	-2.6	504.599	3	37.4571	0.8355-0.8525	207	3990	1861085	55145	20240812_KP_AC_DF_9464D_CondB_Y3_S1-A6_1_4855.d	1	Q9Z0M5|LICH_MOUSE			Q9Z0M5|LICH_MOUSE																		3	HSVLTGDGYILSIH	0.464286
HTEENYKDTAPVLD	102.01	1630.75	14	0	-4	544.588	3	18.0887	0.8259-0.8430	8180	143000	888403	16675	20240812_KP_AC_DF_9464D_CondB_Y3_S1-A6_1_4855.d	5	P01867-2|IGG2B_MOUSE;P01867|IGG2B_MOUSE			P01867-2|IGG2B_MOUSE;P01867|IGG2B_MOUSE																		3	HTEENYKDTAPVLD	-1.36429
HVIETLIGKKQQIS	53.43	1592.92	14	0	-7.6	531.978	3	22.2761	0.8593-0.8763	156	4230	1099491	25071	20240812_KP_AC_DF_9464D_CondB_Y3_S1-A6_1_4855.d	1	P80316|TCPE_MOUSE			P80316|TCPE_MOUSE																		3	HVIETLIGKKQQIS	-0.135714
HWPFMVVNDAGRPK	102.43	1652.82	14	0	-1.4	551.948	3	32.9041	0.8709-0.8879	1150	8680	1628852	45416	20240812_KP_AC_DF_9464D_CondB_Y3_S1-A6_1_4855.d	1	P63017|HSP7C_MOUSE			P63017|HSP7C_MOUSE																		3	HWPFMVVNDAGRPK	-0.585714
IIEPSLRQLAQKYN	84.6	1671.93	14	0	-3.3	558.316	3	33.0348	0.8061-0.8232	688	13900	1638421	45841	20240812_KP_AC_DF_9464D_CondB_Y3_S1-A6_1_4855.d	1	P62984|RL40_MOUSE			P62984|RL40_MOUSE																		3	IIEPSLRQLAQKYN	-0.55
INVKWKIDGSERQ(+0.98)N	101.49	1686.87	14	0	2.8	563.298	3	20.9278	0.8375-0.8546	31700	919000	1032859	22447	20240812_KP_AC_DF_9464D_CondB_Y3_S1-A6_1_4855.d	5	P01837|IGKC_MOUSE	Deamidation (NQ)	Q13:Deamidation (NQ):0.00	P01837|IGKC_MOUSE																		3	INVKWKIDGSERQN	-1.33571
INVKWKIDGSERQN	101.64	1685.88	14	0	2.5	843.952	2	20.2005	1.0852-1.1020	22500	676000	996475	21115	20240812_KP_AC_DF_9464D_CondB_Y3_S1-A6_1_4855.d	6	P01837|IGKC_MOUSE			P01837|IGKC_MOUSE																		2	INVKWKIDGSERQN	-1.33571
INVKWKIDGSERQN(+0.98)	102.21	1686.87	14	0	2.4	844.444	2	20.9243	1.0678-1.0846	593	9380	1031276	22388	20240812_KP_AC_DF_9464D_CondB_Y3_S1-A6_1_4855.d	1	P01837|IGKC_MOUSE	Deamidation (NQ)	N14:Deamidation (NQ):12.28	P01837|IGKC_MOUSE																		2	INVKWKIDGSERQN	-1.33571
IYELLFKEGVMVAK	99.29	1638.91	14	0	1.9	820.462	2	43.7488	1.1188-1.1356			2178362	67622	20240812_KP_AC_DF_9464D_CondB_Y3_S1-A6_1_4855.d	2	P63325|RS10_MOUSE			P63325|RS10_MOUSE																		2	IYELLFKEGVMVAK	0.75
KEVISPDTRRFRFA	59.96	1720.94	14	0	-5.8	431.239	4	22.919	0.7500-0.7672	587	7270	1132850	26426	20240812_KP_AC_DF_9464D_CondB_Y3_S1-A6_1_4855.d	2	Q9DCN2-2|NB5R3_MOUSE;Q9DCN2|NB5R3_MOUSE			Q9DCN2-2|NB5R3_MOUSE;Q9DCN2|NB5R3_MOUSE																		4	KEVISPDTRRFRFA	-0.814286
KFLASVSTVLTSKY	102.52	1542.87	14	0	6.6	772.445	2	39.4156	1.0846-1.1014	126	5310	1959577	59149	20240812_KP_AC_DF_9464D_CondB_Y3_S1-A6_1_4855.d	2	P01942|HBA_MOUSE			P01942|HBA_MOUSE																		2	KFLASVSTVLTSKY	0.55
KIIEWFTAKDPINL	101.18	1686.93	14	0	-1.9	563.318	3	49.0907	0.7788-0.7959			2445510	77214	20240812_KP_AC_DF_9464D_CondB_Y3_S1-A6_1_4855.d	2	Q9EQG7|ENPP5_MOUSE			Q9EQG7|ENPP5_MOUSE																		3	KIIEWFTAKDPINL	0.0285714
KNYYLKKTISRSPG	102.09	1653.92	14	0	-0.1	827.967	2	12.4729	1.0886-1.1054	188000	10000000	607075	6619	20240812_KP_AC_DF_9464D_CondB_Y3_S1-A6_1_4855.d	26	P01867-2|IGG2B_MOUSE;P01867|IGG2B_MOUSE			P01867-2|IGG2B_MOUSE;P01867|IGG2B_MOUSE																		2	KNYYLKKTISRSPG	-1.30714
LENPDIKYPLRLID	101.57	1697.94	14	0	-5	566.983	3	42.4637	0.8143-0.8314	439	6670	2111736	65004	20240812_KP_AC_DF_9464D_CondB_Y3_S1-A6_1_4855.d	1	Q9DCN2-2|NB5R3_MOUSE;Q9DCN2|NB5R3_MOUSE			Q9DCN2-2|NB5R3_MOUSE;Q9DCN2|NB5R3_MOUSE																		3	LENPDIKYPLRLID	-0.464286
LGLLPHTFTPTTQL	100.51	1537.85	14	0	-0.2	769.932	2	48.1109	1.0657-1.0825			2396433	75381	20240812_KP_AC_DF_9464D_CondB_Y3_S1-A6_1_4855.d	1	P00848|ATP6_MOUSE			P00848|ATP6_MOUSE																		2	LGLLPHTFTPTTQL	0.35
LHNGEYSNGQHGFS	102.43	1545.66	14	0	-0.8	516.227	3	12.3425	0.7411-0.7583	564	20100	603942	6534	20240812_KP_AC_DF_9464D_CondB_Y3_S1-A6_1_4855.d	3	P06797|CATL1_MOUSE			P06797|CATL1_MOUSE																		3	LHNGEYSNGQHGFS	-1.27857
LKLLAKKAQAQPIM	102.42	1551.95	14	0	-0.3	776.984	2	22.5855	1.0785-1.0953	8680	170000	1115323	25663	20240812_KP_AC_DF_9464D_CondB_Y3_S1-A6_1_4855.d	3	Q9CQQ7|AT5F1_MOUSE			Q9CQQ7|AT5F1_MOUSE																		2	LKLLAKKAQAQPIM	0.207143
LKLLAKKAQAQPIM(+15.99)	101.79	1567.95	14	0	-7.2	523.653	3	17.5738	0.7932-0.8102	1160	30000	863122	15778	20240812_KP_AC_DF_9464D_CondB_Y3_S1-A6_1_4855.d	1	Q9CQQ7|AT5F1_MOUSE	Oxidation (M)	M14:Oxidation (M):1000.00	Q9CQQ7|AT5F1_MOUSE																		3	LKLLAKKAQAQPIM	0.207143
LPSPIERTISKIKG	100.63	1537.92	14	0	-1.8	513.646	3	31.1153	0.7733-0.7904	1750	13100	1541397	41781	20240812_KP_AC_DF_9464D_CondB_Y3_S1-A6_1_4855.d	2	P01867-2|IGG2B_MOUSE;P01867|IGG2B_MOUSE			P01867-2|IGG2B_MOUSE;P01867|IGG2B_MOUSE																		3	LPSPIERTISKIKG	-0.314286
LQAGASQFETSAAK	101.57	1407.7	14	0	-3.4	704.855	2	17.627	0.9862-1.0031	559	9030	866262	15870	20240812_KP_AC_DF_9464D_CondB_Y3_S1-A6_1_4855.d	1	P63044|VAMP2_MOUSE;P63024|VAMP3_MOUSE			P63044|VAMP2_MOUSE;P63024|VAMP3_MOUSE																		2	LQAGASQFETSAAK	-0.235714
LQPEEQKVLVVSFD	27.14	1629.86	14	0	0	815.938	2	40.6513	1.0704-1.0873			2023020	61632	20240812_KP_AC_DF_9464D_CondB_Y3_S1-A6_1_4855.d	1	Q9EQG7|ENPP5_MOUSE			Q9EQG7|ENPP5_MOUSE																		2	LQPEEQKVLVVSFD	-0.0571429
LSALDSKANNLSSL	102.35	1431.76	14	0	-3.9	716.883	2	32.0313	0.9855-1.0024	295	6070	1588867	43531	20240812_KP_AC_DF_9464D_CondB_Y3_S1-A6_1_4855.d	1	O08547|SC22B_MOUSE			O08547|SC22B_MOUSE																		2	LSALDSKANNLSSL	0.0857143
LSDVELDDLEKDEL	101.34	1631.78	14	0	5.3	816.9	2	41.7934	1.0651-1.0819	141	2900	2080006	63754	20240812_KP_AC_DF_9464D_CondB_Y3_S1-A6_1_4855.d	1	Q922R8|PDIA6_MOUSE			Q922R8|PDIA6_MOUSE																		2	LSDVELDDLEKDEL	-0.7
LVENFDEASKNEAN	101.84	1578.72	14	0	-4.7	790.362	2	18.4895	0.9997-1.0166	696	11000	909077	17537	20240812_KP_AC_DF_9464D_CondB_Y3_S1-A6_1_4855.d	1	Q64152-2|BTF3_MOUSE;Q9CQH7|BT3L4_MOUSE;Q64152|BTF3_MOUSE			Q64152-2|BTF3_MOUSE;Q9CQH7|BT3L4_MOUSE;Q64152|BTF3_MOUSE																		2	LVENFDEASKNEAN	-1.05714
MLMPKKNRIAIYEL	101.14	1718.96	14	0	-2.6	573.992	3	33.961	0.8423-0.8593	5140	70800	1684335	47559	20240812_KP_AC_DF_9464D_CondB_Y3_S1-A6_1_4855.d	1	P63325|RS10_MOUSE			P63325|RS10_MOUSE																		3	MLMPKKNRIAIYEL	-6.34413e-17
MNAANVGWNGSTFA	101.96	1438.63	14	0	-0.4	720.322	2	37.6469	1.0004-1.0172	3160	65300	1870616	55532	20240812_KP_AC_DF_9464D_CondB_Y3_S1-A6_1_4855.d	2	P34884|MIF_MOUSE			P34884|MIF_MOUSE																		2	MNAANVGWNGSTFA	0.0428571
MRYVASYLLAALGG	102.08	1483.79	14	0	1.2	742.901	2	57.7804	1.0078-1.0247	1230	14700	2877209	92861	20240812_KP_AC_DF_9464D_CondB_Y3_S1-A6_1_4855.d	2	P99027|RLA2_MOUSE			P99027|RLA2_MOUSE																		2	MRYVASYLLAALGG	1.01429
MVYMFQYDSTHGKF	102.25	1752.76	14	0	-2.9	585.26	3	36.7622	0.8716-0.8886	236	4740	1826152	53740	20240812_KP_AC_DF_9464D_CondB_Y3_S1-A6_1_4855.d	1	P16858|G3P_MOUSE			P16858|G3P_MOUSE																		3	MVYMFQYDSTHGKF	-0.357143
N(+0.98)GVLNSWTDQDSKD	101.9	1578.68	14	0	-1.7	790.346	2	28.3239	1.0139-1.0307	3660	72700	1403452	36424	20240812_KP_AC_DF_9464D_CondB_Y3_S1-A6_1_4855.d	3	P01837|IGKC_MOUSE	Deamidation (NQ)	N1:Deamidation (NQ):49.79	P01837|IGKC_MOUSE																		2	NGVLNSWTDQDSKD	-1.46429
N(+0.98)YYLKKTISRSPGK	98.29	1654.9	14	0	14.3	414.739	4	12.709	0.7528-0.7699			621232	7060	20240812_KP_AC_DF_9464D_CondB_Y3_S1-A6_1_4855.d	1	P01867-2|IGG2B_MOUSE	Deamidation (NQ)	N1:Deamidation (NQ):1000.00	P01867-2|IGG2B_MOUSE																		4	NYYLKKTISRSPGK	-1.30714
NINKFADYISKARE	99.71	1667.86	14	0	-9.1	556.957	3	27.0911	0.8457-0.8627			1341796	34204	20240812_KP_AC_DF_9464D_CondB_Y3_S1-A6_1_4855.d	1	Q8R5J9|PRAF3_MOUSE			Q8R5J9|PRAF3_MOUSE																		3	NINKFADYISKARE	-0.928571
NPHVNPLPTGYEDE	72.64	1580.71	14	0	0.8	791.363	2	24.8786	1.0267-1.0435			1230927	30015	20240812_KP_AC_DF_9464D_CondB_Y3_S1-A6_1_4855.d	1	P43024|CX6A1_MOUSE			P43024|CX6A1_MOUSE																		2	NPHVNPLPTGYEDE	-1.42143
NQFFLQLNSVTTED	102.01	1654.78	14	0	1.8	828.401	2	49.4099	1.0711-1.0879	290	6830	2459741	77729	20240812_KP_AC_DF_9464D_CondB_Y3_S1-A6_1_4855.d	1	P18532|HVM61_MOUSE			P18532|HVM61_MOUSE																		2	NQFFLQLNSVTTED	-0.414286
NSSYFVEWIPNNVK	101.57	1695.83	14	0	0.7	848.921	2	45.8966	1.0953-1.1121	131	3200	2285925	71553	20240812_KP_AC_DF_9464D_CondB_Y3_S1-A6_1_4855.d	1	P99024|TBB5_MOUSE;Q9D6F9|TBB4A_MOUSE;Q9ERD7|TBB3_MOUSE;P68372|TBB4B_MOUSE;Q922F4|TBB6_MOUSE			P99024|TBB5_MOUSE;Q9D6F9|TBB4A_MOUSE;Q9ERD7|TBB3_MOUSE;P68372|TBB4B_MOUSE;Q922F4|TBB6_MOUSE																		2	NSSYFVEWIPNNVK	-0.542857
NYYLKKTISRSPGK	102.44	1653.92	14	0	-1.8	552.313	3	12.5333	0.7986-0.8157	99000	1300000	616520	6920	20240812_KP_AC_DF_9464D_CondB_Y3_S1-A6_1_4855.d	5	P01867-2|IGG2B_MOUSE			P01867-2|IGG2B_MOUSE																		3	NYYLKKTISRSPGK	-1.30714
PALIKKILERKLSL	89.48	1621.07	14	0	0.9	541.363	3	38.9445	0.8307-0.8478			1937312	58220	20240812_KP_AC_DF_9464D_CondB_Y3_S1-A6_1_4855.d	1	Q99JT1|GATB_MOUSE			Q99JT1|GATB_MOUSE																		3	PALIKKILERKLSL	0.278571
PALPLDQLQITHKD	102.38	1587.86	14	0	-1.8	530.294	3	35.7834	0.8341-0.8512	1420	10000	1778560	51868	20240812_KP_AC_DF_9464D_CondB_Y3_S1-A6_1_4855.d	2	Q91WR3|ASCC2_MOUSE;Q91WR3-3|ASCC2_MOUSE;Q91WR3-2|ASCC2_MOUSE			Q91WR3|ASCC2_MOUSE;Q91WR3-3|ASCC2_MOUSE;Q91WR3-2|ASCC2_MOUSE																		3	PALPLDQLQITHKD	-0.521429
PASKRYEVPLETPR	101.61	1641.88	14	0	0.2	548.302	3	18.6211	0.8600-0.8770	47500	1490000	912272	17684	20240812_KP_AC_DF_9464D_CondB_Y3_S1-A6_1_4855.d	10	P70699|LYAG_MOUSE			P70699|LYAG_MOUSE																		3	PASKRYEVPLETPR	-1.26429
PFLDIQKKLGISLD	60.17	1585.91	14	0	-3	529.642	3	47.2659	0.8539-0.8709	2120	34500	2352223	73843	20240812_KP_AC_DF_9464D_CondB_Y3_S1-A6_1_4855.d	1	Q99LY9|NDUS5_MOUSE			Q99LY9|NDUS5_MOUSE																		3	PFLDIQKKLGISLD	0.15
PGM(+15.99)PEPSVLSLLWG	102.03	1497.75	14	0	6.5	749.889	2	63.4727	1.0105-1.0274			3163777	102061	20240812_KP_AC_DF_9464D_CondB_Y3_S1-A6_1_4855.d	2	Q9D173|TOM7_MOUSE	Oxidation (M)	M3:Oxidation (M):1000.00	Q9D173|TOM7_MOUSE																		2	PGMPEPSVLSLLWG	0.421429
PGMPEPSVLSLLWG	101.55	1481.76	14	0	5.8	741.891	2	64.2664	1.0044-1.0213	7310	403000	3201841	103549	20240812_KP_AC_DF_9464D_CondB_Y3_S1-A6_1_4855.d	2	Q9D173|TOM7_MOUSE			Q9D173|TOM7_MOUSE																		2	PGMPEPSVLSLLWG	0.421429
PGRGAPLAKVVFRD	67.89	1481.85	14	0	1.2	494.957	3	24.3279	0.8457-0.8627	3470	30500	1199200	28768	20240812_KP_AC_DF_9464D_CondB_Y3_S1-A6_1_4855.d	3	P62918|RL8_MOUSE			P62918|RL8_MOUSE																		3	PGRGAPLAKVVFRD	-0.128571
PGVPLEDAPAPAGS	102.14	1276.63	14	0	-2.2	639.321	2	28.0029	0.9022-0.9191	894	22800	1384510	35770	20240812_KP_AC_DF_9464D_CondB_Y3_S1-A6_1_4855.d	2	Q8CIV2-2|MBRL_MOUSE;Q8CIV2|MBRL_MOUSE			Q8CIV2-2|MBRL_MOUSE;Q8CIV2|MBRL_MOUSE																		2	PGVPLEDAPAPAGS	-0.114286
PLDIDLEKDPLAAK	101.42	1536.84	14	0	1.8	513.288	3	37.0609	0.8689-0.8859	371	5040	1840449	54321	20240812_KP_AC_DF_9464D_CondB_Y3_S1-A6_1_4855.d	1	O88738-3|BIRC6_MOUSE;O88738|BIRC6_MOUSE;O88738-2|BIRC6_MOUSE			O88738-3|BIRC6_MOUSE;O88738|BIRC6_MOUSE;O88738-2|BIRC6_MOUSE																		3	PLDIDLEKDPLAAK	-0.392857
PLLQLLQKAQQERN	101.59	1677.95	14	0	0.2	560.325	3	35.7392	0.8368-0.8539	198	5080	1775380	51736	20240812_KP_AC_DF_9464D_CondB_Y3_S1-A6_1_4855.d	2	Q9DAR7|DCPS_MOUSE			Q9DAR7|DCPS_MOUSE																		3	PLLQLLQKAQQERN	-1
PLSLLDPLWTLNKT	101.27	1609.91	14	0	-1.7	805.96	2	60.1424	1.0785-1.0953	270	5410	2996525	96353	20240812_KP_AC_DF_9464D_CondB_Y3_S1-A6_1_4855.d	1	Q6PB44|PTN23_MOUSE;Q6PB44-2|PTN23_MOUSE			Q6PB44|PTN23_MOUSE;Q6PB44-2|PTN23_MOUSE																		2	PLSLLDPLWTLNKT	0.128571
[truncated: 249 more rows]

## Sheet: sgE1 Ent
Peptide	-10LgP	Mass	Length	Delta 1/k0	ppm	m/z	z	RT	1/k0 Range	Area 9464D_CondD_Y3	Intensity 9464D_CondD_Y3	Scan	Precursor Id	Source File	#Spec 9464D_CondD_Y3	Accession	PTM	AScore	Accession_orig	Protein names_x	Gene names_x	Protein_Present in T_Tantigen	T_antigen_ACCESSION	T_antigen_HLA allele	T_antigen_Epitope type	Present in Tantigen as epitope	Protein names_CTA	Gene names_y	Present in CTA	Entry	Entry name	Status	Protein names_y	Gene names	Involvement in disease	Function [CC]	charge	Peptide_clean	GRAVY_kyte_doo
[truncated: 1,922 more rows]
