# Supplementary material for: Combining ERAP1 silencing and entinostat therapy to overcome resistance to cancer immunotherapy in neuroblastoma
Source: J Exp Clin Cancer Res. 2024 Oct 22;43:292. doi: 10.1186/s13046-024-03180-y (PMC11494811; doi:10.1186/s13046-024-03180-y)
Supplement: Supplementary file 13 — Supplementary Material 13. [file 13046_2024_3180_MOESM13_ESM.zip › Supplementary_Table_4b_9464D_KD_28.14.S_Peptides.xlsx]

## Sheet: CTR3 Ent
Peptide	-10LgP	Mass	Length	Delta 1/k0	ppm	m/z	z	RT	1/k0 Range	Area 9464D_CondB_2814	Intensity 9464D_CondB_2814	Scan	Precursor Id	Source File	#Spec 9464D_CondB_2814	Accession	PTM	AScore
AAAYLQHL	92.22	885.471	8	0	1.6	886.48	1	23.7834	1.4212-1.4376	3.61E2	1.13E4	1179456	31884	20240812_KP_AC_DF_9464D_CondB_2814_S1-A2_1_4851.d	2	P98203|ARVC_MOUSE;Q68FH0-3|PKP4_MOUSE;P30999-3|CTND1_MOUSE;O35927|CTND2_MOUSE;O35927-2|CTND2_MOUSE;P98203-4|ARVC_MOUSE;Q68FH0|PKP4_MOUSE;P98203-5|ARVC_MOUSE;Q68FH0-2|PKP4_MOUSE;P30999-2|CTND1_MOUSE;P98203-2|ARVC_MOUSE;P30999|CTND1_MOUSE
AAFLLPIL	53.77	856.542	8	0	0.3	857.55	1	64.1323	1.4238-1.4403			3218051	124331	20240812_KP_AC_DF_9464D_CondB_2814_S1-A2_1_4851.d	1	P16381|DDX3L_MOUSE;Q61496|DDX4_MOUSE;Q62095|DDX3Y_MOUSE;Q62167|DDX3X_MOUSE
AAFQPNQY	80.38	937.429	8	0	7.1	938.443	1	20.0168	1.4133-1.4297	5.98E2	8.09E3	988297	23605	20240812_KP_AC_DF_9464D_CondB_2814_S1-A2_1_4851.d	1	Q9DBR1-2|XRN2_MOUSE;Q9DBR1|XRN2_MOUSE
AAPTVSIF	96.87	804.438	8	0	0.6	805.446	1	41.4229	1.3022-1.3188	2.39E3	1.98E4	2069368	74452	20240812_KP_AC_DF_9464D_CondB_2814_S1-A2_1_4851.d	1	P01837|IGKC_MOUSE;P84750|KVM5_MOUSE
AAWAISNL	72.82	844.444	8	0	0.8	845.452	1	43.7238	1.3796-1.3961	1.77E3	5.4E4	2189017	79801	20240812_KP_AC_DF_9464D_CondB_2814_S1-A2_1_4851.d	3	O35343|IMA3_MOUSE;O35344|IMA4_MOUSE
AAYRVGML	37.38	879.464	8	0	3.6	440.741	2	27.2458	0.8089-0.8259			1354436	39224	20240812_KP_AC_DF_9464D_CondB_2814_S1-A2_1_4851.d	1	Q3UHH1|ZSWM8_MOUSE;Q3UHH1-3|ZSWM8_MOUSE;Q3UHH1-2|ZSWM8_MOUSE;Q3UHH1-4|ZSWM8_MOUSE
ADTFLEHM	71.92	962.417	8	0	-5.2	482.213	2	40.7966	0.8123-0.8293	2.35E4	6.75E5	2039059	73099	20240812_KP_AC_DF_9464D_CondB_2814_S1-A2_1_4851.d	6	P52480-2|KPYM_MOUSE;P52480|KPYM_MOUSE
AEIEKFDK	99.22	978.502	8	0	-3.3	490.257	2	12.7697	0.8409-0.8580	1.4E3	1.06E4	621341	7169	20240812_KP_AC_DF_9464D_CondB_2814_S1-A2_1_4851.d	1	P20065-2|TYB4_MOUSE;P20065|TYB4_MOUSE
AGYDVPTI	43.24	834.412	8	0	-0.3	835.419	1	34.6579	1.3453-1.3618	6.79E3	6.03E4	1727927	57623	20240812_KP_AC_DF_9464D_CondB_2814_S1-A2_1_4851.d	1	Q8VHK1|CSKI2_MOUSE
AGYSALM(+15.99)L	60.55	840.405	8	0	-1.1	841.412	1	37.139	1.3552-1.3717	3.55E3	3.54E4	1859946	64674	20240812_KP_AC_DF_9464D_CondB_2814_S1-A2_1_4851.d	2	Q9Z1P7|KANK3_MOUSE	Oxidation (M)	M7:Oxidation (M):1000.00
AGYSALML	58.35	824.41	8	0	0.5	825.418	1	42.9383	1.3433-1.3598	2.67E4	4.59E5	2145991	77923	20240812_KP_AC_DF_9464D_CondB_2814_S1-A2_1_4851.d	2	Q9Z1P7|KANK3_MOUSE
AGYVTHLM	96.28	890.432	8	0	-2.8	891.437	1	24.0216	1.4324-1.4488			1192240	32476	20240812_KP_AC_DF_9464D_CondB_2814_S1-A2_1_4851.d	1	P63276|RS17_MOUSE
AIENIEHL	59.33	937.487	8	0	3.2	938.497	1	24.661	1.4449-1.4613	2.96E2	4.21E3	1222443	33723	20240812_KP_AC_DF_9464D_CondB_2814_S1-A2_1_4851.d	1	Q6PB66|LPPRC_MOUSE
AIGNPEVL	66.62	811.444	8	0	-3.1	812.449	1	29.5129	1.3327-1.3492	5.22E2	5.29E3	1468035	44619	20240812_KP_AC_DF_9464D_CondB_2814_S1-A2_1_4851.d	1	Q99LN9-2|DOHH_MOUSE;Q99LN9|DOHH_MOUSE
ALELVTVM	50.41	874.483	8	0	3	875.493	1	48.2822	1.4218-1.4383	5.94E3	6.48E4	2418387	89715	20240812_KP_AC_DF_9464D_CondB_2814_S1-A2_1_4851.d	1	Q9R0N0|GALK1_MOUSE
ALFMPSTY	90.61	928.436	8	0	1.3	929.445	1	42.6181	1.4185-1.4350	4.55E2	9.67E3	2133236	77360	20240812_KP_AC_DF_9464D_CondB_2814_S1-A2_1_4851.d	2	Q07076|ANXA7_MOUSE
ALFVAATY	53.17	854.454	8	0	0.6	855.462	1	39.8563	1.3783-1.3948	1.16E4	1.12E5	1989433	70717	20240812_KP_AC_DF_9464D_CondB_2814_S1-A2_1_4851.d	1	Q9DBG6|RPN2_MOUSE
ALINLDDM	72.56	903.437	8	0	-1.2	904.443	1	45.8662	1.4350-1.4514	7.95E2	1E4	2295862	84538	20240812_KP_AC_DF_9464D_CondB_2814_S1-A2_1_4851.d	1	Q9WUM4|COR1C_MOUSE
ALQNGFYA	93.86	882.423	8	0	0.6	883.431	1	26.4303	1.3981-1.4146	1.1E3	8.96E3	1309827	37287	20240812_KP_AC_DF_9464D_CondB_2814_S1-A2_1_4851.d	1	Q8VC70|RBMS2_MOUSE
AMYKSLEL	94.21	953.489	8	0	-0.3	954.496	1	30.5965	1.5046-1.5210			1524041	47285	20240812_KP_AC_DF_9464D_CondB_2814_S1-A2_1_4851.d	2	Q7TMB8|CYFP1_MOUSE;Q7TMB8-2|CYFP1_MOUSE
APDDVDFF	80.39	924.386	8	0	-0.3	925.393	1	42.4433	1.4007-1.4172	7.02E2	7.42E3	2122048	76840	20240812_KP_AC_DF_9464D_CondB_2814_S1-A2_1_4851.d	1	Q99MR6|SRRT_MOUSE;Q99MR6-4|SRRT_MOUSE;Q99MR6-3|SRRT_MOUSE;Q99MR6-2|SRRT_MOUSE
APFAAHGY	90.03	832.387	8	0	-0.9	833.393	1	16.9917	1.3492-1.3658	3.68E3	1.09E5	834751	16363	20240812_KP_AC_DF_9464D_CondB_2814_S1-A2_1_4851.d	4	Q9R1P3|PSB2_MOUSE
APSWLEEQ	87	958.44	8	0	-0.7	959.446	1	29.4421	1.4324-1.4488	4.64E3	9.87E4	1463242	44398	20240812_KP_AC_DF_9464D_CondB_2814_S1-A2_1_4851.d	4	G5E8V9-3|ARFP1_MOUSE;G5E8V9|ARFP1_MOUSE;G5E8V9-2|ARFP1_MOUSE
APYQAVGL	91.8	817.433	8	0	0.8	818.441	1	29.9704	1.3300-1.3466	7.66E3	1.24E5	1487295	45591	20240812_KP_AC_DF_9464D_CondB_2814_S1-A2_1_4851.d	2	Q61753|SERA_MOUSE
AQFDASHY	85.98	937.393	8	0	6.7	938.407	1	15.8037	1.4040-1.4205			777067	13543	20240812_KP_AC_DF_9464D_CondB_2814_S1-A2_1_4851.d	1	Q60972|RBBP4_MOUSE
ASSYIAHL	32.21	860.439	8	0	-3.1	861.444	1	22.9642	1.4040-1.4205	1.88E2	2.25E3	1137999	30051	20240812_KP_AC_DF_9464D_CondB_2814_S1-A2_1_4851.d	1	O88940|MUSC_MOUSE;Q60756|TCF15_MOUSE;O35437|TCF21_MOUSE
ASYLLAAL	66.31	820.469	8	0	1.8	821.478	1	50.5942	1.3631-1.3796	2.7E4	6.6E5	2529977	94625	20240812_KP_AC_DF_9464D_CondB_2814_S1-A2_1_4851.d	3	P99027|RLA2_MOUSE
AVANAQEL	89.93	814.418	8	0	-2.7	815.423	1	17.3489	1.3294-1.3459	6.18E3	1E5	852321	17169	20240812_KP_AC_DF_9464D_CondB_2814_S1-A2_1_4851.d	2	P62075|TIM13_MOUSE
AVYQAAAL	23.49	805.433	8	0	-1.5	806.439	1	25.0909	1.3287-1.3453	2.3E3	2.79E4	1243163	34631	20240812_KP_AC_DF_9464D_CondB_2814_S1-A2_1_4851.d	1	Q9JKR6|HYOU1_MOUSE
DGYLLRLF	99.36	995.544	8	0	-0.4	498.779	2	54.5867	0.8471-0.8641			2737492	104020	20240812_KP_AC_DF_9464D_CondB_2814_S1-A2_1_4851.d	1	P97351|RS3A_MOUSE
DIQMTQTT	99.3	936.422	8	0	-0.2	937.429	1	16.4383	1.4199-1.4363	8.91E4	2.7E6	785110	13966	20240812_KP_AC_DF_9464D_CondB_2814_S1-A2_1_4851.d	10	P01643|KV5AA_MOUSE;P01644|KV5AB_MOUSE;P04946|KV5AM_MOUSE;P01647|KV5AE_MOUSE;P01645|KV5AC_MOUSE
DIYVEWTN	80.89	1038.47	8	0	0.9	1039.47	1	37.2486	1.4863-1.5026	4.83E3	1.11E5	1859912	64640	20240812_KP_AC_DF_9464D_CondB_2814_S1-A2_1_4851.d	3	P01863|GCAA_MOUSE;P01865|GCAM_MOUSE
DIYVEWTN(+0.98)	32.04	1039.45	8	0	-2.2	1040.45	1	39.0675	1.5046-1.5210			1954149	68961	20240812_KP_AC_DF_9464D_CondB_2814_S1-A2_1_4851.d	1	P01863|GCAA_MOUSE;P01865|GCAM_MOUSE	Deamidation (NQ)	N8:Deamidation (NQ):1000.00
DM(+15.99)GFGLFD	77.09	916.364	8	0	-0.4	917.37	1	45.7225	1.3994-1.4159	6.55E3	5.12E4	2286345	84165	20240812_KP_AC_DF_9464D_CondB_2814_S1-A2_1_4851.d	1	P99027|RLA2_MOUSE;P47955|RLA1_MOUSE;P14869|RLA0_MOUSE	Oxidation (M)	M2:Oxidation (M):1000.00
DMGFGLFD	91.66	900.369	8	0	1.7	901.378	1	53.5195	1.4073-1.4238	4.17E4	6.39E5	2678317	101233	20240812_KP_AC_DF_9464D_CondB_2814_S1-A2_1_4851.d	2	P99027|RLA2_MOUSE;P47955|RLA1_MOUSE;P14869|RLA0_MOUSE
DPDVQISW	85.2	958.44	8	0	-1.2	959.446	1	40.234	1.4205-1.4370	2.34E3	1.21E4	2010225	71697	20240812_KP_AC_DF_9464D_CondB_2814_S1-A2_1_4851.d	1	P01863|GCAA_MOUSE;P01867-2|IGG2B_MOUSE;P01865|GCAM_MOUSE;P01864|GCAB_MOUSE;P01867|IGG2B_MOUSE
DQFQLSLL	78.69	962.507	8	0	1.2	963.516	1	53.6384	1.4869-1.5033			2689486	101734	20240812_KP_AC_DF_9464D_CondB_2814_S1-A2_1_4851.d	1	Q9JIF7|COPB_MOUSE
DQLKVHGF	91.46	942.492	8	0	-3.9	472.252	2	19.4921	0.8014-0.8184	4.78E2	6.54E3	962778	22470	20240812_KP_AC_DF_9464D_CondB_2814_S1-A2_1_4851.d	1	P48024|EIF1_MOUSE
DQYLAGLL	28.89	891.47	8	0	-0.8	892.477	1	49.1752	1.4258-1.4422	6.55E2	6.96E3	2461435	91615	20240812_KP_AC_DF_9464D_CondB_2814_S1-A2_1_4851.d	1	Q6P8M1-2|TATD1_MOUSE;Q6P8M1|TATD1_MOUSE
DSSPIELD	67.9	874.392	8	0	-1.6	875.398	1	27.5001	1.3373-1.3539	3.32E2	4.78E3	1370501	40049	20240812_KP_AC_DF_9464D_CondB_2814_S1-A2_1_4851.d	2	Q9D1H7-2|GET4_MOUSE;Q9D1H7|GET4_MOUSE
DVQLQESG	98.86	874.403	8	0	0.3	875.411	1	14.6414	1.3340-1.3506	4.53E4	7E5	702281	10385	20240812_KP_AC_DF_9464D_CondB_2814_S1-A2_1_4851.d	7	P18531|HVM60_MOUSE;P18533|HVM62_MOUSE;P01822|HVM46_MOUSE
DYFVPQLY	91.93	1043.5	8	0	-1.2	1044.5	1	48.4599	1.5301-1.5465	1.35E3	1.37E4	2426396	90104	20240812_KP_AC_DF_9464D_CondB_2814_S1-A2_1_4851.d	1	Q61703|ITIH2_MOUSE
DYFYHDEL	99.14	1100.45	8	0	-1.7	1101.45	1	32.4966	1.5563-1.5726	1.44E2	2.67E3	1618641	51969	20240812_KP_AC_DF_9464D_CondB_2814_S1-A2_1_4851.d	1	Q8BP92|RCN2_MOUSE
EGWDNQNW	58.31	1047.4	8	0	3.1	1048.42	1	30.7612	1.4468-1.4633	2.29E2	2.62E3	1532122	47746	20240812_KP_AC_DF_9464D_CondB_2814_S1-A2_1_4851.d	1	Q9EPJ9-2|ARFG1_MOUSE;Q9EPJ9|ARFG1_MOUSE
EPFTLEAY	65.1	968.449	8	0	-0.6	969.456	1	39.9242	1.4613-1.4777	2.41E3	2.82E4	1994228	70940	20240812_KP_AC_DF_9464D_CondB_2814_S1-A2_1_4851.d	1	Q61316|HSP74_MOUSE
EQYLSMVF	55.79	1015.47	8	0	-1.2	1016.47	1	50.5311	1.5066-1.5229	2.18E2	2.71E3	2533196	94796	20240812_KP_AC_DF_9464D_CondB_2814_S1-A2_1_4851.d	1	P12815-2|PDCD6_MOUSE;P12815|PDCD6_MOUSE
FAPVNVTT	105.49	847.444	8	0	5.1	848.456	1	26.5069	1.3380-1.3545	4.37E2	1.05E4	1316183	37547	20240812_KP_AC_DF_9464D_CondB_2814_S1-A2_1_4851.d	2	P10126|EF1A1_MOUSE
FEAPFLEM	77.11	982.447	8	0	-0.2	983.454	1	55.0126	1.4705-1.4869	1.25E3	2.04E4	2755015	104779	20240812_KP_AC_DF_9464D_CondB_2814_S1-A2_1_4851.d	2	Q9JLV5|CUL3_MOUSE
FEELTNLI	62.4	977.507	8	0	-1.1	978.513	1	50.5116	1.4922-1.5085	3.16E2	5.78E3	2531545	94669	20240812_KP_AC_DF_9464D_CondB_2814_S1-A2_1_4851.d	1	Q8R1B4|EIF3C_MOUSE
FFYPLDFT	98.72	1048.49	8	0	-0.5	1049.5	1	58.697	1.5164-1.5328	3.26E3	6.29E4	2944093	112501	20240812_KP_AC_DF_9464D_CondB_2814_S1-A2_1_4851.d	3	P35700|PRDX1_MOUSE;Q61171|PRDX2_MOUSE;O08807|PRDX4_MOUSE
FGNNQPKI	54.77	916.477	8	0	1.1	459.246	2	31.4183	0.7747-0.7918			1565784	49404	20240812_KP_AC_DF_9464D_CondB_2814_S1-A2_1_4851.d	1	Q6PFD9|NUP98_MOUSE
FIDLEEYI	68.61	1040.51	8	0	1.2	1041.52	1	56.8899	1.5243-1.5406	3.74E2	3.59E3	2853462	108738	20240812_KP_AC_DF_9464D_CondB_2814_S1-A2_1_4851.d	1	O35887|CALU_MOUSE
FLELVDYI	68.63	1010.53	8	0	-3.6	1011.54	1	60.4343	1.5099-1.5262			3031181	115769	20240812_KP_AC_DF_9464D_CondB_2814_S1-A2_1_4851.d	1	Q9CWT6|DDX28_MOUSE
FLESLDYM	74.76	1016.45	8	0	-1.4	1017.46	1	45.7178	1.5040-1.5203	2.95E2	3.94E3	2289519	84291	20240812_KP_AC_DF_9464D_CondB_2814_S1-A2_1_4851.d	1	Q8BX70-3|VP13C_MOUSE;Q8BX70-2|VP13C_MOUSE;Q8BX70|VP13C_MOUSE
FMKNFLEM	51.42	1058.49	8	0	-6	530.25	2	42.5594	0.9076-0.9246	5.45E3	1.09E5	2126896	77116	20240812_KP_AC_DF_9464D_CondB_2814_S1-A2_1_4851.d	3	Q99K85|SERC_MOUSE
FMSTSVGD	68.15	842.348	8	0	-0.9	843.355	1	35.9234	1.3188-1.3353	5.81E3	3.72E5	1792552	61288	20240812_KP_AC_DF_9464D_CondB_2814_S1-A2_1_4851.d	4	P01633|KV5A1_MOUSE
FQAMNKEL	91.27	979.48	8	0	5.9	980.493	1	20.3097	1.4731-1.4895	2.52E2	5.84E3	1004327	24395	20240812_KP_AC_DF_9464D_CondB_2814_S1-A2_1_4851.d	1	E9Q557|DESP_MOUSE
FRSSFDSD	71.19	959.398	8	0	-2.1	480.705	2	15.1617	0.8130-0.8300	1.01E3	1.43E4	745193	12149	20240812_KP_AC_DF_9464D_CondB_2814_S1-A2_1_4851.d	1	Q9D7I0-5|SHSA5_MOUSE;Q9D7I0|SHSA5_MOUSE;Q9D7I0-2|SHSA5_MOUSE
FSALLSQI	33.3	877.491	8	0	-5.9	878.493	1	51.4891	1.4087-1.4251			2580977	96857	20240812_KP_AC_DF_9464D_CondB_2814_S1-A2_1_4851.d	1	Q04207-2|TF65_MOUSE;Q04207|TF65_MOUSE
FVNNVEVH	51.42	956.472	8	0	-3.9	479.241	2	51.3357	0.8321-0.8491	4.69E2	8.42E3	2571453	96477	20240812_KP_AC_DF_9464D_CondB_2814_S1-A2_1_4851.d	1	P01863|GCAA_MOUSE;P01867-2|IGG2B_MOUSE;P01865|GCAM_MOUSE;P01864|GCAB_MOUSE;P01867|IGG2B_MOUSE
FVQMMTAK	99.61	954.467	8	0	-4.2	955.47	1	19.8104	1.4961-1.5125	2.13E3	4.28E4	977056	23032	20240812_KP_AC_DF_9464D_CondB_2814_S1-A2_1_4851.d	3	P0DP27|CALM2_MOUSE;P0DP26|CALM1_MOUSE;P0DP28|CALM3_MOUSE
GEIASFDK	79.09	865.418	8	0	7.4	866.432	1	16.3726	1.3618-1.3783			806100	15144	20240812_KP_AC_DF_9464D_CondB_2814_S1-A2_1_4851.d	1	Q6ZWY8|TYB10_MOUSE
GGEPLSYT	63.06	822.376	8	0	-1.1	823.382	1	49.5969	1.3115-1.3280	8.62E2	9.98E3	2483790	92634	20240812_KP_AC_DF_9464D_CondB_2814_S1-A2_1_4851.d	1	Q62351|TFR1_MOUSE
GIKNGVHF	91.66	870.471	8	0	-9	436.239	2	17.1517	0.7938-0.8109	2.8E2	6.3E3	844295	16763	20240812_KP_AC_DF_9464D_CondB_2814_S1-A2_1_4851.d	1	Q9WUQ2|SEC12_MOUSE
GINNLTHM	98.47	898.433	8	0	-0.2	899.44	1	21.1289	1.4199-1.4363	9.03E2	1.31E4	1044155	26123	20240812_KP_AC_DF_9464D_CondB_2814_S1-A2_1_4851.d	1	Q8C8U0|LIPB1_MOUSE;Q8C8U0-2|LIPB1_MOUSE;Q8C8U0-3|LIPB1_MOUSE
GIYEALEL	78.91	906.47	8	0	4.9	907.481	1	46.8069	1.4330-1.4495	2.77E4	7.67E5	2343662	86618	20240812_KP_AC_DF_9464D_CondB_2814_S1-A2_1_4851.d	3	P17183|ENOG_MOUSE;P21550|ENOB_MOUSE;P17182|ENOA_MOUSE
GIYGLDFY	65.53	946.444	8	0	0.3	947.451	1	50.022	1.4672-1.4836	1.61E3	1.52E4	2504483	93515	20240812_KP_AC_DF_9464D_CondB_2814_S1-A2_1_4851.d	1	Q9CXW4|RL11_MOUSE
GLAVKDLK	92.18	842.523	8	0	-1	422.268	2	15.0767	0.7877-0.8048	6.83E2	1.9E4	740408	11936	20240812_KP_AC_DF_9464D_CondB_2814_S1-A2_1_4851.d	1	Q9JJI8|RL38_MOUSE
GLFGTSSF	82.99	814.386	8	0	-5.6	815.389	1	44.0885	1.3472-1.3638	1.03E3	1.14E4	2206600	80620	20240812_KP_AC_DF_9464D_CondB_2814_S1-A2_1_4851.d	1	Q6PFD9|NUP98_MOUSE
GLTHGINL	91.85	823.455	8	0	-0.1	824.462	1	28.4329	1.3836-1.4001	2.29E2	6.77E3	1415249	42125	20240812_KP_AC_DF_9464D_CondB_2814_S1-A2_1_4851.d	2	Q8CDA1-2|SAC2_MOUSE;Q8CDA1-3|SAC2_MOUSE;Q8CDA1|SAC2_MOUSE
GLWKAERY	88.07	1021.53	8	0	-1.6	511.774	2	17.9868	0.8682-0.8852	5.88E2	2.5E4	887797	19117	20240812_KP_AC_DF_9464D_CondB_2814_S1-A2_1_4851.d	2	Q8BIK4|DOCK9_MOUSE;A2AF47|DOC11_MOUSE;Q8BIK4-3|DOCK9_MOUSE;Q8BIK4-2|DOCK9_MOUSE
GMFKIARV	45.48	920.527	8	0	-5.3	461.268	2	24.5763	0.8253-0.8423	6.86E2	6.53E3	1219290	33618	20240812_KP_AC_DF_9464D_CondB_2814_S1-A2_1_4851.d	1	Q91W96|APC4_MOUSE
GMYIARQL	36.38	950.501	8	0	0.3	951.508	1	25.539	1.4797-1.4961			1268724	35808	20240812_KP_AC_DF_9464D_CondB_2814_S1-A2_1_4851.d	1	Q7TNB8-3|SBNO2_MOUSE;Q7TNB8|SBNO2_MOUSE;Q7TNB8-2|SBNO2_MOUSE;Q689Z5-2|SBNO1_MOUSE;Q689Z5|SBNO1_MOUSE
GPFEPDLY	79.72	936.423	8	0	4.5	937.434	1	38.2178	1.4396-1.4560	4.75E2	9.41E3	1909465	66949	20240812_KP_AC_DF_9464D_CondB_2814_S1-A2_1_4851.d	1	P50580|PA2G4_MOUSE;P50580-2|PA2G4_MOUSE
GPFKPDHY	96.91	959.45	8	0	-1.7	480.731	2	13.9638	0.8096-0.8266	1.5E3	2.8E4	683234	9626	20240812_KP_AC_DF_9464D_CondB_2814_S1-A2_1_4851.d	4	P50247|SAHH_MOUSE
GPFKPNYY	43.28	984.471	8	0	-4.8	493.24	2	20.2114	0.8396-0.8566	2.85E2	7.68E3	999558	24198	20240812_KP_AC_DF_9464D_CondB_2814_S1-A2_1_4851.d	1	Q68FL4|SAHH3_MOUSE;Q68FL4-2|SAHH3_MOUSE;Q80SW1|SAHH2_MOUSE
GPHSMRYF	100.74	993.449	8	0	-9.6	332.154	3	17.384	0.6621-0.6793	6.2E2	1.3E4	857188	17464	20240812_KP_AC_DF_9464D_CondB_2814_S1-A2_1_4851.d	2	P01899|HA11_MOUSE;P01897|HA1L_MOUSE
GPLGLDHM	106.11	838.401	8	0	-1.6	420.207	2	27.5653	0.7884-0.8055	8.22E2	1.62E4	1370487	40035	20240812_KP_AC_DF_9464D_CondB_2814_S1-A2_1_4851.d	4	Q9D0E1-2|HNRPM_MOUSE;Q9D0E1|HNRPM_MOUSE
GPVNHEEL	107.79	893.424	8	0	-6.2	447.717	2	14.0348	0.7959-0.8130	3.4E3	1.18E5	689560	9856	20240812_KP_AC_DF_9464D_CondB_2814_S1-A2_1_4851.d	5	P46414|CDN1B_MOUSE
GQFGVGFY	100.33	873.402	8	0	0.4	874.41	1	40.3232	1.3730-1.3895	4.84E4	1.24E6	2016623	71999	20240812_KP_AC_DF_9464D_CondB_2814_S1-A2_1_4851.d	3	Q9CQN1|TRAP1_MOUSE;P07901|HS90A_MOUSE;P08113|ENPL_MOUSE;P11499|HS90B_MOUSE
GQFNQDYL	91.03	983.435	8	0	-0.3	984.442	1	29.757	1.4620-1.4784	1.19E4	2.1E5	1476039	45003	20240812_KP_AC_DF_9464D_CondB_2814_S1-A2_1_4851.d	3	P97384|ANX11_MOUSE
GQHTISPL	74.16	851.45	8	0	-7.5	426.729	2	19.0323	0.8027-0.8198	2.4E3	8.56E4	940570	21598	20240812_KP_AC_DF_9464D_CondB_2814_S1-A2_1_4851.d	3	P60335|PCBP1_MOUSE
GSILVDEY	58.42	894.433	8	0	1.3	895.442	1	32.9601	1.3895-1.4060	2.55E3	2.02E4	1641129	53121	20240812_KP_AC_DF_9464D_CondB_2814_S1-A2_1_4851.d	1	Q6P2B1|TNPO3_MOUSE;Q6P2B1-2|TNPO3_MOUSE
GSLLVDEY	58.42	894.433	8	0	1.3	895.442	1	32.9601	1.3895-1.4060	2.55E3	2.02E4	1641129	53121	20240812_KP_AC_DF_9464D_CondB_2814_S1-A2_1_4851.d	1	P49222|EPB42_MOUSE
GSYLAEFL	67.07	898.444	8	0	1.9	899.453	1	52.5683	1.4218-1.4383	2.96E3	2.5E4	2632082	99194	20240812_KP_AC_DF_9464D_CondB_2814_S1-A2_1_4851.d	1	Q8K0C9|GMDS_MOUSE
GVGKLEMY	84.32	895.447	8	0	5.3	896.459	1	22.5012	1.4238-1.4403	1.02E2	2.05E3	1115658	29046	20240812_KP_AC_DF_9464D_CondB_2814_S1-A2_1_4851.d	1	P14873|MAP1B_MOUSE
GVHTFPAV	99.22	826.434	8	0	-5.6	827.436	1	23.6804	1.3082-1.3247	9.79E2	1.49E4	1173099	31623	20240812_KP_AC_DF_9464D_CondB_2814_S1-A2_1_4851.d	3	P01868|IGHG1_MOUSE;P01863|GCAA_MOUSE;P84751|HVM63_MOUSE;P01865|GCAM_MOUSE;P01869|IGH1M_MOUSE
GVLNSWTD	91.47	890.413	8	0	2.2	891.423	1	32.7146	1.3862-1.4027	1.64E5	5.23E6	1625112	52344	20240812_KP_AC_DF_9464D_CondB_2814_S1-A2_1_4851.d	5	P01837|IGKC_MOUSE
GVYSAANY	102.41	843.376	8	0	1.6	844.385	1	17.8066	1.3214-1.3380	2.18E4	9.82E5	876583	18571	20240812_KP_AC_DF_9464D_CondB_2814_S1-A2_1_4851.d	8	Q61656|DDX5_MOUSE
HAFEIIHL	67.85	978.529	8	0	2.7	490.273	2	37.74	0.8593-0.8763			1887175	65995	20240812_KP_AC_DF_9464D_CondB_2814_S1-A2_1_4851.d	2	P97461|RS5_MOUSE
HAYIISYL	39.77	978.518	8	0	-0.3	979.524	1	40.6626	1.4915-1.5079	6.45E3	1.09E5	2031006	72666	20240812_KP_AC_DF_9464D_CondB_2814_S1-A2_1_4851.d	2	Q9EQP2|EHD4_MOUSE;Q8BH64|EHD2_MOUSE
HDVFVRKV	87.38	998.566	8	0	-9.5	333.86	3	13.7174	0.6862-0.7034			672052	9112	20240812_KP_AC_DF_9464D_CondB_2814_S1-A2_1_4851.d	1	P97351|RS3A_MOUSE
HEKIWFDK	77.92	1101.56	8	0	-4.7	551.785	2	17.7664	0.8797-0.8967	1.06E3	1.53E4	876580	18568	20240812_KP_AC_DF_9464D_CondB_2814_S1-A2_1_4851.d	1	P57776-2|EF1D_MOUSE;P57776-3|EF1D_MOUSE;P57776|EF1D_MOUSE
HFDIKDEF	54.27	1049.48	8	0	1.3	525.749	2	28.6569	0.8940-0.9110	3.14E2	5.35E3	1426527	42735	20240812_KP_AC_DF_9464D_CondB_2814_S1-A2_1_4851.d	1	Q9CQ45|NENF_MOUSE
HFYEESKP	78.12	1035.47	8	0	-2.1	518.739	2	12.074	0.8478-0.8648	1.04E3	2.23E4	588195	6027	20240812_KP_AC_DF_9464D_CondB_2814_S1-A2_1_4851.d	2	O08795-2|GLU2B_MOUSE;O08795|GLU2B_MOUSE
HGGSWGQP	72.51	824.356	8	0	-4	825.361	1	13.109	1.3055-1.3221	3.57E3	1.89E4	629258	7466	20240812_KP_AC_DF_9464D_CondB_2814_S1-A2_1_4851.d	2	P04925|PRIO_MOUSE
HGLIRKYG	99.83	942.54	8	0	0.2	472.277	2	11.519	0.8443-0.8614	1.03E4	2.32E5	559696	4960	20240812_KP_AC_DF_9464D_CondB_2814_S1-A2_1_4851.d	4	P62274|RS29_MOUSE
HGQTWTSP	83.06	912.409	8	0	-0.9	913.415	1	14.7289	1.3869-1.4034			722820	11112	20240812_KP_AC_DF_9464D_CondB_2814_S1-A2_1_4851.d	1	Q69ZA1-2|CDK13_MOUSE;Q69ZA1|CDK13_MOUSE
HGYSLSHV	64.69	898.43	8	0	-1.9	450.221	2	13.9703	0.8089-0.8259			684811	9679	20240812_KP_AC_DF_9464D_CondB_2814_S1-A2_1_4851.d	1	Q8CH77-2|NAV1_MOUSE;Q8CH77|NAV1_MOUSE
HGYTALMF	64.97	938.432	8	0	2	939.441	1	37.9612	1.4449-1.4613			1898264	66416	20240812_KP_AC_DF_9464D_CondB_2814_S1-A2_1_4851.d	1	Q3TPE9|ANKY2_MOUSE;Q3TPE9-2|ANKY2_MOUSE
HHSNIEML	80.14	979.455	8	0	-3	490.733	2	18.2258	0.8321-0.8491	4.17E2	6.09E3	898961	19613	20240812_KP_AC_DF_9464D_CondB_2814_S1-A2_1_4851.d	1	Q9Z0F8|ADA17_MOUSE
HISNLLEK	59.4	952.534	8	0	-0.3	477.274	2	16.8503	0.8498-0.8668	2.04E2	4.22E3	831522	16182	20240812_KP_AC_DF_9464D_CondB_2814_S1-A2_1_4851.d	1	Q6ZQ38|CAND1_MOUSE
HKLGLGLE	95.32	865.502	8	0	0.2	433.758	2	20.0358	0.8355-0.8525	3.62E2	1.11E4	991518	23778	20240812_KP_AC_DF_9464D_CondB_2814_S1-A2_1_4851.d	2	Q60932-2|VDAC1_MOUSE;Q60932|VDAC1_MOUSE
HNFEFHLP	80.94	1039.49	8	0	-5.9	520.748	2	36.3923	0.8634-0.8804	5.01E2	1.14E4	1816664	62540	20240812_KP_AC_DF_9464D_CondB_2814_S1-A2_1_4851.d	1	Q8K2Z4-2|CND1_MOUSE;Q8K2Z4|CND1_MOUSE
HNWGQGFR	95.82	1000.46	8	0	-4.3	501.236	2	15.154	0.8253-0.8423	3.6E2	8.53E3	743588	12068	20240812_KP_AC_DF_9464D_CondB_2814_S1-A2_1_4851.d	1	Q99J56|DERL1_MOUSE
HPIVETLR	104.33	963.55	8	0	-0.7	964.557	1	15.6976	1.4738-1.4902	3.33E4	1.24E6	769106	13202	20240812_KP_AC_DF_9464D_CondB_2814_S1-A2_1_4851.d	4	P11499|HS90B_MOUSE
HSFDPFAD	71.26	934.382	8	0	-1.2	935.388	1	31.6041	1.4238-1.4403	2.64E2	4.31E3	1575355	49831	20240812_KP_AC_DF_9464D_CondB_2814_S1-A2_1_4851.d	1	P48024|EIF1_MOUSE
HSFIAEKV	101.12	929.497	8	0	-8.1	465.752	2	17.2041	0.8007-0.8177	3.32E2	6.68E3	847532	16952	20240812_KP_AC_DF_9464D_CondB_2814_S1-A2_1_4851.d	1	A0A1W2P872|NOVA2_MOUSE;A0A1W2P872-2|NOVA2_MOUSE
HSHLLKTP	98.48	931.524	8	0	-6.1	466.766	2	17.8247	0.8375-0.8546	1.32E3	2.41E4	879795	18735	20240812_KP_AC_DF_9464D_CondB_2814_S1-A2_1_4851.d	2	Q9CW46|RAVR1_MOUSE
HSIIETLR	94.57	967.545	8	0	-0.5	484.779	2	20.2646	0.8716-0.8886	8.34E2	9.53E3	1001149	24265	20240812_KP_AC_DF_9464D_CondB_2814_S1-A2_1_4851.d	1	P07901|HS90A_MOUSE
HSWAVPSL	71.97	895.455	8	0	3.5	896.466	1	36.2512	1.4271-1.4436	2.66E2	7.5E3	1811797	62245	20240812_KP_AC_DF_9464D_CondB_2814_S1-A2_1_4851.d	2	P00405|COX2_MOUSE
HSYRAPAF	88.81	947.461	8	0	-4.9	474.736	2	16.2184	0.8123-0.8293	1.35E3	1.46E4	796413	14601	20240812_KP_AC_DF_9464D_CondB_2814_S1-A2_1_4851.d	1	Q8BZ03|KPCD2_MOUSE;Q62101|KPCD1_MOUSE
HSYRVLYL	62.95	1049.57	8	0	1.6	525.791	2	28.811	0.8954-0.9124	1.54E3	4.77E4	1432890	43002	20240812_KP_AC_DF_9464D_CondB_2814_S1-A2_1_4851.d	2	Q9R1K5|FZR1_MOUSE
HVVADTEL	92.98	882.445	8	0	1.5	883.453	1	17.6654	1.3651-1.3816	2.94E3	9.15E4	868567	18175	20240812_KP_AC_DF_9464D_CondB_2814_S1-A2_1_4851.d	2	Q64314|CD34_MOUSE
HYADSYLK	104.58	995.471	8	0	-0.1	498.743	2	13.8674	0.8981-0.9151	1.17E3	1.03E5	680022	9462	20240812_KP_AC_DF_9464D_CondB_2814_S1-A2_1_4851.d	3	Q9CW46|RAVR1_MOUSE
HYDPIVNK	99.69	984.503	8	0	0	493.259	2	12.7782	0.8580-0.8750	4.11E2	6.57E3	626070	7326	20240812_KP_AC_DF_9464D_CondB_2814_S1-A2_1_4851.d	1	Q9CQP0|RM33_MOUSE
HYQLGLAY	51.75	963.481	8	0	-1.2	964.487	1	30.3747	1.4744-1.4908	1.03E2	2.26E3	1512840	46752	20240812_KP_AC_DF_9464D_CondB_2814_S1-A2_1_4851.d	1	Q99MD9|NASP_MOUSE;Q99MD9-2|NASP_MOUSE
IDLPETFD	83.48	948.444	8	0	-2.6	949.449	1	39.3933	1.4291-1.4455	2.34E3	2.11E4	1967016	69636	20240812_KP_AC_DF_9464D_CondB_2814_S1-A2_1_4851.d	1	P10605|CATB_MOUSE
IEHLLPLF	83	980.569	8	0	-4.1	491.29	2	53.7683	0.8287-0.8457	9.61E1	2.02E3	2695915	102067	20240812_KP_AC_DF_9464D_CondB_2814_S1-A2_1_4851.d	2	Q76MZ3|2AAA_MOUSE;Q7TNP2|2AAB_MOUSE
IENSWIHL	79.29	1010.52	8	0	-6.4	506.263	2	43.8717	0.8430-0.8600			2197042	80206	20240812_KP_AC_DF_9464D_CondB_2814_S1-A2_1_4851.d	1	Q9CQG2-2|MET16_MOUSE;Q9CQG2|MET16_MOUSE
IFAVAATY	62.72	854.454	8	0	0.6	855.462	1	39.8563	1.3750-1.3915	1.16E4	1.12E5	1991034	70794	20240812_KP_AC_DF_9464D_CondB_2814_S1-A2_1_4851.d	1	Q8BMG8|S2532_MOUSE
IFPPKIKD	99.29	956.569	8	0	-1.8	479.291	2	19.0982	0.8450-0.8621	2.48E2	1.26E3	942190	21694	20240812_KP_AC_DF_9464D_CondB_2814_S1-A2_1_4851.d	1	P01863|GCAA_MOUSE;P01865|GCAM_MOUSE;P01864|GCAB_MOUSE
IGFGYPAY	73.2	886.423	8	0	2.9	887.432	1	39.0062	1.3743-1.3908	6.25E2	5.02E3	1947786	68694	20240812_KP_AC_DF_9464D_CondB_2814_S1-A2_1_4851.d	1	Q60870|REEP5_MOUSE
IGYLIPLM	35.88	918.525	8	0	2	919.534	1	61.2018	1.4613-1.4777	2.69E4	2.7E5	3066020	117080	20240812_KP_AC_DF_9464D_CondB_2814_S1-A2_1_4851.d	1	Q99NB9|SF3B1_MOUSE
IGYPAPNF	102.08	877.433	8	0	1.3	878.442	1	35.8777	1.3426-1.3591	1.76E3	1.46E4	1787715	61023	20240812_KP_AC_DF_9464D_CondB_2814_S1-A2_1_4851.d	2	P35700|PRDX1_MOUSE
IGYPITLF	97.39	922.516	8	0	-0.4	923.523	1	57.9039	1.4054-1.4218	4.42E2	1.06E4	2902788	110820	20240812_KP_AC_DF_9464D_CondB_2814_S1-A2_1_4851.d	2	P07901|HS90A_MOUSE
IGYSAAEL	51.13	822.412	8	0	-3.1	823.417	1	29.5431	1.3174-1.3340	7.62E2	9.32E3	1466435	44543	20240812_KP_AC_DF_9464D_CondB_2814_S1-A2_1_4851.d	1	Q00422|GABPA_MOUSE
ILANADTM	55.56	847.411	8	0	2.2	848.42	1	21.0317	1.3578-1.3743	1.56E3	3.39E4	1037860	25924	20240812_KP_AC_DF_9464D_CondB_2814_S1-A2_1_4851.d	2	O35382|EXOC4_MOUSE
ILINSAFL	74.24	889.527	8	0	-2.2	890.533	1	52.1017	1.4403-1.4567	4.19E2	4.66E3	2609649	98097	20240812_KP_AC_DF_9464D_CondB_2814_S1-A2_1_4851.d	1	Q7TQK1-2|INT7_MOUSE;Q7TQK1|INT7_MOUSE
ILNPDNSF	98.79	918.445	8	0	0.2	919.452	1	29.7234	1.3981-1.4146	1.09E2	2.98E3	1482499	45367	20240812_KP_AC_DF_9464D_CondB_2814_S1-A2_1_4851.d	3	P35564|CALX_MOUSE
INDPFIDL	45.49	945.481	8	0	0.2	946.488	1	51.3531	1.4416-1.4580	3.54E3	5.61E4	2573021	96521	20240812_KP_AC_DF_9464D_CondB_2814_S1-A2_1_4851.d	2	P16858|G3P_MOUSE
INVKWKID	101.45	1014.59	8	0	-1.9	508.299	2	26.4343	0.8593-0.8763	1.9E5	5.21E6	1309874	37334	20240812_KP_AC_DF_9464D_CondB_2814_S1-A2_1_4851.d	9	P01837|IGKC_MOUSE
IPEMDTST	68.07	892.385	8	0	-2	893.39	1	18.4609	1.3499-1.3664	2.87E2	2.83E3	910032	20016	20240812_KP_AC_DF_9464D_CondB_2814_S1-A2_1_4851.d	1	Q9DB42|ZN593_MOUSE
IPFLTESY	78.95	968.486	8	0	11	969.503	1	46.1063	1.4666-1.4830	1.85E2	5.27E3	2310167	85127	20240812_KP_AC_DF_9464D_CondB_2814_S1-A2_1_4851.d	2	Q02053|UBA1_MOUSE
IQLTHVQT	95.26	938.519	8	0	2.3	939.528	1	18.423	1.4416-1.4580	1.41E4	3.25E5	908443	19951	20240812_KP_AC_DF_9464D_CondB_2814_S1-A2_1_4851.d	3	O08573|LEG9_MOUSE;O08573-2|LEG9_MOUSE;O08573-3|LEG9_MOUSE
IQTSQKRI	81.68	972.572	8	0	-5.3	487.291	2	17.0108	0.8382-0.8552	6.8E2	2.07E4	836305	16393	20240812_KP_AC_DF_9464D_CondB_2814_S1-A2_1_4851.d	2	P50543|S10AB_MOUSE
ISDSYVDG	63.62	854.366	8	0	2.6	855.375	1	16.1197	1.3221-1.3386			793123	14359	20240812_KP_AC_DF_9464D_CondB_2814_S1-A2_1_4851.d	1	Q8BTI8-3|SRRM2_MOUSE;Q8BTI8|SRRM2_MOUSE;Q8BTI8-2|SRRM2_MOUSE
ISGDITLT	50.84	818.438	8	0	0.9	819.447	1	27.5803	1.3280-1.3446	1.61E3	3.72E4	1368870	39942	20240812_KP_AC_DF_9464D_CondB_2814_S1-A2_1_4851.d	2	P16110|LEG3_MOUSE
ISLSPIVT	65.42	828.496	8	0	0.7	829.504	1	40.776	1.3618-1.3783	1.22E3	1.12E4	2039012	73052	20240812_KP_AC_DF_9464D_CondB_2814_S1-A2_1_4851.d	1	P01863|GCAA_MOUSE;P01865|GCAM_MOUSE
ISNYLNWY	80.16	1071.5	8	0	0.2	1072.51	1	44.8429	1.5341-1.5504	2.41E2	3.67E3	2244831	82275	20240812_KP_AC_DF_9464D_CondB_2814_S1-A2_1_4851.d	1	P01646|KV5AD_MOUSE;P01644|KV5AB_MOUSE;P04946|KV5AM_MOUSE;P01645|KV5AC_MOUSE
ISVEWTSN	92.61	934.44	8	0	1	935.448	1	28.9803	1.3915-1.4080	2.83E3	2.33E4	1437663	43203	20240812_KP_AC_DF_9464D_CondB_2814_S1-A2_1_4851.d	1	P01867-2|IGG2B_MOUSE;P01867|IGG2B_MOUSE
ISVEWTSN(+0.98)	80.58	935.424	8	0	2.1	936.433	1	30.7316	1.3988-1.4152	2.04E4	6.61E5	1530440	47588	20240812_KP_AC_DF_9464D_CondB_2814_S1-A2_1_4851.d	3	P01867-2|IGG2B_MOUSE;P01867|IGG2B_MOUSE	Deamidation (NQ)	N8:Deamidation (NQ):1000.00
IVDPVSNL	91.74	855.47	8	0	1.5	856.479	1	36.6205	1.3809-1.3974	3.81E2	4.9E3	1829564	63248	20240812_KP_AC_DF_9464D_CondB_2814_S1-A2_1_4851.d	1	E9Q557|DESP_MOUSE
IVIQNPTE	77.1	912.492	8	0	-5	913.494	1	21.226	1.3882-1.4047	3.6E2	7.88E3	1050536	26408	20240812_KP_AC_DF_9464D_CondB_2814_S1-A2_1_4851.d	2	P62627|DLRB1_MOUSE
IYVEWTN(+0.98)N	88.8	1038.47	8	0	0.8	1039.47	1	32.4573	1.4987-1.5151	1.27E5	3.27E6	1607361	51357	20240812_KP_AC_DF_9464D_CondB_2814_S1-A2_1_4851.d	8	P01863|GCAA_MOUSE;P01865|GCAM_MOUSE	Deamidation (NQ)	N7:Deamidation (NQ):14.02
IYVEWTN(+0.98)N(+0.98)	80.06	1039.45	8	0	1	1040.46	1	34.0936	1.4777-1.4941	3.81E4	1.35E6	1698917	56045	20240812_KP_AC_DF_9464D_CondB_2814_S1-A2_1_4851.d	6	P01863|GCAA_MOUSE;P01865|GCAM_MOUSE	Deamidation (NQ); Deamidation (NQ)	N7:Deamidation (NQ):1000.00;N8:Deamidation (NQ):1000.00
IYVEWTNN	90.85	1037.48	8	0	3.1	1038.49	1	31.7099	1.4849-1.5013	1.52E5	1.78E6	1576901	49853	20240812_KP_AC_DF_9464D_CondB_2814_S1-A2_1_4851.d	7	P01863|GCAA_MOUSE;P01865|GCAM_MOUSE
IYVEWTNN(+0.98)	91.96	1038.47	8	0	0.4	1039.47	1	33.2888	1.4876-1.5040	1.28E5	1.89E6	1660304	54008	20240812_KP_AC_DF_9464D_CondB_2814_S1-A2_1_4851.d	6	P01863|GCAA_MOUSE;P01865|GCAM_MOUSE	Deamidation (NQ)	N8:Deamidation (NQ):14.02
KAFDITYV	42.36	955.501	8	0	-1.4	956.507	1	33.6609	1.4764-1.4928	4.68E2	6.94E3	1677944	54884	20240812_KP_AC_DF_9464D_CondB_2814_S1-A2_1_4851.d	1	P02468|LAMC1_MOUSE
KAFKAALL	82.51	860.548	8	0	-3.7	431.28	2	21.7253	0.8218-0.8389	6.33E2	8.32E3	1074479	27491	20240812_KP_AC_DF_9464D_CondB_2814_S1-A2_1_4851.d	1	P25206|MCM3_MOUSE
KAFSIGKM	92.24	880.484	8	0	-2.4	441.248	2	19.1662	0.7966-0.8136	2.66E2	5.81E3	946978	21910	20240812_KP_AC_DF_9464D_CondB_2814_S1-A2_1_4851.d	1	Q6NV83|SR140_MOUSE;Q6NV83-3|SR140_MOUSE;Q6NV83-2|SR140_MOUSE
KALPLTKV	77.71	868.575	8	0	-8.7	435.291	2	17.7905	0.7754-0.7925	7.11E2	3.81E4	878158	18622	20240812_KP_AC_DF_9464D_CondB_2814_S1-A2_1_4851.d	2	Q8BG81|PDIP3_MOUSE
KGFIIKQM	73.51	963.558	8	0	-4.1	482.784	2	21.1886	0.8334-0.8505	5.18E2	5.69E3	1048953	26349	20240812_KP_AC_DF_9464D_CondB_2814_S1-A2_1_4851.d	1	Q3U2S4-2|OTUD5_MOUSE;Q3U2S4|OTUD5_MOUSE
KGYFIFKL	84.28	1014.59	8	0	-1.4	508.302	2	42.9095	0.8675-0.8845	7.61E2	1.81E4	2146050	77982	20240812_KP_AC_DF_9464D_CondB_2814_S1-A2_1_4851.d	2	Q0VGB7|PP4R2_MOUSE
KIINHSFI	88.7	970.56	8	0	-1.1	486.287	2	21.2419	0.8546-0.8716	9.09E2	9.45E3	1050541	26413	20240812_KP_AC_DF_9464D_CondB_2814_S1-A2_1_4851.d	1	P00158|CYB_MOUSE
KKNWVERN	61.14	1072.58	8	0	-3.7	537.294	2	36.5526	0.8559-0.8729	4.06E3	5.35E4	1826342	63074	20240812_KP_AC_DF_9464D_CondB_2814_S1-A2_1_4851.d	3	P01863|GCAA_MOUSE;P01865|GCAM_MOUSE
KNTEPVLD	55.68	914.471	8	0	3.5	915.481	1	25.0964	1.2491-1.2657	1.45E4	3.13E5	1246406	34826	20240812_KP_AC_DF_9464D_CondB_2814_S1-A2_1_4851.d	13	P01863|GCAA_MOUSE;P01865|GCAM_MOUSE
KPFTPAKY	102.87	950.523	8	0	-1.4	476.268	2	13.8624	0.8150-0.8321	7.98E2	1.32E4	678451	9415	20240812_KP_AC_DF_9464D_CondB_2814_S1-A2_1_4851.d	1	Q8C0C7|SYFA_MOUSE
KSFKLSGF	94.1	912.507	8	0	-3.6	457.259	2	23.2686	0.8150-0.8321	2.11E3	3.88E4	1150664	30524	20240812_KP_AC_DF_9464D_CondB_2814_S1-A2_1_4851.d	2	P26645|MARCS_MOUSE
KSFKVSMI	89.78	938.526	8	0	-4	470.268	2	22.708	0.8478-0.8648	2.32E2	5.77E3	1125234	29478	20240812_KP_AC_DF_9464D_CondB_2814_S1-A2_1_4851.d	2	Q8BKH7|SIN1_MOUSE;Q8BKH7-3|SIN1_MOUSE;Q8BKH7-2|SIN1_MOUSE
KSFPISHV	93.41	913.502	8	0	-1.9	457.757	2	17.5485	0.8368-0.8539	1.57E3	3.28E4	863700	17880	20240812_KP_AC_DF_9464D_CondB_2814_S1-A2_1_4851.d	1	P23242|CXA1_MOUSE
KSFSRTPG	99.91	878.461	8	0	-1.6	440.237	2	10.9068	0.8116-0.8287	1.02E3	2.96E4	529495	3715	20240812_KP_AC_DF_9464D_CondB_2814_S1-A2_1_4851.d	3	P01863|GCAA_MOUSE;P01865|GCAM_MOUSE
KSWKALTL	76.6	945.565	8	0	1	473.79	2	25.1074	0.8702-0.8872	5.39E2	1.17E4	1246387	34807	20240812_KP_AC_DF_9464D_CondB_2814_S1-A2_1_4851.d	1	Q61473|SOX17_MOUSE;P40646|SOX7_MOUSE
KSYLMNKL	72.87	995.547	8	0	-4	498.779	2	19.6913	0.8478-0.8648	2.15E3	2.32E4	970697	22769	20240812_KP_AC_DF_9464D_CondB_2814_S1-A2_1_4851.d	1	Q01514|GBP1_MOUSE;Q9Z0E6|GBP2_MOUSE;Q8CFB4-2|GBP5_MOUSE;Q8CFB4|GBP5_MOUSE
KSYLMNRL	72.13	1023.55	8	0	-2.6	512.783	2	20.2485	0.8743-0.8913	1.67E3	4.39E4	1001132	24248	20240812_KP_AC_DF_9464D_CondB_2814_S1-A2_1_4851.d	1	Q61107|GBP3_MOUSE;Q91Z40|GBP7_MOUSE
LDAFKKFS	99.87	954.518	8	0	-3.8	478.264	2	19.4827	0.8375-0.8546	3.32E3	6.66E4	959637	22377	20240812_KP_AC_DF_9464D_CondB_2814_S1-A2_1_4851.d	2	Q60597-3|ODO1_MOUSE;Q60597-2|ODO1_MOUSE;Q60597-4|ODO1_MOUSE;Q60597|ODO1_MOUSE
LFDDDDVQ	65.78	965.398	8	0	0.4	966.405	1	22.5834	1.4416-1.4580	5.95E2	4.67E3	1117281	29145	20240812_KP_AC_DF_9464D_CondB_2814_S1-A2_1_4851.d	1	Q3U898|CSN9_MOUSE
LFGNNEFM	79.95	970.422	8	0	1.3	971.43	1	43.325	1.4606-1.4771	1.41E3	1.3E4	2166773	78893	20240812_KP_AC_DF_9464D_CondB_2814_S1-A2_1_4851.d	1	Q8C170|MYO9A_MOUSE;Q8C170-2|MYO9A_MOUSE
LGYDLPM(+15.99)V	40.7	922.447	8	0	-0.8	923.454	1	41.0474	1.4343-1.4508	1.26E3	6.59E3	2048608	73504	20240812_KP_AC_DF_9464D_CondB_2814_S1-A2_1_4851.d	1	P16546-2|SPTN1_MOUSE;P16546|SPTN1_MOUSE	Oxidation (M)	M7:Oxidation (M):1000.00
LGYDLPMV	44.21	906.452	8	0	-2.4	907.457	1	48.0747	1.4363-1.4528	4.39E3	3.63E4	2407285	89281	20240812_KP_AC_DF_9464D_CondB_2814_S1-A2_1_4851.d	1	P16546-2|SPTN1_MOUSE;P16546|SPTN1_MOUSE
LILPGYID	59.08	902.511	8	0	-1.2	903.518	1	46.4719	1.4409-1.4574	9.25E2	1.18E4	2326120	85840	20240812_KP_AC_DF_9464D_CondB_2814_S1-A2_1_4851.d	1	P24547|IMDH2_MOUSE
LIQTDTVN	76.94	902.471	8	0	3.7	903.481	1	16.2824	1.4139-1.4304	3.75E2	1.02E4	799597	14737	20240812_KP_AC_DF_9464D_CondB_2814_S1-A2_1_4851.d	1	Q9R0M6|RAB9A_MOUSE
LKQLPVPD	92.04	908.533	8	0	2.2	909.542	1	22.5927	1.4172-1.4337	1.89E2	1.98E3	1117245	29109	20240812_KP_AC_DF_9464D_CondB_2814_S1-A2_1_4851.d	1	Q9CQB5|CISD2_MOUSE
LLALAFTL	77.06	860.537	8	0	3.2	861.547	1	62.647	1.4238-1.4403	8.13E3	1.27E5	3139343	120299	20240812_KP_AC_DF_9464D_CondB_2814_S1-A2_1_4851.d	1	P18572-2|BASI_MOUSE;P18572|BASI_MOUSE
LLSNVTVM(+15.99)	53.85	891.474	8	0	1.8	892.482	1	25.0315	1.3961-1.4126	9.8E2	1.08E4	1239996	34512	20240812_KP_AC_DF_9464D_CondB_2814_S1-A2_1_4851.d	2	E9Q8Q6-2|CC141_MOUSE;E9Q8Q6|CC141_MOUSE	Oxidation (M)	M8:Oxidation (M):1000.00
LMGFGDVF	90.88	884.41	8	0	-1.6	885.416	1	55.2429	1.4119-1.4284	8.11E2	1.58E4	2766128	105224	20240812_KP_AC_DF_9464D_CondB_2814_S1-A2_1_4851.d	2	Q9ESL4-2|M3K20_MOUSE
LNSWTDQD	56.95	977.409	8	0	1.3	978.418	1	36.6397	1.4436-1.4600	1.97E3	2.79E4	1829533	63217	20240812_KP_AC_DF_9464D_CondB_2814_S1-A2_1_4851.d	3	P01837|IGKC_MOUSE
LPFTPLSY	80.16	936.496	8	0	1.4	937.504	1	48.2854	1.4389-1.4554	2.92E4	6.41E5	2413632	89532	20240812_KP_AC_DF_9464D_CondB_2814_S1-A2_1_4851.d	4	Q921L3|TMCO1_MOUSE
LPYLAAAY	65.57	880.469	8	0	5.5	881.482	1	40.6794	1.4080-1.4245			2035796	72884	20240812_KP_AC_DF_9464D_CondB_2814_S1-A2_1_4851.d	1	Q9EPL9|ACOX3_MOUSE
LQGVDLLA	78.63	827.475	8	0	1.1	828.483	1	41.1898	1.3638-1.3803	1.56E2	3.48E3	2062958	74138	20240812_KP_AC_DF_9464D_CondB_2814_S1-A2_1_4851.d	1	P63038|CH60_MOUSE
LSFTMPQI	26.8	935.479	8	0	-2.1	936.484	1	51.9731	1.4475-1.4639	2.78E2	3.97E3	2603289	97833	20240812_KP_AC_DF_9464D_CondB_2814_S1-A2_1_4851.d	1	Q61221|HIF1A_MOUSE;Q61221-2|HIF1A_MOUSE
LSNGDHHF	100.51	925.404	8	0	-2.2	463.708	2	11.8841	0.8300-0.8471	1.89E4	2.3E5	580301	5753	20240812_KP_AC_DF_9464D_CondB_2814_S1-A2_1_4851.d	3	P59326|YTHD1_MOUSE
LSYRLVFL	31	1009.6	8	0	-2.9	505.804	2	50.667	0.8811-0.8981	1.3E2	2.7E3	2541143	95123	20240812_KP_AC_DF_9464D_CondB_2814_S1-A2_1_4851.d	1	P97311|MCM6_MOUSE
LTIDNGVF	93.37	877.455	8	0	1.3	878.463	1	40.4057	1.3829-1.3994	2.76E3	5.6E4	2018257	72109	20240812_KP_AC_DF_9464D_CondB_2814_S1-A2_1_4851.d	2	P20029|BIP_MOUSE
LTSLTSDD	80.83	850.392	8	0	-1.5	851.398	1	16.6516	1.3261-1.3426	6.25E2	6.1E3	822040	15844	20240812_KP_AC_DF_9464D_CondB_2814_S1-A2_1_4851.d	2	Q8QZS3|FLCN_MOUSE
LVLPVPAF	77.37	854.527	8	0	-2.4	855.532	1	57.1194	1.3935-1.4100	1.1E3	9.41E3	2861398	109054	20240812_KP_AC_DF_9464D_CondB_2814_S1-A2_1_4851.d	1	P21550|ENOB_MOUSE
LWQWRKSL	45.11	1115.62	8	0	-2.7	558.818	2	30.7616	0.9056-0.9225	4.45E2	9.52E3	1532150	47774	20240812_KP_AC_DF_9464D_CondB_2814_S1-A2_1_4851.d	1	Q61937|NPM_MOUSE
LYDHLMDF	99.41	1052.46	8	0	-0.9	527.239	2	41.2751	0.8791-0.8961	1.05E2	2.01E3	2066203	74335	20240812_KP_AC_DF_9464D_CondB_2814_S1-A2_1_4851.d	1	O35658|C1QBP_MOUSE
LYKIGSGY	79.29	899.475	8	0	4.5	900.487	1	20.5612	1.4442-1.4606	1.11E3	2.16E4	1017194	25070	20240812_KP_AC_DF_9464D_CondB_2814_S1-A2_1_4851.d	3	Q7TPH6-2|MYCB2_MOUSE;Q7TPH6|MYCB2_MOUSE
LYNIKQEY	77.75	1069.54	8	0	-1.4	535.779	2	19.9356	0.8825-0.8995	1.11E3	1.88E4	985108	23464	20240812_KP_AC_DF_9464D_CondB_2814_S1-A2_1_4851.d	1	B1AXD8|AKIR2_MOUSE
MAYMASKE	69.61	929.399	8	0	-5	465.704	2	13.6582	0.8007-0.8177	3.5E3	1.74E4	662532	8736	20240812_KP_AC_DF_9464D_CondB_2814_S1-A2_1_4851.d	2	P16858|G3P_MOUSE
MDVAASEF	101.69	868.364	8	0	0.5	869.371	1	29.7415	1.3439-1.3605	5.41E2	6.23E3	1479349	45265	20240812_KP_AC_DF_9464D_CondB_2814_S1-A2_1_4851.d	1	P17183|ENOG_MOUSE;P21550|ENOB_MOUSE;P17182|ENOA_MOUSE
MGFGLERM	98.22	939.431	8	0	-4.1	470.721	2	34.867	0.8068-0.8239	1.63E2	3.82E3	1742594	58574	20240812_KP_AC_DF_9464D_CondB_2814_S1-A2_1_4851.d	1	Q9D0E1-2|HNRPM_MOUSE;Q9D0E1|HNRPM_MOUSE
MLDNYDTM	96.08	1001.38	8	0	-2.8	1002.39	1	26.4304	1.4685-1.4849	2.23E3	3.29E4	1311414	37350	20240812_KP_AC_DF_9464D_CondB_2814_S1-A2_1_4851.d	2	A2BE28|LAS1L_MOUSE;A2BE28-2|LAS1L_MOUSE
MLQGVDLL	68.4	887.479	8	0	1.4	888.487	1	47.6317	1.4067-1.4231	5.8E2	8.59E3	2385018	88350	20240812_KP_AC_DF_9464D_CondB_2814_S1-A2_1_4851.d	1	P63038|CH60_MOUSE
MLSNPDLM	92.01	919.414	8	0	2.6	920.424	1	33.3447	1.4383-1.4547	1.85E3	1.8E4	1660340	54044	20240812_KP_AC_DF_9464D_CondB_2814_S1-A2_1_4851.d	1	Q9QZM0|UBQL2_MOUSE;Q8R317|UBQL1_MOUSE;Q8R317-2|UBQL1_MOUSE
MLSNTTAI	22.9	849.427	8	0	-1.9	850.432	1	23.8725	1.3558-1.3724	2.29E3	2.34E4	1181046	31950	20240812_KP_AC_DF_9464D_CondB_2814_S1-A2_1_4851.d	1	P68369|TBA1A_MOUSE;P68373|TBA1C_MOUSE;P68368|TBA4A_MOUSE;P05213|TBA1B_MOUSE
MMFAALQY	85.84	973.44	8	0	0	974.447	1	47.5698	1.4922-1.5085	1.53E3	1.5E4	2380242	88146	20240812_KP_AC_DF_9464D_CondB_2814_S1-A2_1_4851.d	1	Q8CIB5|FERM2_MOUSE
MPWNVDTL	87.98	974.453	8	0	-1.5	975.459	1	45.7695	1.4666-1.4830	2.85E2	4.01E3	2292725	84449	20240812_KP_AC_DF_9464D_CondB_2814_S1-A2_1_4851.d	1	Q61081|CDC37_MOUSE
MSPTDPLD	77.43	874.374	8	0	4.8	875.386	1	25.9508	1.3519-1.3684	4.88E2	6.48E3	1286091	36411	20240812_KP_AC_DF_9464D_CondB_2814_S1-A2_1_4851.d	2	Q61216|MRE11_MOUSE;Q61216-2|MRE11_MOUSE
MTQTTSSL	60.2	867.401	8	0	0.5	868.409	1	29.0873	1.3763-1.3928	5.21E3	1.51E5	1447244	43640	20240812_KP_AC_DF_9464D_CondB_2814_S1-A2_1_4851.d	3	P01643|KV5AA_MOUSE;P01644|KV5AB_MOUSE;P04946|KV5AM_MOUSE;P01647|KV5AE_MOUSE;P01645|KV5AC_MOUSE
N(+0.98)VSLLALY	28.2	892.49	8	0	-0.9	893.497	1	54.4175	1.4225-1.4389	4.3E3	3.23E4	2726233	103429	20240812_KP_AC_DF_9464D_CondB_2814_S1-A2_1_4851.d	1	P62267|RS23_MOUSE	Deamidation (NQ)	N1:Deamidation (NQ):1000.00
NGGINYTD	79.16	852.361	8	0	-6.1	853.364	1	14.387	1.3254-1.3420	3.96E2	8.24E3	706984	10516	20240812_KP_AC_DF_9464D_CondB_2814_S1-A2_1_4851.d	2	Q8BLU0|FLRT2_MOUSE
NMFQIGKM	80.79	967.462	8	0	-1.4	968.468	1	35.6559	1.4593-1.4757	1.7E3	1.99E4	1778088	60540	20240812_KP_AC_DF_9464D_CondB_2814_S1-A2_1_4851.d	2	P11031|TCP4_MOUSE
NMFQTLKY	91.77	1043.51	8	0	0	522.763	2	34.136	0.8532-0.8702	1.4E2	3.11E3	1702215	56295	20240812_KP_AC_DF_9464D_CondB_2814_S1-A2_1_4851.d	1	Q9DBG6|RPN2_MOUSE
NPYVAALY	67.4	909.46	8	0	0	910.467	1	35.7358	1.4258-1.4422	8.62E2	2.79E4	1784504	60860	20240812_KP_AC_DF_9464D_CondB_2814_S1-A2_1_4851.d	1	Q99JY8|PLPP3_MOUSE
NQFKPIFL	73.09	1005.56	8	0	2.5	1006.57	1	43.3661	1.5118-1.5282			2171541	79089	20240812_KP_AC_DF_9464D_CondB_2814_S1-A2_1_4851.d	1	Q8BGQ7|SYAC_MOUSE;Q14CH7|SYAM_MOUSE
PALIYSST	76.2	850.444	8	0	-0.5	851.451	1	24.8381	1.3287-1.3453	2.75E2	6.07E3	1233670	34282	20240812_KP_AC_DF_9464D_CondB_2814_S1-A2_1_4851.d	2	P49769|PSN1_MOUSE
PAPFLHIM	89.26	924.489	8	0	-9.5	463.247	2	48.4863	0.8123-0.8293			2429598	90258	20240812_KP_AC_DF_9464D_CondB_2814_S1-A2_1_4851.d	1	Q91VX2|UBAP2_MOUSE
PAVLQSDL	90.48	841.455	8	0	-1.2	842.461	1	30.025	1.3525-1.3691	5.28E3	9.2E4	1490491	45739	20240812_KP_AC_DF_9464D_CondB_2814_S1-A2_1_4851.d	2	P01868|IGHG1_MOUSE;P01863|GCAA_MOUSE;P84751|HVM63_MOUSE;P01865|GCAM_MOUSE;P01869|IGH1M_MOUSE
PAWDETNL	77.37	944.424	8	0	-0.6	945.431	1	31.8469	1.4126-1.4291	1.05E4	4.08E5	1581718	50098	20240812_KP_AC_DF_9464D_CondB_2814_S1-A2_1_4851.d	6	Q9ES28-2|ARHG7_MOUSE;Q9ES28-3|ARHG7_MOUSE;Q9ES28-8|ARHG7_MOUSE;Q9ES28-4|ARHG7_MOUSE;Q9ES28-7|ARHG7_MOUSE;Q9ES28|ARHG7_MOUSE
PDDVIALD	75.56	856.418	8	0	-0.6	857.424	1	31.9611	1.3459-1.3625	5.93E3	7.35E4	1586487	50295	20240812_KP_AC_DF_9464D_CondB_2814_S1-A2_1_4851.d	2	Q9Z1F9|SAE2_MOUSE
PDVQISWF	98.88	990.481	8	0	0.8	991.489	1	52.3047	1.4679-1.4843	4.66E3	7.86E4	2620836	98616	20240812_KP_AC_DF_9464D_CondB_2814_S1-A2_1_4851.d	2	P01863|GCAA_MOUSE;P01867-2|IGG2B_MOUSE;P01865|GCAM_MOUSE;P01864|GCAB_MOUSE;P01867|IGG2B_MOUSE
PEAFPALA	92.93	814.423	8	0	1.7	815.431	1	37.6755	1.3075-1.3241	2.2E4	3.79E5	1877516	65480	20240812_KP_AC_DF_9464D_CondB_2814_S1-A2_1_4851.d	2	Q9CY58-2|SERB1_MOUSE;Q9CY58-3|SERB1_MOUSE;Q9CY58|SERB1_MOUSE
PEDFPALA	66.67	858.412	8	0	0	859.42	1	36.4973	1.3565-1.3730	5.57E2	4.38E3	1823171	62951	20240812_KP_AC_DF_9464D_CondB_2814_S1-A2_1_4851.d	1	Q9JKS5|HABP4_MOUSE
PFGPPIPN	52.56	837.438	8	0	3.4	838.449	1	33.2711	1.3287-1.3453	1.82E2	2.14E3	1657088	53840	20240812_KP_AC_DF_9464D_CondB_2814_S1-A2_1_4851.d	1	G3X9J0|SI1L3_MOUSE
PGDSDIIR	96.42	871.44	8	0	-5.7	436.725	2	14.7291	0.7884-0.8055	2.51E3	2.73E4	714918	10830	20240812_KP_AC_DF_9464D_CondB_2814_S1-A2_1_4851.d	2	P62889|RL30_MOUSE
PGFINVHL	91.87	895.492	8	0	-3.8	448.751	2	41.8174	0.8430-0.8600			2093371	75595	20240812_KP_AC_DF_9464D_CondB_2814_S1-A2_1_4851.d	2	Q9D0I9|SYRC_MOUSE
PGRLIDFL	98.86	929.533	8	0	-4.6	465.772	2	48.1259	0.8116-0.8287	1.26E3	1.51E4	2408908	89380	20240812_KP_AC_DF_9464D_CondB_2814_S1-A2_1_4851.d	1	Q61656|DDX5_MOUSE;Q501J6|DDX17_MOUSE
PHMNSVHM	63.1	951.405	8	0	-3.5	476.708	2	23.2796	0.8212-0.8382	3.23E2	1.02E4	1153864	30676	20240812_KP_AC_DF_9464D_CondB_2814_S1-A2_1_4851.d	2	Q99NH0|ANR17_MOUSE
PIPTSEVN	92.77	855.434	8	0	0.3	856.441	1	16.3724	1.3658-1.3823	6.18E3	9.92E4	799624	14764	20240812_KP_AC_DF_9464D_CondB_2814_S1-A2_1_4851.d	3	Q6DFZ1|GBF1_MOUSE
PIPYEFMA	101.06	966.452	8	0	-1	967.458	1	44.842	1.4403-1.4567	2.14E3	2.7E4	2240115	82131	20240812_KP_AC_DF_9464D_CondB_2814_S1-A2_1_4851.d	2	O09167|RL21_MOUSE
PLGYEIQS	74.16	905.449	8	0	0.6	906.457	1	26.0029	1.3948-1.4113	1.62E3	2.57E4	1287676	36472	20240812_KP_AC_DF_9464D_CondB_2814_S1-A2_1_4851.d	2	Q8BH74|NU107_MOUSE
PLNAFGSQ	85.59	832.408	8	0	-0.6	833.415	1	21.3429	1.3327-1.3492	9.22E2	1.08E4	1055271	26571	20240812_KP_AC_DF_9464D_CondB_2814_S1-A2_1_4851.d	1	Q6PGL7-2|WASC2_MOUSE;Q6PGL7|WASC2_MOUSE
PLSAWLQD	93.37	928.465	8	0	-1.6	929.471	1	39.608	1.4067-1.4231	1.77E3	7.22E4	1981415	70319	20240812_KP_AC_DF_9464D_CondB_2814_S1-A2_1_4851.d	2	Q9QXS1|PLEC_MOUSE;Q9QXS1-2|PLEC_MOUSE
PLSPLKFM	99.47	931.52	8	0	-9.4	466.763	2	45.1767	0.8157-0.8328	7.82E2	8.9E3	2260803	83007	20240812_KP_AC_DF_9464D_CondB_2814_S1-A2_1_4851.d	1	Q9QYB5-2|ADDG_MOUSE;Q9QYB5|ADDG_MOUSE
PLWTLNKT	85.37	971.544	8	0	-3.9	486.777	2	31.1163	0.8253-0.8423	7.51E2	8.44E3	1548253	48637	20240812_KP_AC_DF_9464D_CondB_2814_S1-A2_1_4851.d	1	Q6PB44|PTN23_MOUSE;Q6PB44-2|PTN23_MOUSE
PMASFLGQ	76.78	849.405	8	0	0.8	850.413	1	34.9326	1.3433-1.3598	4.93E2	6.05E3	1744154	58610	20240812_KP_AC_DF_9464D_CondB_2814_S1-A2_1_4851.d	1	Q8BHJ9|SLU7_MOUSE
PPAPFMHI	81.98	908.458	8	0	-8.5	455.232	2	42.7627	0.8150-0.8321	6.15E2	5.16E3	2136459	77535	20240812_KP_AC_DF_9464D_CondB_2814_S1-A2_1_4851.d	1	Q80X50-3|UBP2L_MOUSE
PPIEEFND	70.62	959.424	8	0	-0.3	960.431	1	23.2946	1.4067-1.4231			1155392	30680	20240812_KP_AC_DF_9464D_CondB_2814_S1-A2_1_4851.d	1	Q9CQF9|PCYOX_MOUSE
PRPPPKPM	108.65	918.511	8	0	-5.5	460.26	2	12.4089	0.7870-0.8041	1.02E5	2E6	602392	6508	20240812_KP_AC_DF_9464D_CondB_2814_S1-A2_1_4851.d	21	P62855|RS26_MOUSE
PRPPPKPM(+15.99)	99.12	934.506	8	0	-1.2	468.26	2	10.9665	0.8075-0.8246	1.18E3	1.91E4	532652	3824	20240812_KP_AC_DF_9464D_CondB_2814_S1-A2_1_4851.d	3	P62855|RS26_MOUSE	Oxidation (M)	M8:Oxidation (M):1000.00
PRVLLLDL	83.01	937.596	8	0	1	938.604	1	51.1699	1.5020-1.5184	6.68E4	1.67E6	2560278	95970	20240812_KP_AC_DF_9464D_CondB_2814_S1-A2_1_4851.d	4	Q9D2G2-2|ODO2_MOUSE;Q9D2G2|ODO2_MOUSE
PSAGSLYM	47.39	824.374	8	0	-3.6	825.378	1	32.6617	1.3267-1.3433	3.57E2	5.17E3	1626770	52478	20240812_KP_AC_DF_9464D_CondB_2814_S1-A2_1_4851.d	1	Q8CI61|BAG4_MOUSE
PSHPLEHL	85.22	928.477	8	0	-2	465.245	2	21.9151	0.8048-0.8218	2.95E3	6.56E4	1082466	27858	20240812_KP_AC_DF_9464D_CondB_2814_S1-A2_1_4851.d	2	Q6NXI6-2|RPRD2_MOUSE;Q6NXI6|RPRD2_MOUSE
PSYQAVEY	35.26	955.429	8	0	-1.2	956.435	1	20.6685	1.4126-1.4291	5.21E2	8.27E3	1021963	25267	20240812_KP_AC_DF_9464D_CondB_2814_S1-A2_1_4851.d	1	Q64191|ASPG_MOUSE
PTEEESPV	75.3	886.392	8	0	0.2	887.399	1	13.9566	1.3294-1.3459	8.99E4	3.61E6	672012	9072	20240812_KP_AC_DF_9464D_CondB_2814_S1-A2_1_4851.d	15	P53986|MOT1_MOUSE
PVDKLPQL	56.31	908.533	8	0	-3.7	455.272	2	44.9146	0.8075-0.8246	3.11E2	1.12E4	2248070	82466	20240812_KP_AC_DF_9464D_CondB_2814_S1-A2_1_4851.d	2	P62915|TF2B_MOUSE
PVQKLFVD	68.15	944.533	8	0	-12.8	473.268	2	25.2229	0.7979-0.8150			1252797	35121	20240812_KP_AC_DF_9464D_CondB_2814_S1-A2_1_4851.d	1	P97450|ATP5J_MOUSE
QEFWANLI	42.2	1019.51	8	0	-2.2	1020.51	1	56.9941	1.5190-1.5354	2.2E2	3.6E3	2858205	108909	20240812_KP_AC_DF_9464D_CondB_2814_S1-A2_1_4851.d	1	P19096|FAS_MOUSE
QFQALLQY	84.08	1009.52	8	0	1.9	1010.53	1	42.6383	1.5072-1.5236	3.14E3	3.29E4	2131636	77284	20240812_KP_AC_DF_9464D_CondB_2814_S1-A2_1_4851.d	1	P17225-2|PTBP1_MOUSE;Q8BHD7|PTBP3_MOUSE;Q8BHD7-2|PTBP3_MOUSE;P17225|PTBP1_MOUSE
QLLNWVYL	62.98	1047.58	8	0	1.7	1048.58	1	60.7528	1.5668-1.5831	4.27E3	9.88E4	3046973	116321	20240812_KP_AC_DF_9464D_CondB_2814_S1-A2_1_4851.d	2	B2RVL6|ZCH24_MOUSE
QPSNYGPM	91.44	892.375	8	0	-0.3	893.382	1	17.4192	1.3757-1.3922	8.61E2	1.32E4	854007	17331	20240812_KP_AC_DF_9464D_CondB_2814_S1-A2_1_4851.d	2	O88569-3|ROA2_MOUSE;O88569|ROA2_MOUSE;O88569-2|ROA2_MOUSE
QSLNGPYM	78.52	908.406	8	0	2.5	909.416	1	24.6308	1.4047-1.4212	1.56E3	2.43E4	1217734	33586	20240812_KP_AC_DF_9464D_CondB_2814_S1-A2_1_4851.d	2	Q8BZ21|KAT6A_MOUSE
QSPSANVL	27.74	814.418	8	0	0.1	815.426	1	17.9811	1.3181-1.3347	1.88E3	1.46E4	884613	18981	20240812_KP_AC_DF_9464D_CondB_2814_S1-A2_1_4851.d	1	O88738-3|BIRC6_MOUSE;O88738|BIRC6_MOUSE;O88738-2|BIRC6_MOUSE
QSYVISFV	68.48	941.486	8	0	-2.2	942.491	1	47.0436	1.4514-1.4679	1.68E3	1.44E4	2354831	87119	20240812_KP_AC_DF_9464D_CondB_2814_S1-A2_1_4851.d	1	Q9QUJ7|ACSL4_MOUSE;Q9QUJ7-2|ACSL4_MOUSE
QTTSSLSA	74.18	793.382	8	0	2.9	794.391	1	27.6571	1.1154-1.1322	2.22E3	1.35E5	1375325	40301	20240812_KP_AC_DF_9464D_CondB_2814_S1-A2_1_4851.d	3	P01643|KV5AA_MOUSE;P01644|KV5AB_MOUSE;P04946|KV5AM_MOUSE;P01647|KV5AE_MOUSE;P01645|KV5AC_MOUSE
QVANSAFV	73.82	834.423	8	0	0.3	835.431	1	22.7574	1.3174-1.3340			1128454	29650	20240812_KP_AC_DF_9464D_CondB_2814_S1-A2_1_4851.d	1	P07901|HS90A_MOUSE;P11499|HS90B_MOUSE
QVINPTAI	81.74	854.486	8	0	0.3	855.494	1	31.4519	1.3598-1.3763	3.5E2	2.81E3	1564222	49366	20240812_KP_AC_DF_9464D_CondB_2814_S1-A2_1_4851.d	1	Q61191|HCFC1_MOUSE
QVVNVQEL	81.34	927.503	8	0	-1.2	928.509	1	31.1053	1.4152-1.4317	1.68E3	1.68E4	1548261	48645	20240812_KP_AC_DF_9464D_CondB_2814_S1-A2_1_4851.d	1	Q80U93|NU214_MOUSE
RAFLFNKV	60.94	993.576	8	0	0.8	497.796	2	27.2846	0.8566-0.8736	8E2	8.48E3	1352829	39141	20240812_KP_AC_DF_9464D_CondB_2814_S1-A2_1_4851.d	1	P62700|YPEL5_MOUSE
RAGVLAHL	81.36	835.503	8	0	-2.7	418.757	2	18.9959	0.7932-0.8102			938947	21499	20240812_KP_AC_DF_9464D_CondB_2814_S1-A2_1_4851.d	1	Q61879|MYH10_MOUSE;Q8VDD5|MYH9_MOUSE
RLYPLRKY	73.27	1107.66	8	0	-11.6	370.221	3	15.0327	0.7130-0.7302	1.6E3	8.56E4	737143	11719	20240812_KP_AC_DF_9464D_CondB_2814_S1-A2_1_4851.d	2	Q6ZWV7|RL35_MOUSE
RSFVVSKF	99.83	968.544	8	0	-1.6	485.279	2	20.9016	0.8314-0.8484	4.94E2	8.17E3	1034689	25801	20240812_KP_AC_DF_9464D_CondB_2814_S1-A2_1_4851.d	1	Q9QX47-3|SON_MOUSE;Q9QX47-2|SON_MOUSE;Q9QX47|SON_MOUSE;Q9QX47-4|SON_MOUSE
SAFKLIQL	41.68	918.554	8	0	-4.3	919.557	1	44.5841	1.4738-1.4902	5.61E2	7.71E3	2233707	81819	20240812_KP_AC_DF_9464D_CondB_2814_S1-A2_1_4851.d	1	Q9DBE9|SPB1_MOUSE
SAFKLLQL	41.68	918.554	8	0	-4.3	919.557	1	44.5841	1.4738-1.4902	5.61E2	7.71E3	2233707	81819	20240812_KP_AC_DF_9464D_CondB_2814_S1-A2_1_4851.d	1	Q8CBC7-3|TRM7_MOUSE;Q8CBC7|TRM7_MOUSE;Q8CBC7-2|TRM7_MOUSE
SAYITIAL	68.84	850.48	8	0	0.6	851.488	1	50.3679	1.3902-1.4067	1.73E3	1.32E4	2520391	94183	20240812_KP_AC_DF_9464D_CondB_2814_S1-A2_1_4851.d	1	Q61838|PZP_MOUSE;Q6GQT1|A2MG_MOUSE
SDEDLLHI	35.44	940.45	8	0	-8.7	941.449	1	35.8533	1.4258-1.4422	1.55E2	3.89E3	1792623	61359	20240812_KP_AC_DF_9464D_CondB_2814_S1-A2_1_4851.d	1	Q07113|MPRI_MOUSE
SDGSYFM(+15.99)Y	78.55	984.354	8	0	0.9	985.362	1	29.016	1.4231-1.4396			1444080	43524	20240812_KP_AC_DF_9464D_CondB_2814_S1-A2_1_4851.d	1	P01863|GCAA_MOUSE;P01865|GCAM_MOUSE;P01864|GCAB_MOUSE	Oxidation (M)	M7:Oxidation (M):1000.00
SDGSYFMY	99.48	968.359	8	0	-2.8	969.363	1	35.4127	1.4422-1.4587	1.17E3	9.68E3	1766786	59906	20240812_KP_AC_DF_9464D_CondB_2814_S1-A2_1_4851.d	1	P01863|GCAA_MOUSE;P01865|GCAM_MOUSE;P01864|GCAB_MOUSE
SDGYGGNY	100.19	831.303	8	0	-3	832.308	1	13.2282	1.3095-1.3261	2.03E3	6.22E3	637142	7730	20240812_KP_AC_DF_9464D_CondB_2814_S1-A2_1_4851.d	1	P16381|DDX3L_MOUSE;Q62167|DDX3X_MOUSE
SDLYTLSS	71.98	884.413	8	0	0.7	885.421	1	25.4888	1.3948-1.4113	4.49E3	2.18E4	1259184	35412	20240812_KP_AC_DF_9464D_CondB_2814_S1-A2_1_4851.d	1	P01868|IGHG1_MOUSE;P01863|GCAA_MOUSE;P84751|HVM63_MOUSE;P01865|GCAM_MOUSE;P01869|IGH1M_MOUSE
SDVLELTD	69.47	890.423	8	0	-2.9	891.428	1	32.2184	1.3658-1.3823	1.54E3	1.1E4	1604172	51216	20240812_KP_AC_DF_9464D_CondB_2814_S1-A2_1_4851.d	1	P27773|PDIA3_MOUSE
SEFFVDVM	51.54	972.426	8	0	0.2	973.434	1	51.0296	1.4757-1.4922	8.93E2	1.72E4	2555463	95727	20240812_KP_AC_DF_9464D_CondB_2814_S1-A2_1_4851.d	2	Q60838|DVL2_MOUSE;Q61062|DVL3_MOUSE
SFGDNLVT	57.9	851.403	8	0	2.5	852.412	1	28.5784	1.3664-1.3829	8.69E2	6.68E3	1420081	42385	20240812_KP_AC_DF_9464D_CondB_2814_S1-A2_1_4851.d	1	P48678|LMNA_MOUSE
SFN(+0.98)VPGLY	27.64	896.428	8	0	-0.3	897.435	1	43.6486	1.4159-1.4324	2.19E3	2.01E4	2182659	79539	20240812_KP_AC_DF_9464D_CondB_2814_S1-A2_1_4851.d	1	Q641P0-2|ARP3B_MOUSE;Q99JY9|ARP3_MOUSE;Q641P0|ARP3B_MOUSE	Deamidation (NQ)	N3:Deamidation (NQ):1000.00
SFSLNDAL	90.1	865.418	8	0	-5.6	866.421	1	41.515	1.3717-1.3882	5.98E2	7.07E3	2075801	74789	20240812_KP_AC_DF_9464D_CondB_2814_S1-A2_1_4851.d	1	P16110|LEG3_MOUSE
SGAQIQFM	70.51	880.411	8	0	-3	881.416	1	49.0587	1.3724-1.3889	1.12E3	1.08E4	2455097	91373	20240812_KP_AC_DF_9464D_CondB_2814_S1-A2_1_4851.d	1	Q7M6Y3|PICAL_MOUSE;Q7M6Y3-4|PICAL_MOUSE;Q7M6Y3-6|PICAL_MOUSE;Q7M6Y3-5|PICAL_MOUSE;Q7M6Y3-2|PICAL_MOUSE;Q7M6Y3-3|PICAL_MOUSE
SGDEMTSL	71.21	838.338	8	0	4.8	839.349	1	20.9784	1.3128-1.3294	1.26E3	5.66E3	1042571	26063	20240812_KP_AC_DF_9464D_CondB_2814_S1-A2_1_4851.d	1	P11499|HS90B_MOUSE
SGFLINLI	50.43	875.512	8	0	-2.7	876.516	1	61.9239	1.4067-1.4231	2.76E3	4.63E4	3104201	118685	20240812_KP_AC_DF_9464D_CondB_2814_S1-A2_1_4851.d	1	P58252|EF2_MOUSE
SGFQITSV	51.28	837.423	8	0	2	838.432	1	35.6326	1.3406-1.3572	2.3E3	1.75E4	1781285	60689	20240812_KP_AC_DF_9464D_CondB_2814_S1-A2_1_4851.d	1	P62500|T22D1_MOUSE;P62500-3|T22D1_MOUSE
SGFTSLLM	62.68	854.421	8	0	2.5	855.43	1	50.1982	1.3902-1.4067	6.43E3	5.16E4	2514020	93908	20240812_KP_AC_DF_9464D_CondB_2814_S1-A2_1_4851.d	1	P68369|TBA1A_MOUSE;P68373|TBA1C_MOUSE;P68368|TBA4A_MOUSE;P05213|TBA1B_MOUSE
SGFTSLLM(+15.99)	82.09	870.416	8	0	0.6	871.423	1	42.012	1.4073-1.4238	9.51E2	8.96E3	2101303	75907	20240812_KP_AC_DF_9464D_CondB_2814_S1-A2_1_4851.d	1	P68369|TBA1A_MOUSE;P68373|TBA1C_MOUSE;P68368|TBA4A_MOUSE;P05213|TBA1B_MOUSE	Oxidation (M)	M8:Oxidation (M):1000.00
SGSYNDYL	99.31	917.377	8	0	5.2	918.389	1	25.2861	1.3631-1.3796			1256008	35284	20240812_KP_AC_DF_9464D_CondB_2814_S1-A2_1_4851.d	2	Q8C2Q3|RBM14_MOUSE
SGYITIGY	47	872.428	8	0	0.6	873.436	1	36.34	1.3875-1.4040	2.65E3	3.02E4	1815027	62427	20240812_KP_AC_DF_9464D_CondB_2814_S1-A2_1_4851.d	1	Q6WVG3|KCD12_MOUSE
SGYQAIQF	58.75	912.434	8	0	-1.4	913.44	1	35.3208	1.3994-1.4159	4.29E3	8.03E4	1760345	59561	20240812_KP_AC_DF_9464D_CondB_2814_S1-A2_1_4851.d	2	Q8CHR6|DPYD_MOUSE
SGYRIDFY	107.81	1019.47	8	0	1.3	510.743	2	33.1963	0.8389-0.8559	9.02E2	2.08E4	1653892	53692	20240812_KP_AC_DF_9464D_CondB_2814_S1-A2_1_4851.d	2	Q9EQU5|SET_MOUSE;Q9EQU5-2|SET_MOUSE
SGYTAQEY	100.04	917.377	8	0	-1	918.383	1	14.7446	1.3704-1.3869	2.39E3	1.69E4	714895	10807	20240812_KP_AC_DF_9464D_CondB_2814_S1-A2_1_4851.d	2	Q501J6|DDX17_MOUSE
SHLLKTPL	95.08	907.549	8	0	-5.1	454.779	2	17.8336	0.8341-0.8512	6.04E2	1.19E4	881390	18806	20240812_KP_AC_DF_9464D_CondB_2814_S1-A2_1_4851.d	1	Q9CW46|RAVR1_MOUSE
SHTDVKVP	88.15	881.461	8	0	-6.5	441.735	2	13.0815	0.7692-0.7863	1.94E3	9.11E3	635600	7712	20240812_KP_AC_DF_9464D_CondB_2814_S1-A2_1_4851.d	1	Q9CR68|UCRI_MOUSE
SIFEENLF	54.39	997.476	8	0	-1.1	998.482	1	51.3216	1.4895-1.5059	4.94E2	1.1E4	2571413	96437	20240812_KP_AC_DF_9464D_CondB_2814_S1-A2_1_4851.d	2	Q9ESU6|BRD4_MOUSE
SIFPPSSE	34.63	862.407	8	0	-2.4	863.413	1	41.0531	1.3459-1.3625	5.51E2	8.32E3	2053376	73700	20240812_KP_AC_DF_9464D_CondB_2814_S1-A2_1_4851.d	2	P01837|IGKC_MOUSE
SKSSGWGM	99.31	838.364	8	0	1.3	839.373	1	16.8746	1.3420-1.3585	2.08E3	1.8E4	828330	16038	20240812_KP_AC_DF_9464D_CondB_2814_S1-A2_1_4851.d	2	Q921F2|TADBP_MOUSE
SLDNITHV	84.9	897.456	8	0	2.6	898.465	1	21.8723	1.4014-1.4179	6.94E2	1E4	1082405	27797	20240812_KP_AC_DF_9464D_CondB_2814_S1-A2_1_4851.d	1	P10637|TAU_MOUSE;P10637-3|TAU_MOUSE;P10637-6|TAU_MOUSE;P10637-4|TAU_MOUSE;P10637-2|TAU_MOUSE;P10637-5|TAU_MOUSE
SLFLTDLY	54.81	970.501	8	0	-2.3	971.506	1	55.3663	1.4895-1.5059	3.84E3	3.08E4	2774127	105603	20240812_KP_AC_DF_9464D_CondB_2814_S1-A2_1_4851.d	1	P42208|SEPT2_MOUSE
SLFTASDY	77.25	902.402	8	0	4.6	903.414	1	34.3499	1.4047-1.4212	3.04E2	4.21E3	1715072	56960	20240812_KP_AC_DF_9464D_CondB_2814_S1-A2_1_4851.d	1	Q9R0Q4|MO4L2_MOUSE
SLGEYLFE	29.69	956.449	8	0	-5.4	957.451	1	45.1004	1.4613-1.4777	6.7E2	7.29E3	2257602	82854	20240812_KP_AC_DF_9464D_CondB_2814_S1-A2_1_4851.d	1	P49945|FRIL2_MOUSE;P29391|FRIL1_MOUSE
SLLNNMEL	84.15	932.464	8	0	-0.2	933.471	1	45.4991	1.4133-1.4297	2.75E2	4.26E3	2278423	83863	20240812_KP_AC_DF_9464D_CondB_2814_S1-A2_1_4851.d	1	Q9QXX4|S2513_MOUSE;Q8BH59|S2512_MOUSE
SLPGVLGG	60.52	698.396	8	0	3.5	699.406	1	38.8304	1.0765-1.0933	1.18E4	5.54E4	1928594	67790	20240812_KP_AC_DF_9464D_CondB_2814_S1-A2_1_4851.d	1	P81122|IRS2_MOUSE
SLVNGSTF	81.81	823.408	8	0	-0.8	824.414	1	29.4901	1.3446-1.3611			1468075	44659	20240812_KP_AC_DF_9464D_CondB_2814_S1-A2_1_4851.d	1	Q8BHK1|NIPA1_MOUSE
SLYEGIDF	80.25	942.433	8	0	-3.9	943.437	1	43.8717	1.4416-1.4580			2196990	80154	20240812_KP_AC_DF_9464D_CondB_2814_S1-A2_1_4851.d	1	P63017|HSP7C_MOUSE
SNGDHHFM	99.21	943.361	8	0	-5.6	472.685	2	15.8287	0.8307-0.8478	1.86E4	8.11E5	775486	13486	20240812_KP_AC_DF_9464D_CondB_2814_S1-A2_1_4851.d	3	P59326|YTHD1_MOUSE
SNNYIQTL	82.9	951.466	8	0	1.8	952.475	1	34.305	1.4363-1.4528	4.03E3	3.6E4	1708618	56602	20240812_KP_AC_DF_9464D_CondB_2814_S1-A2_1_4851.d	1	P30999-3|CTND1_MOUSE;P30999-2|CTND1_MOUSE;P30999|CTND1_MOUSE
SPEGQDYL	25.8	907.392	8	0	-1.7	908.398	1	20.6769	1.3968-1.4133	2.94E2	4.08E3	1023524	25304	20240812_KP_AC_DF_9464D_CondB_2814_S1-A2_1_4851.d	1	Q99LF4|RTCB_MOUSE
SPLNSDVL	43.21	843.434	8	0	-4.9	844.437	1	31.5477	1.3651-1.3816	5.28E2	4.4E3	1573718	49718	20240812_KP_AC_DF_9464D_CondB_2814_S1-A2_1_4851.d	1	Q80UJ7|RB3GP_MOUSE
SPSNFSNM	91.5	882.354	8	0	-7	883.355	1	18.7735	1.3658-1.3823	2.12E2	6.06E3	929342	21038	20240812_KP_AC_DF_9464D_CondB_2814_S1-A2_1_4851.d	2	Q9WV30-2|NFAT5_MOUSE;Q9WV30|NFAT5_MOUSE;Q9WV30-4|NFAT5_MOUSE
SPTDPLDD	80.39	858.361	8	0	1.9	859.37	1	19.0465	1.3373-1.3539	1.11E3	1.49E4	939004	21556	20240812_KP_AC_DF_9464D_CondB_2814_S1-A2_1_4851.d	2	Q61216|MRE11_MOUSE;Q61216-2|MRE11_MOUSE
SPTSYFTS	89.29	888.386	8	0	6.1	889.399	1	22.9198	1.3704-1.3869	1.15E3	6.58E3	1128394	29590	20240812_KP_AC_DF_9464D_CondB_2814_S1-A2_1_4851.d	1	Q9CW46|RAVR1_MOUSE
SQFSPSTL	74.57	865.418	8	0	0.4	866.426	1	27.6921	1.3743-1.3908	4.67E2	1.09E4	1373736	40236	20240812_KP_AC_DF_9464D_CondB_2814_S1-A2_1_4851.d	2	Q8K2F8|LS14A_MOUSE
SSFKVAQY	92.62	928.465	8	0	0.7	929.473	1	18.7905	1.4343-1.4508	8.14E2	2.14E4	927693	20913	20240812_KP_AC_DF_9464D_CondB_2814_S1-A2_1_4851.d	1	A2A8L1|CHD5_MOUSE;Q6PDQ2|CHD4_MOUSE
SSFVLPFF	47.01	942.485	8	0	2.2	943.494	1	63.8838	1.4587-1.4751	1.68E3	4.96E4	3203664	123660	20240812_KP_AC_DF_9464D_CondB_2814_S1-A2_1_4851.d	1	Q62018|CTR9_MOUSE;Q62018-2|CTR9_MOUSE;Q62018-3|CTR9_MOUSE
SSFVLPKL	58.99	889.527	8	0	-0.6	890.534	1	42.6391	1.4449-1.4613			2134855	77455	20240812_KP_AC_DF_9464D_CondB_2814_S1-A2_1_4851.d	2	Q9D684-2|RIN2_MOUSE;Q9D684|RIN2_MOUSE
SSTNGMFP	72.03	839.348	8	0	1.7	840.357	1	25.1619	1.3386-1.3552	2.46E3	2.7E4	1251162	35010	20240812_KP_AC_DF_9464D_CondB_2814_S1-A2_1_4851.d	1	Q61471|TOB1_MOUSE
SVDMKIGV	73.78	847.447	8	0	3.8	848.458	1	26.7037	1.3862-1.4027	8.86E2	1.88E4	1324272	38016	20240812_KP_AC_DF_9464D_CondB_2814_S1-A2_1_4851.d	2	P15379-11|CD44_MOUSE;P15379-4|CD44_MOUSE;P15379|CD44_MOUSE;P15379-3|CD44_MOUSE;P15379-10|CD44_MOUSE;P15379-8|CD44_MOUSE;P15379-2|CD44_MOUSE;P15379-9|CD44_MOUSE;P15379-7|CD44_MOUSE;P15379-5|CD44_MOUSE;P15379-6|CD44_MOUSE
SVQGFGGW	97.73	836.382	8	0	7.8	837.395	1	37.0131	1.3115-1.3280			1850364	64236	20240812_KP_AC_DF_9464D_CondB_2814_S1-A2_1_4851.d	1	Q80U93|NU214_MOUSE
SYNDFGNY	99.99	978.372	8	0	0.4	979.38	1	23.5592	1.4251-1.4416	9.28E3	2.63E5	1163336	31004	20240812_KP_AC_DF_9464D_CondB_2814_S1-A2_1_4851.d	4	P49312|ROA1_MOUSE;O88569-3|ROA2_MOUSE;O88569|ROA2_MOUSE;O88569-2|ROA2_MOUSE
SYYLTTTY	69.91	1010.46	8	0	2	1011.47	1	31.4659	1.5138-1.5301	3.4E2	4.29E3	1565764	49384	20240812_KP_AC_DF_9464D_CondB_2814_S1-A2_1_4851.d	1	P59729|RIN3_MOUSE
TADPLSLL	68.94	828.459	8	0	3.7	829.47	1	52.278	1.3492-1.3658	6.97E2	5.66E3	2617652	98480	20240812_KP_AC_DF_9464D_CondB_2814_S1-A2_1_4851.d	1	Q4LDD4-3|ARAP1_MOUSE;Q4LDD4-2|ARAP1_MOUSE;Q4LDD4|ARAP1_MOUSE
TAPVLDSD	99.23	816.386	8	0	-0.4	817.393	1	17.0337	1.3108-1.3274	2.67E4	4.62E5	833137	16273	20240812_KP_AC_DF_9464D_CondB_2814_S1-A2_1_4851.d	5	P01867-2|IGG2B_MOUSE;P01867|IGG2B_MOUSE
TDFGEALV	56.85	850.407	8	0	-0.8	851.414	1	36.8579	1.3710-1.3875	1.65E3	1.71E4	1839183	63723	20240812_KP_AC_DF_9464D_CondB_2814_S1-A2_1_4851.d	1	O35887|CALU_MOUSE
TDYSTYSQ	91.73	963.382	8	0	-6.6	964.383	1	12.7308	1.4192-1.4357	3.26E2	7.55E3	618144	7020	20240812_KP_AC_DF_9464D_CondB_2814_S1-A2_1_4851.d	3	Q61545|EWS_MOUSE
TEFPSATI	75.51	864.423	8	0	-3.6	865.427	1	33.5119	1.3638-1.3803	2.9E3	4.77E4	1666719	54327	20240812_KP_AC_DF_9464D_CondB_2814_S1-A2_1_4851.d	3	Q8BH52|CR3L2_MOUSE
TELNYKNT	73.51	981.477	8	0	-2.7	491.744	2	12.6432	0.8218-0.8389	5.05E3	5.82E4	619730	7082	20240812_KP_AC_DF_9464D_CondB_2814_S1-A2_1_4851.d	2	P01863|GCAA_MOUSE;P01865|GCAM_MOUSE
TEPVLDSD	91.76	874.392	8	0	3.5	875.402	1	17.0873	1.3499-1.3664	2.91E3	4.2E4	839527	16567	20240812_KP_AC_DF_9464D_CondB_2814_S1-A2_1_4851.d	6	P01863|GCAA_MOUSE;P01865|GCAM_MOUSE
TFGQNTGF	96.85	870.387	8	0	-6.4	871.389	1	25.1122	1.3453-1.3618	1.35E3	2.61E4	1247979	34875	20240812_KP_AC_DF_9464D_CondB_2814_S1-A2_1_4851.d	2	Q6PFD9|NUP98_MOUSE
TFQTGYTP	82	913.418	8	0	-2.3	914.423	1	21.2294	1.4475-1.4639	1.46E3	1.08E4	1048949	26345	20240812_KP_AC_DF_9464D_CondB_2814_S1-A2_1_4851.d	1	Q80XQ8|F168B_MOUSE
TGLTVAEY	91.13	852.423	8	0	-1.2	853.429	1	27.5351	1.3406-1.3572	4.43E3	6.88E4	1364088	39732	20240812_KP_AC_DF_9464D_CondB_2814_S1-A2_1_4851.d	2	P56480|ATPB_MOUSE
TGYSSTLW	61.92	913.418	8	0	6.6	914.432	1	35.6923	1.3869-1.4034	6.64E2	6.2E3	1782880	60760	20240812_KP_AC_DF_9464D_CondB_2814_S1-A2_1_4851.d	1	Q64449|MRC2_MOUSE
TIFKDHVS	99.24	945.492	8	0	-2.9	473.752	2	14.1358	0.7986-0.8157	3.1E3	3.7E4	691149	9921	20240812_KP_AC_DF_9464D_CondB_2814_S1-A2_1_4851.d	1	Q9EPV8|UBL5_MOUSE
TIINAENL	62.57	886.476	8	0	-1.7	887.482	1	32.7711	1.3902-1.4067	1.3E3	1.59E4	1631516	52652	20240812_KP_AC_DF_9464D_CondB_2814_S1-A2_1_4851.d	1	Q7TPM1|PRC2B_MOUSE
TISLTDFL	81.5	908.486	8	0	-0.1	909.493	1	59.6179	1.4376-1.4541	5.67E2	7.14E3	2988353	114089	20240812_KP_AC_DF_9464D_CondB_2814_S1-A2_1_4851.d	1	Q8BGD9|IF4B_MOUSE
TLDWWQDM	84.65	1093.45	8	0	7.7	1094.47	1	52.6709	1.5341-1.5504	8.7E1	1.56E3	2640074	99566	20240812_KP_AC_DF_9464D_CondB_2814_S1-A2_1_4851.d	1	P70699|LYAG_MOUSE
TLEEVFEK	77.12	993.502	8	0	6.6	994.516	1	25.3493	1.4994-1.5157			1259149	35377	20240812_KP_AC_DF_9464D_CondB_2814_S1-A2_1_4851.d	1	P09405|NUCL_MOUSE
TLENPEFM	83.95	979.432	8	0	2	980.441	1	33.9328	1.4626-1.4790	3.76E2	4.92E3	1692474	55698	20240812_KP_AC_DF_9464D_CondB_2814_S1-A2_1_4851.d	1	Q6P1H6|ANKL2_MOUSE;Q6P1H6-2|ANKL2_MOUSE;Q6P1H6-4|ANKL2_MOUSE;Q6P1H6-3|ANKL2_MOUSE
TNEGIQYL	89.11	936.455	8	0	-0.5	937.462	1	31.2689	1.4212-1.4376	3.18E2	6E3	1557810	49050	20240812_KP_AC_DF_9464D_CondB_2814_S1-A2_1_4851.d	2	P63325|RS10_MOUSE
TPFSAIGL	75.68	804.438	8	0	-0.7	805.445	1	47.0785	1.3287-1.3453	2.18E3	1.93E4	2354805	87093	20240812_KP_AC_DF_9464D_CondB_2814_S1-A2_1_4851.d	1	P35564|CALX_MOUSE
TPQNQVDM	107.24	931.407	8	0	0.3	932.414	1	14.9776	1.4054-1.4218	7.72E3	1.11E5	730718	11390	20240812_KP_AC_DF_9464D_CondB_2814_S1-A2_1_4851.d	3	Q9CQD4|CH1B2_MOUSE;Q99LU0|CH1B1_MOUSE
TQFLSAAY	81.32	899.439	8	0	0.3	900.446	1	33.5016	1.4225-1.4389	1.7E3	1.91E4	1668352	54436	20240812_KP_AC_DF_9464D_CondB_2814_S1-A2_1_4851.d	1	Q9DC48|PRP17_MOUSE
TQTTSSLS	63.69	823.392	8	0	1.8	824.401	1	24.3373	1.3287-1.3453	6.05E3	6.65E4	1204959	33003	20240812_KP_AC_DF_9464D_CondB_2814_S1-A2_1_4851.d	1	P01643|KV5AA_MOUSE;P01644|KV5AB_MOUSE;P04946|KV5AM_MOUSE;P01647|KV5AE_MOUSE;P01645|KV5AC_MOUSE
TSANHAM(+15.99)I	75.73	859.386	8	0	2.5	860.395	1	23.6423	1.1007-1.1175			1173113	31637	20240812_KP_AC_DF_9464D_CondB_2814_S1-A2_1_4851.d	2	P16110|LEG3_MOUSE	Oxidation (M)	M7:Oxidation (M):1000.00
TSANHAMI	107.38	843.391	8	0	-6.7	422.7	2	14.5848	0.7720-0.7891	5.05E4	1.51E6	711770	10730	20240812_KP_AC_DF_9464D_CondB_2814_S1-A2_1_4851.d	9	P16110|LEG3_MOUSE
TSYIAQLM	70.16	925.458	8	0	1.7	926.467	1	42.0941	1.4409-1.4574	6.07E3	1.07E5	2106115	76147	20240812_KP_AC_DF_9464D_CondB_2814_S1-A2_1_4851.d	2	Q922K7|NOP2_MOUSE
TVLNPVTM	72.6	873.463	8	0	1.6	874.472	1	35.0187	1.3875-1.4040	1.55E3	1.48E4	1745802	58734	20240812_KP_AC_DF_9464D_CondB_2814_S1-A2_1_4851.d	1	O08789|MNT_MOUSE
TWNSGSLS	99.37	850.382	8	0	1.2	851.39	1	19.0907	1.3506-1.3671			943759	21739	20240812_KP_AC_DF_9464D_CondB_2814_S1-A2_1_4851.d	1	P01868|IGHG1_MOUSE;P01863|GCAA_MOUSE;P01867-2|IGG2B_MOUSE;P84751|HVM63_MOUSE;P01865|GCAM_MOUSE;P01864|GCAB_MOUSE;P01867|IGG2B_MOUSE;P01869|IGH1M_MOUSE
TWPSQSIT	98.83	918.445	8	0	3.8	919.455	1	25.9499	1.4021-1.4185	8.07E1	2.05E3	1289254	36526	20240812_KP_AC_DF_9464D_CondB_2814_S1-A2_1_4851.d	2	P01863|GCAA_MOUSE;P84751|HVM63_MOUSE;P01865|GCAM_MOUSE
TWQQGYGP	58.92	935.414	8	0	-2.2	936.419	1	19.8177	1.3730-1.3895			980279	23207	20240812_KP_AC_DF_9464D_CondB_2814_S1-A2_1_4851.d	1	Q9JII5|DAZP1_MOUSE;Q9JII5-2|DAZP1_MOUSE
TYSLNVTY	100.01	959.46	8	0	1.7	960.469	1	33.1322	1.4692-1.4856	3E3	7.17E4	1650685	53533	20240812_KP_AC_DF_9464D_CondB_2814_S1-A2_1_4851.d	2	Q8BTM8|FLNA_MOUSE
VAFIVGQY	48.01	895.48	8	0	-1.2	896.486	1	41.337	1.4021-1.4185	1.12E4	2.1E5	2064583	74239	20240812_KP_AC_DF_9464D_CondB_2814_S1-A2_1_4851.d	2	Q01231|CXA5_MOUSE
VAFLVGQY	48.01	895.48	8	0	-1.2	896.486	1	41.337	1.4021-1.4185	1.12E4	2.1E5	2064583	74239	20240812_KP_AC_DF_9464D_CondB_2814_S1-A2_1_4851.d	2	Q8BQU6|CXG2_MOUSE
VANKIGII	42.98	826.528	8	0	-2.6	827.533	1	27.1037	1.3915-1.4080	1.96E3	1.57E4	1343279	38735	20240812_KP_AC_DF_9464D_CondB_2814_S1-A2_1_4851.d	1	P62751|RL23A_MOUSE
VATVALEI	58.6	814.48	8	0	4.8	815.491	1	46.518	1.3631-1.3796	7.43E2	7.69E3	2329307	85979	20240812_KP_AC_DF_9464D_CondB_2814_S1-A2_1_4851.d	1	Q9QX47-3|SON_MOUSE;Q9QX47-2|SON_MOUSE;Q9QX47|SON_MOUSE;Q9QX47-4|SON_MOUSE
VAYEAPSL	63.94	848.428	8	0	0.4	849.436	1	29.8379	1.3658-1.3823			1485698	45518	20240812_KP_AC_DF_9464D_CondB_2814_S1-A2_1_4851.d	1	P99026|PSB4_MOUSE
VENKWRLL	57.94	1056.61	8	0	-3.4	529.309	2	39.1093	0.8818-0.8988	6.01E2	8.23E3	1954196	69008	20240812_KP_AC_DF_9464D_CondB_2814_S1-A2_1_4851.d	1	P17665|COX7C_MOUSE
VEVQVSED	71.79	903.418	8	0	1.5	904.427	1	16.0277	1.3809-1.3974	1.28E4	5.39E5	783458	13838	20240812_KP_AC_DF_9464D_CondB_2814_S1-A2_1_4851.d	6	Q8VE98|CD276_MOUSE
VEWTN(+0.98)N(+0.98)GK	64.14	948.419	8	0	-0.1	949.426	1	26.6744	1.3908-1.4073	3.6E3	1.25E5	1328985	38157	20240812_KP_AC_DF_9464D_CondB_2814_S1-A2_1_4851.d	9	P01863|GCAA_MOUSE;P01865|GCAM_MOUSE	Deamidation (NQ); Deamidation (NQ)	N5:Deamidation (NQ):1000.00;N6:Deamidation (NQ):1000.00
VEWTN(+0.98)NGK	92.21	947.435	8	0	6	948.448	1	12.769	1.4080-1.4245	1.05E3	4.24E3	624455	7235	20240812_KP_AC_DF_9464D_CondB_2814_S1-A2_1_4851.d	3	P01863|GCAA_MOUSE;P01865|GCAM_MOUSE	Deamidation (NQ)	N5:Deamidation (NQ):14.02
VEWTNN(+0.98)GK	96.47	947.435	8	0	-0.3	948.442	1	13.1088	1.4054-1.4218	8.03E4	4.45E6	646657	8101	20240812_KP_AC_DF_9464D_CondB_2814_S1-A2_1_4851.d	12	P01863|GCAA_MOUSE;P01865|GCAM_MOUSE	Deamidation (NQ)	N6:Deamidation (NQ):14.02
VEWTNNGK	26.02	946.451	8	0	-4.4	474.231	2	47.5266	0.7795-0.7966	4.89E2	3.8E3	2380260	88164	20240812_KP_AC_DF_9464D_CondB_2814_S1-A2_1_4851.d	1	P01863|GCAA_MOUSE;P01865|GCAM_MOUSE
VFQALAQY	92.87	938.486	8	0	-0.8	939.493	1	35.1664	1.4757-1.4922	1.32E3	1.19E4	1755488	59276	20240812_KP_AC_DF_9464D_CondB_2814_S1-A2_1_4851.d	1	P01027|CO3_MOUSE;P01027-2|CO3_MOUSE
VGWRLIAL	70.51	926.57	8	0	1.2	464.293	2	49.6873	0.8157-0.8328	1.88E3	2.22E4	2490161	92909	20240812_KP_AC_DF_9464D_CondB_2814_S1-A2_1_4851.d	2	Q80U63|MFN2_MOUSE
VGYRVATF	82.72	911.486	8	0	-4.9	456.748	2	24.966	0.7850-0.8020	3.49E3	1.17E5	1236866	34430	20240812_KP_AC_DF_9464D_CondB_2814_S1-A2_1_4851.d	3	Q9D1Q4|DPM3_MOUSE
VLISDSLD	64.73	860.449	8	0	-3	861.454	1	32.0821	1.3941-1.4106			1599336	50952	20240812_KP_AC_DF_9464D_CondB_2814_S1-A2_1_4851.d	1	Q61753|SERA_MOUSE
VLPPPEEE	93.09	908.449	8	0	0.6	909.457	1	17.0491	1.3724-1.3889	8.69E2	7.89E3	836322	16410	20240812_KP_AC_DF_9464D_CondB_2814_S1-A2_1_4851.d	2	P01863|GCAA_MOUSE;P01865|GCAM_MOUSE
VLVNEKPL	36.71	910.549	8	0	-1.6	911.555	1	21.614	1.4429-1.4593	4.15E2	3.88E3	1069704	27288	20240812_KP_AC_DF_9464D_CondB_2814_S1-A2_1_4851.d	1	Q9ESY9|GILT_MOUSE
VNKVPLSG	57.73	812.476	8	0	-1.7	813.481	1	20.0254	1.3525-1.3691	4.49E2	6.71E3	989852	23636	20240812_KP_AC_DF_9464D_CondB_2814_S1-A2_1_4851.d	1	Q9DAM7|TM263_MOUSE
VNPTVFFD	83.74	937.455	8	0	-1.8	938.46	1	43.4006	1.4251-1.4416	2.76E2	4.61E3	2171544	79092	20240812_KP_AC_DF_9464D_CondB_2814_S1-A2_1_4851.d	1	P17742|PPIA_MOUSE
VPFLPLEY	68.37	976.527	8	0	2	977.536	1	56.3979	1.4731-1.4895	1.2E4	3.02E5	2823397	107629	20240812_KP_AC_DF_9464D_CondB_2814_S1-A2_1_4851.d	3	Q9ER39|TOR1A_MOUSE
VPFRVAAY	62.59	921.507	8	0	-4.2	461.759	2	28.2698	0.8150-0.8321	1.27E3	1.37E4	1404065	41609	20240812_KP_AC_DF_9464D_CondB_2814_S1-A2_1_4851.d	1	Q60967|PAPS1_MOUSE
VPFSPGLY	78.68	878.454	8	0	-5.1	879.457	1	39.6905	1.3618-1.3783	8.33E2	1.19E4	1983092	70472	20240812_KP_AC_DF_9464D_CondB_2814_S1-A2_1_4851.d	2	Q9QY81|PO210_MOUSE
VPYVIVPL	35.27	898.553	8	0	1.6	899.562	1	55.588	1.4409-1.4574	1.31E4	2E5	2782101	105957	20240812_KP_AC_DF_9464D_CondB_2814_S1-A2_1_4851.d	2	P01027|CO3_MOUSE
VQISWFVN	91.85	991.513	8	0	13.6	992.534	1	48.992	1.4935-1.5099			2455135	91411	20240812_KP_AC_DF_9464D_CondB_2814_S1-A2_1_4851.d	1	P01863|GCAA_MOUSE;P01867-2|IGG2B_MOUSE;P01865|GCAM_MOUSE;P01864|GCAB_MOUSE;P01867|IGG2B_MOUSE
VQYVIQGY	70.8	968.497	8	0	-0.4	969.504	1	31.2283	1.4685-1.4849	6.19E2	1.81E4	1554631	48919	20240812_KP_AC_DF_9464D_CondB_2814_S1-A2_1_4851.d	3	Q8K3W0-1|BABA2_MOUSE;Q8K3W0|BABA2_MOUSE;Q8K3W0-5|BABA2_MOUSE;Q8K3W0-4|BABA2_MOUSE;Q8K3W0-6|BABA2_MOUSE
VSNGPFIM	76.41	863.421	8	0	2.4	864.43	1	38.5005	1.3783-1.3948	3.78E2	2.17E3	1925407	67651	20240812_KP_AC_DF_9464D_CondB_2814_S1-A2_1_4851.d	1	P17225-2|PTBP1_MOUSE;P17225|PTBP1_MOUSE
VTDFMPED	71.76	952.385	8	0	10.7	953.402	1	28.0994	1.3948-1.4113			1397609	41249	20240812_KP_AC_DF_9464D_CondB_2814_S1-A2_1_4851.d	1	P01863|GCAA_MOUSE;P01865|GCAM_MOUSE
VTFVPGLY	76.51	894.485	8	0	0.9	895.493	1	46.7203	1.4297-1.4462	9.35E2	8.94E3	2338925	86453	20240812_KP_AC_DF_9464D_CondB_2814_S1-A2_1_4851.d	1	Q64511|TOP2B_MOUSE;Q01320|TOP2A_MOUSE
VVESTGVF	91.4	836.428	8	0	3.4	837.438	1	27.2234	1.3367-1.3532	3.27E4	4.1E5	1349650	39010	20240812_KP_AC_DF_9464D_CondB_2814_S1-A2_1_4851.d	2	P16858|G3P_MOUSE
VVVDVSED	63.94	860.413	8	0	-9.8	861.412	1	18.7094	1.3360-1.3525	6.42E2	8.95E3	922812	20604	20240812_KP_AC_DF_9464D_CondB_2814_S1-A2_1_4851.d	1	P03987-2|IGHG3_MOUSE;P01863|GCAA_MOUSE;P01867-2|IGG2B_MOUSE;P01865|GCAM_MOUSE;P01864|GCAB_MOUSE;P01867|IGG2B_MOUSE;P03987|IGHG3_MOUSE
VYNIQIRY	78.79	1067.58	8	0	0.6	534.796	2	32.1311	0.8879-0.9049	9.12E2	1.07E4	1599354	50970	20240812_KP_AC_DF_9464D_CondB_2814_S1-A2_1_4851.d	1	Q60787|LCP2_MOUSE
WLSGVDGD	92.63	847.371	8	0	-0.9	848.378	1	25.4428	1.3035-1.3201	8.56E3	1.33E5	1262353	35533	20240812_KP_AC_DF_9464D_CondB_2814_S1-A2_1_4851.d	3	P01633|KV5A1_MOUSE
WTDQDSKD	78.58	993.404	8	0	2.1	994.413	1	25.128	1.1704-1.1871			1247984	34880	20240812_KP_AC_DF_9464D_CondB_2814_S1-A2_1_4851.d	1	P01837|IGKC_MOUSE
WWTGWFGK	88.66	1066.5	8	0	-1.7	1067.51	1	48.0378	1.5236-1.5400	5.23E3	9.37E4	2407283	89279	20240812_KP_AC_DF_9464D_CondB_2814_S1-A2_1_4851.d	3	Q64213|SF01_MOUSE
YAYPGVLL	26.8	894.485	8	0	-13.1	895.481	1	46.8742	1.3816-1.3981			2348446	86830	20240812_KP_AC_DF_9464D_CondB_2814_S1-A2_1_4851.d	1	Q99KI0|ACON_MOUSE
YDEIKKYT	101.75	1058.53	8	0	0.6	530.272	2	13.8439	0.8702-0.8872			678418	9382	20240812_KP_AC_DF_9464D_CondB_2814_S1-A2_1_4851.d	1	P51881|ADT2_MOUSE
YGFAIGNM	78.2	871.39	8	0	-0.1	872.397	1	42.0971	1.3776-1.3941	1.58E3	1.6E4	2104518	76074	20240812_KP_AC_DF_9464D_CondB_2814_S1-A2_1_4851.d	1	Q99LF4|RTCB_MOUSE
YGGGGQYF	71.56	847.35	8	0	-3.3	848.355	1	23.7229	1.3221-1.3386	2.3E3	1.71E4	1173056	31580	20240812_KP_AC_DF_9464D_CondB_2814_S1-A2_1_4851.d	1	P49312|ROA1_MOUSE
YGGGYDNY	99.23	907.335	8	0	-1.7	908.341	1	16.0009	1.3506-1.3671	2.95E2	3.98E3	786687	14019	20240812_KP_AC_DF_9464D_CondB_2814_S1-A2_1_4851.d	1	O88569|ROA2_MOUSE;O88569-2|ROA2_MOUSE
YGYQITAM	32.04	945.427	8	0	4.2	946.438	1	33.347	1.4080-1.4245	3.58E2	6.73E3	1661912	54092	20240812_KP_AC_DF_9464D_CondB_2814_S1-A2_1_4851.d	1	P46978|STT3A_MOUSE
YISVGYVD	73.02	914.438	8	0	-6	915.44	1	30.4384	1.4225-1.4389			1516034	46898	20240812_KP_AC_DF_9464D_CondB_2814_S1-A2_1_4851.d	1	P01899|HA11_MOUSE;P01897|HA1L_MOUSE
YKNKEIFL	91.76	1053.59	8	0	-2.7	527.799	2	30.5945	0.8668-0.8838	2.03E2	2.2E3	1524034	47278	20240812_KP_AC_DF_9464D_CondB_2814_S1-A2_1_4851.d	1	P08113|ENPL_MOUSE
YLYIAIEY	70.14	1046.53	8	0	0.8	1047.54	1	50.5936	1.5367-1.5530	6.14E2	6.91E3	2534753	94829	20240812_KP_AC_DF_9464D_CondB_2814_S1-A2_1_4851.d	1	Q06806|TIE1_MOUSE
YLYLAIEY	70.14	1046.53	8	0	0.8	1047.54	1	50.5936	1.5367-1.5530	6.14E2	6.91E3	2534753	94829	20240812_KP_AC_DF_9464D_CondB_2814_S1-A2_1_4851.d	1	Q02858|TIE2_MOUSE
YMLNSEEM	76.27	1015.4	8	0	-3.8	1016.4	1	28.0557	1.4941-1.5105	7.04E2	7.11E3	1392831	41043	20240812_KP_AC_DF_9464D_CondB_2814_S1-A2_1_4851.d	1	Q63918|CAVN2_MOUSE
YPAYLPLY	63.53	998.511	8	0	-2	999.516	1	48.9307	1.5144-1.5308	2.34E2	4.69E3	2451892	91216	20240812_KP_AC_DF_9464D_CondB_2814_S1-A2_1_4851.d	1	Q64514-2|TPP2_MOUSE;Q64514|TPP2_MOUSE
YPNNYETM	89.71	1030.41	8	0	-4.7	1031.41	1	19.0356	1.4803-1.4967	2.7E2	4.79E3	938929	21481	20240812_KP_AC_DF_9464D_CondB_2814_S1-A2_1_4851.d	1	Q62018|CTR9_MOUSE;Q62018-2|CTR9_MOUSE;Q62018-3|CTR9_MOUSE
YQGSVLTP	58.27	863.439	8	0	6.5	864.452	1	23.8853	1.3625-1.3790	2.42E2	1.48E3	1187430	32238	20240812_KP_AC_DF_9464D_CondB_2814_S1-A2_1_4851.d	1	Q8VC70|RBMS2_MOUSE
YQSKYEEL	78.86	1058.49	8	0	-4	530.251	2	17.0583	0.8689-0.8859	6E3	2.17E5	841106	16622	20240812_KP_AC_DF_9464D_CondB_2814_S1-A2_1_4851.d	3	P04104|K2C1_MOUSE
YSGSYNDY	107.2	967.356	8	0	1	968.364	1	15.2663	1.4021-1.4185			749901	12285	20240812_KP_AC_DF_9464D_CondB_2814_S1-A2_1_4851.d	1	Q8C2Q3|RBM14_MOUSE
YSLTISNL	81.66	909.481	8	0	-6.8	910.482	1	42.6694	1.4264-1.4429	3.4E2	5.59E3	2134826	77426	20240812_KP_AC_DF_9464D_CondB_2814_S1-A2_1_4851.d	1	P01648|KV5AF_MOUSE;P01646|KV5AD_MOUSE;P01644|KV5AB_MOUSE;P01647|KV5AE_MOUSE;P01645|KV5AC_MOUSE
YSYPIATL	72.77	926.475	8	0	-1.2	927.481	1	41.5102	1.4119-1.4284	3.45E3	3.62E4	2075759	74747	20240812_KP_AC_DF_9464D_CondB_2814_S1-A2_1_4851.d	3	Q99NF3|CEP41_MOUSE
YVENGTVM	44.01	911.406	8	0	-0.7	912.413	1	18.7395	1.3578-1.3743	6.47E2	7.96E3	924509	20777	20240812_KP_AC_DF_9464D_CondB_2814_S1-A2_1_4851.d	1	P70700|RPA2_MOUSE
YVWQGEVL	72.77	992.497	8	0	0.8	993.505	1	42.7618	1.4698-1.4863	2.4E2	3.03E3	2141223	77727	20240812_KP_AC_DF_9464D_CondB_2814_S1-A2_1_4851.d	1	Q9EQY0|ERN1_MOUSE;Q9EQY0-2|ERN1_MOUSE
YWGQGTTL	89.31	924.434	8	0	-1.6	925.44	1	32.4157	1.4159-1.4324	8.22E2	1.28E4	1612205	51629	20240812_KP_AC_DF_9464D_CondB_2814_S1-A2_1_4851.d	2	P84751|HVM63_MOUSE;P01822|HVM46_MOUSE
AAFINNNTA	93.51	934.451	9	0	-0.1	935.458	1	18.8804	1.3988-1.4152	1.1E3	1.21E4	930953	21125	20240812_KP_AC_DF_9464D_CondB_2814_S1-A2_1_4851.d	1	Q7TN98-2|CPEB4_MOUSE;Q7TN98-4|CPEB4_MOUSE;Q7TN98-3|CPEB4_MOUSE;Q7TN98-5|CPEB4_MOUSE;Q7TN98|CPEB4_MOUSE
AAFSSPALL	69.85	875.475	9	0	-2.1	876.481	1	42.562	1.4067-1.4231	2.1E3	1.87E4	2126855	77075	20240812_KP_AC_DF_9464D_CondB_2814_S1-A2_1_4851.d	1	Q7TSH2|KPBB_MOUSE
AAGVGDM(+15.99)VM	77.36	865.367	9	0	-1.1	866.374	1	19.1634	1.3406-1.3572	3.85E4	4.04E5	970709	22781	20240812_KP_AC_DF_9464D_CondB_2814_S1-A2_1_4851.d	4	P62830|RL23_MOUSE	Oxidation (M)	M7:Oxidation (M):14.04
AAGVGDM(+15.99)VM(+15.99)	100.36	881.362	9	0	-0.3	882.369	1	12.6846	1.3353-1.3519	9.26E3	1.24E5	596107	6319	20240812_KP_AC_DF_9464D_CondB_2814_S1-A2_1_4851.d	5	P62830|RL23_MOUSE	Oxidation (M); Oxidation (M)	M7:Oxidation (M):1000.00;M9:Oxidation (M):1000.00
AAGVGDMVM	84.31	849.372	9	0	2.4	850.382	1	30.7405	1.3545-1.3710	1.59E5	2.93E6	1528826	47498	20240812_KP_AC_DF_9464D_CondB_2814_S1-A2_1_4851.d	3	P62830|RL23_MOUSE
AAGVGDMVM(+15.99)	91.45	865.367	9	0	-1.1	866.374	1	19.1634	1.3420-1.3585	7.5E4	1.75E6	975427	22927	20240812_KP_AC_DF_9464D_CondB_2814_S1-A2_1_4851.d	12	P62830|RL23_MOUSE	Oxidation (M)	M9:Oxidation (M):12.19
AAGVSSNPF	79.25	848.403	9	0	-4	849.407	1	23.3831	1.3194-1.3360	4.36E3	6.63E4	1153848	30660	20240812_KP_AC_DF_9464D_CondB_2814_S1-A2_1_4851.d	2	Q8K2K6|AGFG1_MOUSE;Q8K2K6-1|AGFG1_MOUSE;Q8K2K6-2|AGFG1_MOUSE;Q8K2K6-3|AGFG1_MOUSE
AAGVSVEPF	60.52	875.439	9	0	0.9	876.447	1	34.7136	1.3618-1.3783	3.14E3	6.35E4	1727982	57678	20240812_KP_AC_DF_9464D_CondB_2814_S1-A2_1_4851.d	2	P47955|RLA1_MOUSE
AAIIDHERI	66.67	1036.57	9	0	0	519.29	2	17.542	0.9001-0.9171			865325	17981	20240812_KP_AC_DF_9464D_CondB_2814_S1-A2_1_4851.d	1	Q3UU96-2|MRCKA_MOUSE;Q3UU96|MRCKA_MOUSE
AAIINLLRF	98.55	1029.63	9	0	-5.5	515.821	2	55.6053	0.8723-0.8893	6.88E2	1.74E4	2786896	106180	20240812_KP_AC_DF_9464D_CondB_2814_S1-A2_1_4851.d	2	Q923Z3|MTO1_MOUSE
AAIQGGVLA	69.46	798.46	9	0	2.4	799.469	1	24.5454	1.3221-1.3386	3.14E4	4.43E5	1216103	33479	20240812_KP_AC_DF_9464D_CondB_2814_S1-A2_1_4851.d	2	P38647|GRP75_MOUSE
AAISNKITS	99.31	903.503	9	0	-4.4	452.757	2	13.6154	0.7767-0.7938	1.82E3	1.29E4	665688	8844	20240812_KP_AC_DF_9464D_CondB_2814_S1-A2_1_4851.d	1	Q9DCL9|PUR6_MOUSE
AALANLDNI	90.3	913.487	9	0	1.3	914.495	1	37.397	1.4350-1.4514	3E2	1.1E4	1867927	65035	20240812_KP_AC_DF_9464D_CondB_2814_S1-A2_1_4851.d	2	Q8K2K6|AGFG1_MOUSE;Q8K2K6-1|AGFG1_MOUSE;Q8K2K6-2|AGFG1_MOUSE;Q8K2K6-3|AGFG1_MOUSE
AALENPMLL	55.92	970.516	9	0	0.8	971.524	1	46.2517	1.4961-1.5125	1.49E3	1.32E4	2313366	85278	20240812_KP_AC_DF_9464D_CondB_2814_S1-A2_1_4851.d	1	Q9D906|ATG7_MOUSE
AALGLVGVM	79.83	829.473	9	0	-1	830.48	1	47.7294	1.3862-1.4027	4.14E3	6.84E4	2389792	88552	20240812_KP_AC_DF_9464D_CondB_2814_S1-A2_1_4851.d	2	Q8R3U1|PLAT3_MOUSE
AALHNGFYP	104.37	988.477	9	0	-2.7	989.481	1	23.4432	1.4889-1.5053	8.84E2	8.18E3	1163335	31003	20240812_KP_AC_DF_9464D_CondB_2814_S1-A2_1_4851.d	4	Q91W59-3|RBMS1_MOUSE;Q91W59|RBMS1_MOUSE;Q91W59-2|RBMS1_MOUSE
AALIQQATT	99.01	915.503	9	0	-0.1	916.51	1	19.628	1.4021-1.4185			970674	22746	20240812_KP_AC_DF_9464D_CondB_2814_S1-A2_1_4851.d	1	P51410|RL9_MOUSE
AALLNTDLV	70.75	928.523	9	0	-0.6	929.53	1	43.6907	1.4547-1.4712	1.43E3	2E4	2185852	79684	20240812_KP_AC_DF_9464D_CondB_2814_S1-A2_1_4851.d	1	Q91WM3|U3IP2_MOUSE
AALPNIYEL	51.99	1002.54	9	0	2.6	1003.55	1	49.0241	1.5125-1.5288	5.37E3	4.91E4	2453510	91310	20240812_KP_AC_DF_9464D_CondB_2814_S1-A2_1_4851.d	1	P49718|MCM5_MOUSE
AALQNGFYA	99.3	953.461	9	0	1.9	954.47	1	28.5766	1.4672-1.4836	3.74E3	3.64E4	1418451	42279	20240812_KP_AC_DF_9464D_CondB_2814_S1-A2_1_4851.d	1	Q8VC70|RBMS2_MOUSE
AALQNLEQL	78.25	998.54	9	0	5	999.552	1	37.8003	1.5112-1.5275	5.45E2	1.1E4	1888776	66072	20240812_KP_AC_DF_9464D_CondB_2814_S1-A2_1_4851.d	1	Q9WTK5|NFKB2_MOUSE
AALQSSWGM	92.77	949.433	9	0	0.2	950.44	1	34.1752	1.4422-1.4587	1.84E3	1.8E4	1702156	56236	20240812_KP_AC_DF_9464D_CondB_2814_S1-A2_1_4851.d	2	Q921F2|TADBP_MOUSE
AALRNGLEG	22.59	899.482	9	0	-8.4	450.745	2	14.3088	0.7850-0.8020	4.93E2	8.22E3	702262	10366	20240812_KP_AC_DF_9464D_CondB_2814_S1-A2_1_4851.d	1	Q6PFD9|NUP98_MOUSE
AALSGANVL	81.9	814.455	9	0	-1.4	815.461	1	30.7876	1.3776-1.3941	2.83E2	5E3	1532064	47688	20240812_KP_AC_DF_9464D_CondB_2814_S1-A2_1_4851.d	1	Q91ZX7|LRP1_MOUSE
AALVAGGWL	66.82	856.481	9	0	3.1	857.49	1	49.287	1.3770-1.3935	4.97E4	1.1E6	2464629	91761	20240812_KP_AC_DF_9464D_CondB_2814_S1-A2_1_4851.d	3	Q00493|CBPE_MOUSE
AALVDLDSL	72.55	915.491	9	0	-3.4	916.495	1	47.0609	1.4245-1.4409	3.29E3	6.46E4	2354803	87091	20240812_KP_AC_DF_9464D_CondB_2814_S1-A2_1_4851.d	2	Q80VP1-2|EPN1_MOUSE;Q80VP1|EPN1_MOUSE
AALVGGINL	91.13	826.491	9	0	-2.2	827.497	1	44.3898	1.3862-1.4027	7.68E2	7.79E3	2222565	81345	20240812_KP_AC_DF_9464D_CondB_2814_S1-A2_1_4851.d	1	P19096|FAS_MOUSE
AALVNLDSL	89.68	914.507	9	0	0.5	915.515	1	46.0078	1.4304-1.4468	9.2E3	1.69E5	2300643	84747	20240812_KP_AC_DF_9464D_CondB_2814_S1-A2_1_4851.d	2	Q8CHU3-2|EPN2_MOUSE;Q8CHU3|EPN2_MOUSE
AAMGNFVDL	79.95	936.438	9	0	-0.1	937.445	1	43.6283	1.4297-1.4462	5.05E3	9.28E4	2184241	79597	20240812_KP_AC_DF_9464D_CondB_2814_S1-A2_1_4851.d	2	Q8BNV1-2|TRM2A_MOUSE;Q8BNV1|TRM2A_MOUSE
AAMQDPEVM	70.63	990.415	9	0	-4.1	991.418	1	22.6617	1.4600-1.4764	4.55E2	5.47E3	1122029	29321	20240812_KP_AC_DF_9464D_CondB_2814_S1-A2_1_4851.d	1	Q99L47|F10A1_MOUSE
AAMTSLMDL	93.41	951.441	9	0	0.6	952.448	1	47.8844	1.4718-1.4882	5.61E2	6.01E3	2396159	88823	20240812_KP_AC_DF_9464D_CondB_2814_S1-A2_1_4851.d	1	Q8BYA0|TBCD_MOUSE
AANTGGSVF	88.69	822.387	9	0	-0.7	823.394	1	20.028	1.3181-1.3347	8.32E3	3.97E4	986684	23516	20240812_KP_AC_DF_9464D_CondB_2814_S1-A2_1_4851.d	1	Q80U93|NU214_MOUSE
AAPAGTTFV	98.81	833.428	9	0	-0.8	834.435	1	24.7662	1.3393-1.3558	1.6E4	3.61E5	1225662	33894	20240812_KP_AC_DF_9464D_CondB_2814_S1-A2_1_4851.d	3	Q62176|RBM38_MOUSE
AAPANVTLS	53.29	842.45	9	0	-0.7	843.457	1	18.9681	1.3598-1.3763	3.65E2	5.93E3	935701	21301	20240812_KP_AC_DF_9464D_CondB_2814_S1-A2_1_4851.d	1	F8VPU2|FARP1_MOUSE
AAPESGLEV	94.4	871.429	9	0	-0.2	872.436	1	23.5564	1.3671-1.3836	9.73E2	5.27E3	1164977	31121	20240812_KP_AC_DF_9464D_CondB_2814_S1-A2_1_4851.d	1	Q60838|DVL2_MOUSE
AAPLLLGFL	78.32	913.564	9	0	-1.5	914.57	1	64.2912	1.4620-1.4784	2.1E4	1.24E6	3226067	124727	20240812_KP_AC_DF_9464D_CondB_2814_S1-A2_1_4851.d	2	Q9Z1W4|GDF11_MOUSE
AAPM(+15.99)SNMAM	80.18	938.366	9	0	-3.4	939.37	1	17.0877	1.4040-1.4205	1.57E3	6.25E3	837892	16456	20240812_KP_AC_DF_9464D_CondB_2814_S1-A2_1_4851.d	1	Q9CX30|YIF1B_MOUSE;Q9CX30-2|YIF1B_MOUSE	Oxidation (M)	M4:Oxidation (M):30.72
AAPMSNMAM	78.89	922.371	9	0	0.6	923.379	1	25.5743	1.4007-1.4172	7.33E4	1.28E6	1268726	35810	20240812_KP_AC_DF_9464D_CondB_2814_S1-A2_1_4851.d	4	Q9CX30|YIF1B_MOUSE;Q9CX30-2|YIF1B_MOUSE
AAPMSNMAM(+15.99)	71.88	938.366	9	0	0.5	939.374	1	16.2163	1.4080-1.4245	3.61E3	2.44E4	793121	14357	20240812_KP_AC_DF_9464D_CondB_2814_S1-A2_1_4851.d	1	Q9CX30|YIF1B_MOUSE;Q9CX30-2|YIF1B_MOUSE	Oxidation (M)	M9:Oxidation (M):18.53
AAPPSFGTL	90.97	859.444	9	0	-2.5	860.449	1	36.1003	1.3631-1.3796	1.45E3	1.28E4	1802192	61784	20240812_KP_AC_DF_9464D_CondB_2814_S1-A2_1_4851.d	2	Q8CG79|ASPP2_MOUSE
AAPQGASTW	101.47	887.414	9	0	-1	888.42	1	18.048	1.3453-1.3618	8.94E2	1.1E4	889367	19163	20240812_KP_AC_DF_9464D_CondB_2814_S1-A2_1_4851.d	1	Q7M6Y3|PICAL_MOUSE;Q7M6Y3-4|PICAL_MOUSE;Q7M6Y3-6|PICAL_MOUSE;Q7M6Y3-5|PICAL_MOUSE;Q7M6Y3-2|PICAL_MOUSE;Q7M6Y3-3|PICAL_MOUSE
AAPTNANSL	91.77	857.424	9	0	-0.2	858.431	1	15.0139	1.3552-1.3717	2.15E4	2.3E5	729119	11315	20240812_KP_AC_DF_9464D_CondB_2814_S1-A2_1_4851.d	3	Q8BT14-3|CNOT4_MOUSE;Q8BT14|CNOT4_MOUSE;Q8BT14-2|CNOT4_MOUSE
AATFNPELI	76.7	974.507	9	0	-1.5	975.513	1	42.5425	1.4580-1.4744	3.57E2	6.07E3	2128482	77178	20240812_KP_AC_DF_9464D_CondB_2814_S1-A2_1_4851.d	1	Q9R0H0-2|ACOX1_MOUSE;Q9R0H0|ACOX1_MOUSE
AAVESLGFI	64.6	905.486	9	0	-3.3	906.49	1	46.9393	1.4231-1.4396	6.04E2	8.04E3	2351620	86956	20240812_KP_AC_DF_9464D_CondB_2814_S1-A2_1_4851.d	1	Q3TXS7|PSMD1_MOUSE
AAVIVKDQL	44.48	955.57	9	0	-2.4	956.575	1	22.348	1.4954-1.5118	9.63E1	1.87E3	1107766	28774	20240812_KP_AC_DF_9464D_CondB_2814_S1-A2_1_4851.d	1	P47740|AL3A2_MOUSE
AAVQNPALT	93.48	883.476	9	0	-3.6	884.48	1	17.7316	1.3710-1.3875			874947	18459	20240812_KP_AC_DF_9464D_CondB_2814_S1-A2_1_4851.d	1	Q3U1N2|SRBP2_MOUSE;Q3U1N2-2|SRBP2_MOUSE
AAVTSVLGM	90.51	847.447	9	0	1.4	848.456	1	39.7532	1.3757-1.3922	3.91E4	1.04E6	1983024	70404	20240812_KP_AC_DF_9464D_CondB_2814_S1-A2_1_4851.d	3	P81068|IRX1_MOUSE
AAVTSVLGM(+15.99)	92.69	863.442	9	0	-0.8	864.449	1	26.8037	1.3684-1.3849	3.44E3	1.5E4	1324240	37984	20240812_KP_AC_DF_9464D_CondB_2814_S1-A2_1_4851.d	1	P81068|IRX1_MOUSE	Oxidation (M)	M9:Oxidation (M):1000.00
AAVVNFEEA	96.94	948.455	9	0	3.2	949.466	1	29.2984	1.4047-1.4212	1.05E3	9.25E3	1455242	44018	20240812_KP_AC_DF_9464D_CondB_2814_S1-A2_1_4851.d	1	Q9ERK4|XPO2_MOUSE
AAYGLPYAL	64.6	937.491	9	0	-0.2	938.498	1	46.653	1.5013-1.5177			2337334	86386	20240812_KP_AC_DF_9464D_CondB_2814_S1-A2_1_4851.d	1	E9PYH6|SET1A_MOUSE
AAYTQPVGM	51.64	936.438	9	0	-0.1	937.445	1	21.8407	1.4304-1.4468			1082404	27796	20240812_KP_AC_DF_9464D_CondB_2814_S1-A2_1_4851.d	1	O88811|STAM2_MOUSE
ADIQNFTSF	34.36	1041.48	9	0	-0.6	1042.48	1	39.9128	1.5151-1.5315	3.21E2	4.42E3	1995848	71036	20240812_KP_AC_DF_9464D_CondB_2814_S1-A2_1_4851.d	1	P42125|ECI1_MOUSE
AEGQVLVLD	54.17	942.502	9	0	-1	943.509	1	33.948	1.4534-1.4698	2.6E3	2.14E4	1689228	55500	20240812_KP_AC_DF_9464D_CondB_2814_S1-A2_1_4851.d	1	P19253|RL13A_MOUSE
AFANFANFS	100.02	987.445	9	0	0.7	988.453	1	41.7347	1.4718-1.4882	3.93E2	5.02E3	2086951	75271	20240812_KP_AC_DF_9464D_CondB_2814_S1-A2_1_4851.d	1	Q99KN9|EPN4_MOUSE
AFMKNFLEM	91.26	1129.53	9	0	0.7	1130.54	1	45.7028	1.5792-1.5955	3.69E3	4.15E4	2289518	84290	20240812_KP_AC_DF_9464D_CondB_2814_S1-A2_1_4851.d	2	Q99K85|SERC_MOUSE
AFVSHPVWL	77.31	1054.56	9	0	-4.2	528.285	2	42.2251	0.8655-0.8825	4.68E3	4.47E4	2110895	76355	20240812_KP_AC_DF_9464D_CondB_2814_S1-A2_1_4851.d	2	Q8R1Q3|ANGL7_MOUSE
AGFGADIGM	78.5	837.369	9	0	3.1	838.379	1	36.2671	1.3386-1.3552	6.97E2	8.96E3	1810208	62180	20240812_KP_AC_DF_9464D_CondB_2814_S1-A2_1_4851.d	1	Q922D8|C1TC_MOUSE;Q3V3R1|C1TM_MOUSE
AGFVGESTM	59.11	897.39	9	0	-0.3	898.397	1	25.1897	1.3823-1.3988	1.78E2	4.31E3	1251161	35009	20240812_KP_AC_DF_9464D_CondB_2814_S1-A2_1_4851.d	1	Q9JHZ2|ANKH_MOUSE
AGGTGITPM	71.97	803.385	9	0	-3.1	804.389	1	20.5421	1.3062-1.3228	2.26E3	2.37E4	1013898	24822	20240812_KP_AC_DF_9464D_CondB_2814_S1-A2_1_4851.d	1	Q9DCN2-2|NB5R3_MOUSE;Q9DB73|NB5R1_MOUSE;Q9DCN2|NB5R3_MOUSE
AGGYPGAAY	101.64	825.366	9	0	-0.6	826.372	1	17.3814	1.3082-1.3247	1.37E4	3.23E5	850757	17129	20240812_KP_AC_DF_9464D_CondB_2814_S1-A2_1_4851.d	3	P16110|LEG3_MOUSE
AGIALNDNF	92.78	933.456	9	0	-1	934.462	1	36.7079	1.4310-1.4475	4.29E4	9.23E5	1831124	63284	20240812_KP_AC_DF_9464D_CondB_2814_S1-A2_1_4851.d	2	P16858|G3P_MOUSE;Q64467|G3PT_MOUSE
AGIENDEAF	98.29	964.414	9	0	0	965.421	1	24.0445	1.4205-1.4370	5.39E4	2.24E6	1185796	32128	20240812_KP_AC_DF_9464D_CondB_2814_S1-A2_1_4851.d	5	O08585|CLCA_MOUSE
AGIENKFGL	98.9	947.508	9	0	-6.5	474.758	2	31.2103	0.8191-0.8362	1.07E4	3.68E5	1556213	48977	20240812_KP_AC_DF_9464D_CondB_2814_S1-A2_1_4851.d	4	Q9QXX4|S2513_MOUSE;Q8BH59|S2512_MOUSE
AGIINHGYA	99.39	914.461	9	0	6.3	915.474	1	16.3409	1.4495-1.4659			804429	14997	20240812_KP_AC_DF_9464D_CondB_2814_S1-A2_1_4851.d	1	Q6PDQ2|CHD4_MOUSE
AGILSQEEL	78.39	958.497	9	0	-1.8	959.503	1	35.7348	1.4442-1.4606	2.72E3	4.99E4	1784481	60837	20240812_KP_AC_DF_9464D_CondB_2814_S1-A2_1_4851.d	2	Q9QXS1|PLEC_MOUSE;Q9QXS1-2|PLEC_MOUSE
AGIYNLDDL	73.52	992.481	9	0	-0.3	993.489	1	43.5845	1.4639-1.4803	1.56E3	1.64E4	2181072	79476	20240812_KP_AC_DF_9464D_CondB_2814_S1-A2_1_4851.d	1	O08811|ERCC2_MOUSE
AGIYNTTEL	76.96	980.481	9	0	1	981.49	1	30.1265	1.4357-1.4521	2.87E4	7.43E5	1495255	45931	20240812_KP_AC_DF_9464D_CondB_2814_S1-A2_1_4851.d	3	Q8K1Z0|COQ9_MOUSE
AGLENPITV	56.43	912.492	9	0	1.6	913.5	1	36.3297	1.4119-1.4284	5.75E2	1.52E4	1815048	62448	20240812_KP_AC_DF_9464D_CondB_2814_S1-A2_1_4851.d	2	Q7TN22|TXD16_MOUSE
AGLMLVEFF	74.37	1025.53	9	0	2.6	1026.54	1	64.0059	1.5203-1.5367			3211634	124010	20240812_KP_AC_DF_9464D_CondB_2814_S1-A2_1_4851.d	1	P27773|PDIA3_MOUSE
AGLQNPNSL	81.63	912.466	9	0	0.2	913.474	1	20.5065	1.4106-1.4271	4.41E3	1.55E5	1012315	24763	20240812_KP_AC_DF_9464D_CondB_2814_S1-A2_1_4851.d	3	Q8BUL6|PKHA1_MOUSE
AGLSHTEVL	79.76	925.487	9	0	-3.4	463.749	2	20.5454	0.8287-0.8457	3.51E3	4.69E4	1015547	24947	20240812_KP_AC_DF_9464D_CondB_2814_S1-A2_1_4851.d	2	Q3TDN2|FAF2_MOUSE;Q3TDN2-2|FAF2_MOUSE
AGLTHGINL	102.54	894.492	9	0	-0.3	448.253	2	28.4312	0.8225-0.8396	7.1E3	1.44E5	1410511	41959	20240812_KP_AC_DF_9464D_CondB_2814_S1-A2_1_4851.d	3	Q8CDA1-2|SAC2_MOUSE;Q8CDA1-3|SAC2_MOUSE;Q8CDA1|SAC2_MOUSE
AGLTHIITM	97.57	955.516	9	0	-2.2	478.764	2	35.2767	0.8136-0.8307	8.76E2	2.09E4	1760360	59576	20240812_KP_AC_DF_9464D_CondB_2814_S1-A2_1_4851.d	3	Q9D0M1|KPRA_MOUSE
AGLTHLITM	97.57	955.516	9	0	-2.2	478.764	2	35.2767	0.8136-0.8307	8.76E2	2.09E4	1760360	59576	20240812_KP_AC_DF_9464D_CondB_2814_S1-A2_1_4851.d	3	Q8R574|KPRB_MOUSE
AGLTHLLFL	62.34	983.58	9	0	-6.3	492.794	2	54.4286	0.8580-0.8750			2729443	103591	20240812_KP_AC_DF_9464D_CondB_2814_S1-A2_1_4851.d	1	Q8BYW9|EOGT_MOUSE
AGPKGLGEM	94.94	858.427	9	0	-5.2	430.219	2	17.2136	0.7596-0.7767	1.74E3	3.47E4	844355	16823	20240812_KP_AC_DF_9464D_CondB_2814_S1-A2_1_4851.d	3	Q52KR3-6|PRUN2_MOUSE;Q52KR3|PRUN2_MOUSE
AGPVGMVTL	80.82	843.452	9	0	-1	844.459	1	40.8283	1.3697-1.3862	2.88E3	5.1E4	2039074	73114	20240812_KP_AC_DF_9464D_CondB_2814_S1-A2_1_4851.d	2	Q64442|DHSO_MOUSE
AGQFNQDYL	98.81	1054.47	9	0	1.4	1055.48	1	30.1285	1.5066-1.5229	1.04E5	2.26E6	1493649	45849	20240812_KP_AC_DF_9464D_CondB_2814_S1-A2_1_4851.d	3	P97384|ANX11_MOUSE
AGQQFQYDD	78.54	1070.43	9	0	0.9	1071.44	1	16.3716	1.5105-1.5269	2.62E2	5.09E3	804428	14996	20240812_KP_AC_DF_9464D_CondB_2814_S1-A2_1_4851.d	2	Q8VHE0|SEC63_MOUSE
AGTRNIYYL	98.92	1069.56	9	0	-2.3	535.784	2	28.0621	0.8886-0.9056	1.54E3	1.38E4	1394451	41139	20240812_KP_AC_DF_9464D_CondB_2814_S1-A2_1_4851.d	1	Q9CQN1|TRAP1_MOUSE
AGYSGQNSM	100.21	913.36	9	0	-1.6	914.366	1	12.4487	1.3684-1.3849	6.43E2	1.56E4	613425	6873	20240812_KP_AC_DF_9464D_CondB_2814_S1-A2_1_4851.d	7	Q9Z2X1|HNRPF_MOUSE;Q9Z2X1-2|HNRPF_MOUSE
AIAPNVTVM	54.44	914.49	9	0	-10.4	915.487	1	34.9574	1.4376-1.4541	3.89E2	4.68E3	1744214	58670	20240812_KP_AC_DF_9464D_CondB_2814_S1-A2_1_4851.d	1	Q6DFW4|NOP58_MOUSE
AIFESPYPM	80.32	1053.48	9	0	1.7	1054.49	1	43.7282	1.5262-1.5426	1.45E3	1.39E4	2187424	79732	20240812_KP_AC_DF_9464D_CondB_2814_S1-A2_1_4851.d	2	O55143-2|AT2A2_MOUSE;O55143|AT2A2_MOUSE
AILGNQMFT	38.65	993.495	9	0	-2.6	994.5	1	39.8206	1.5059-1.5223	8.59E2	1.04E4	1989430	70714	20240812_KP_AC_DF_9464D_CondB_2814_S1-A2_1_4851.d	1	Q68FD5|CLH1_MOUSE
AIMELDDTL	49.12	1019.48	9	0	0.6	1020.49	1	43.5675	1.5118-1.5282	2.13E3	3.61E4	2177891	79343	20240812_KP_AC_DF_9464D_CondB_2814_S1-A2_1_4851.d	2	P62715|PP2AB_MOUSE;P63330|PP2AA_MOUSE
AINVNDSVT	90.05	931.461	9	0	5.9	932.474	1	18.3511	1.4054-1.4218	8.58E2	8.71E3	905269	19825	20240812_KP_AC_DF_9464D_CondB_2814_S1-A2_1_4851.d	1	P50247|SAHH_MOUSE
AITVNQGEM	79.09	961.454	9	0	1.5	962.463	1	20.3475	1.4278-1.4442	1.9E3	2.59E4	1004328	24396	20240812_KP_AC_DF_9464D_CondB_2814_S1-A2_1_4851.d	1	Q8VI36|PAXI_MOUSE;Q8VI36-2|PAXI_MOUSE
AIYSNDDLL	81.96	1022.49	9	0	-0.3	1023.5	1	37.1768	1.5151-1.5315	5E3	1.02E5	1853554	64378	20240812_KP_AC_DF_9464D_CondB_2814_S1-A2_1_4851.d	4	Q99P72|RTN4_MOUSE;Q99P72-3|RTN4_MOUSE
AKDVKFGAD	107.49	949.487	9	0	-3.2	475.749	2	11.8184	0.8027-0.8198	2.45E3	2.01E4	573975	5523	20240812_KP_AC_DF_9464D_CondB_2814_S1-A2_1_4851.d	2	P63038|CH60_MOUSE
ALALAEGLQ	57.94	884.497	9	0	3	885.507	1	35.0914	1.4343-1.4508	2.77E4	2.16E5	1750621	58981	20240812_KP_AC_DF_9464D_CondB_2814_S1-A2_1_4851.d	1	Q99LN9|DOHH_MOUSE
ALDNFLDKL	99.39	1047.56	9	0	1.2	524.788	2	46.8119	0.8702-0.8872	1.35E3	1.48E4	2342092	86572	20240812_KP_AC_DF_9464D_CondB_2814_S1-A2_1_4851.d	1	P58252|EF2_MOUSE
ALGLDQQFA	50.64	961.487	9	0	-3.2	962.491	1	35.3982	1.4574-1.4738	2.88E2	9.68E3	1766864	59984	20240812_KP_AC_DF_9464D_CondB_2814_S1-A2_1_4851.d	2	Q62167|DDX3X_MOUSE
ALIQNADTL	65.6	957.513	9	0	2.4	958.523	1	31.4499	1.4974-1.5138			1567359	49455	20240812_KP_AC_DF_9464D_CondB_2814_S1-A2_1_4851.d	1	P55194|3BP1_MOUSE
ALIYNEALK	74.05	1033.58	9	0	-4.1	517.795	2	25.787	0.8682-0.8852	5.44E2	1.05E4	1276646	36110	20240812_KP_AC_DF_9464D_CondB_2814_S1-A2_1_4851.d	2	P14069|S10A6_MOUSE
ALLELAEEL	81.76	999.549	9	0	-0.3	1000.56	1	54.8322	1.5328-1.5491	1.68E3	1.78E4	2746997	104381	20240812_KP_AC_DF_9464D_CondB_2814_S1-A2_1_4851.d	1	P42932|TCPQ_MOUSE
ALLPGVALL	96.36	865.564	9	0	-0.9	866.57	1	60.491	1.4225-1.4389	4.13E3	8.79E4	3032740	115804	20240812_KP_AC_DF_9464D_CondB_2814_S1-A2_1_4851.d	2	P27773|PDIA3_MOUSE
ALNGNITLL	28.08	927.539	9	0	1.6	928.548	1	44.6393	1.4705-1.4869	6.35E2	7.29E3	2233758	81870	20240812_KP_AC_DF_9464D_CondB_2814_S1-A2_1_4851.d	1	O89090|SP1_MOUSE
AM(+15.99)GVNLTSM	75.99	938.42	9	0	-0.2	939.427	1	28.6321	1.4396-1.4560	9.11E2	7.29E3	1420080	42384	20240812_KP_AC_DF_9464D_CondB_2814_S1-A2_1_4851.d	1	P17918|PCNA_MOUSE	Oxidation (M)	M2:Oxidation (M):70.54
AM(+15.99)NVNDSVT	67.29	965.412	9	0	-0.6	966.419	1	11.9268	1.4152-1.4317	1.02E3	5.21E3	578685	5661	20240812_KP_AC_DF_9464D_CondB_2814_S1-A2_1_4851.d	1	Q68FL4|SAHH3_MOUSE;Q68FL4-2|SAHH3_MOUSE;Q80SW1|SAHH2_MOUSE	Oxidation (M)	M2:Oxidation (M):1000.00
AMAGSPVFL	73.13	891.452	9	0	4.8	892.464	1	43.7453	1.4126-1.4291			2190638	79898	20240812_KP_AC_DF_9464D_CondB_2814_S1-A2_1_4851.d	1	P53986|MOT1_MOUSE;O70451|MOT2_MOUSE
AMAYNMNLL	87.22	1039.48	9	0	4	1040.49	1	45.4604	1.5556-1.5720	9.85E2	1.27E4	2275215	83703	20240812_KP_AC_DF_9464D_CondB_2814_S1-A2_1_4851.d	1	Q6DFV5|HELZ_MOUSE;Q6DFV5-3|HELZ_MOUSE;Q6DFV5-2|HELZ_MOUSE
AMESSLEFL	53.99	1025.47	9	0	3.1	1026.48	1	47.6721	1.5013-1.5177	3.36E2	4.91E3	2388235	88519	20240812_KP_AC_DF_9464D_CondB_2814_S1-A2_1_4851.d	1	Q920A5|RISC_MOUSE
AMGPPSDPV	91.86	869.395	9	0	3.1	870.405	1	21.493	1.3333-1.3499			1064855	27011	20240812_KP_AC_DF_9464D_CondB_2814_S1-A2_1_4851.d	1	Q99JX3|GORS2_MOUSE;Q99JX3-2|GORS2_MOUSE
AMGTQGNVM	99.27	907.389	9	0	-1.2	908.395	1	17.3236	1.3658-1.3823	9.16E3	1.6E5	850700	17072	20240812_KP_AC_DF_9464D_CondB_2814_S1-A2_1_4851.d	2	Q8CFE4-2|SCYL2_MOUSE;Q8CFE4|SCYL2_MOUSE
AMGVNLTSM	58.46	922.425	9	0	-0.7	923.432	1	36.942	1.4212-1.4376	9.72E3	2.49E5	1843984	63952	20240812_KP_AC_DF_9464D_CondB_2814_S1-A2_1_4851.d	2	P17918|PCNA_MOUSE
AMGVNLTSM(+15.99)	48.83	938.42	9	0	-6	939.422	1	23.7377	1.4166-1.4330	7.87E2	1.51E4	1176258	31734	20240812_KP_AC_DF_9464D_CondB_2814_S1-A2_1_4851.d	2	P17918|PCNA_MOUSE	Oxidation (M)	M9:Oxidation (M):85.08
AMGVNMETA	80.15	922.389	9	0	-0.8	923.395	1	21.3923	1.3875-1.4040	4.57E3	1.86E4	1052099	26447	20240812_KP_AC_DF_9464D_CondB_2814_S1-A2_1_4851.d	1	Q91YH6|VATB1_MOUSE;P62814|VATB2_MOUSE
AMNGNLSSM	57.74	923.384	9	0	-2.3	924.389	1	20.5701	1.4100-1.4264	8.69E1	1.87E3	1017159	25035	20240812_KP_AC_DF_9464D_CondB_2814_S1-A2_1_4851.d	1	Q9JJC8|NIPA2_MOUSE
AMNVNDSVT	81.37	949.418	9	0	0.7	950.425	1	16.3243	1.4192-1.4357	4.31E4	1.06E6	801193	14809	20240812_KP_AC_DF_9464D_CondB_2814_S1-A2_1_4851.d	4	Q68FL4|SAHH3_MOUSE;Q68FL4-2|SAHH3_MOUSE;Q80SW1|SAHH2_MOUSE
AMPTAGGVL	94.68	815.421	9	0	1.4	816.429	1	31.3072	1.3393-1.3558	4.96E3	4.66E4	1557782	49022	20240812_KP_AC_DF_9464D_CondB_2814_S1-A2_1_4851.d	1	Q99LI8|HGS_MOUSE
AMQQSHFPM	98.8	1075.46	9	0	-0.8	538.736	2	21.8355	0.8668-0.8838	1.96E2	2.82E3	1080865	27781	20240812_KP_AC_DF_9464D_CondB_2814_S1-A2_1_4851.d	1	Q61990-2|PCBP2_MOUSE;Q61990-3|PCBP2_MOUSE;Q61990|PCBP2_MOUSE
AMVVIAEPL	60.94	941.526	9	0	-3.5	942.529	1	45.8908	1.4606-1.4771	1.19E3	1.11E4	2295891	84567	20240812_KP_AC_DF_9464D_CondB_2814_S1-A2_1_4851.d	1	B2RXS4|PLXB2_MOUSE
APINFHQND	74.76	1054.48	9	0	-2.6	528.247	2	45.4608	0.8396-0.8566	9.7E2	1.25E4	2275218	83706	20240812_KP_AC_DF_9464D_CondB_2814_S1-A2_1_4851.d	1	Q8BH24|TM9S4_MOUSE
AQITGTEHL	67.18	968.493	9	0	-1.8	485.253	2	16.9547	0.8375-0.8546	1.27E3	1.43E4	833107	16243	20240812_KP_AC_DF_9464D_CondB_2814_S1-A2_1_4851.d	1	Q8CI51-3|PDLI5_MOUSE;Q8CI51-2|PDLI5_MOUSE;Q8CI51|PDLI5_MOUSE
AQLLNWVYL	72.93	1118.61	9	0	1.8	1119.62	1	61.2924	1.5778-1.5942	1.51E4	5.6E5	3072376	117340	20240812_KP_AC_DF_9464D_CondB_2814_S1-A2_1_4851.d	3	B2RVL6|ZCH24_MOUSE
AQMQNPDTL	80.25	1016.46	9	0	-5	1017.46	1	19.0295	1.4902-1.5066	2.24E2	4.89E3	940583	21611	20240812_KP_AC_DF_9464D_CondB_2814_S1-A2_1_4851.d	1	Q8R317-2|UBQL1_MOUSE
AQPPGATNM	87.31	885.401	9	0	-1.2	886.408	1	14.1283	1.3651-1.3816			692740	9988	20240812_KP_AC_DF_9464D_CondB_2814_S1-A2_1_4851.d	1	Q501J6|DDX17_MOUSE
AQSINITEL	76	987.524	9	0	-2.3	988.529	1	38.9484	1.4922-1.5085	1.45E2	2.84E3	1947762	68670	20240812_KP_AC_DF_9464D_CondB_2814_S1-A2_1_4851.d	1	Q9WU28|PFD5_MOUSE
AQSLSGQAL	52.77	873.456	9	0	1.6	874.464	1	19.4996	1.4027-1.4192	1.27E2	5.07E3	964360	22528	20240812_KP_AC_DF_9464D_CondB_2814_S1-A2_1_4851.d	2	E9Q394-2|AKP13_MOUSE;E9Q394|AKP13_MOUSE
AQYSLPTSF	79.24	1012.49	9	0	1.6	1013.5	1	40.0805	1.4994-1.5157	3.14E4	1.27E6	2000613	71229	20240812_KP_AC_DF_9464D_CondB_2814_S1-A2_1_4851.d	4	Q8K2K6|AGFG1_MOUSE;Q8K2K6-1|AGFG1_MOUSE;Q8K2K6-2|AGFG1_MOUSE;Q8K2K6-3|AGFG1_MOUSE
ASATSLGHF	99.27	889.429	9	0	0.4	890.437	1	20.577	1.4106-1.4271	3.57E2	7.42E3	1018741	25093	20240812_KP_AC_DF_9464D_CondB_2814_S1-A2_1_4851.d	2	P83741|WNK1_MOUSE;P83741-4|WNK1_MOUSE;P83741-5|WNK1_MOUSE;P83741-2|WNK1_MOUSE;P83741-3|WNK1_MOUSE
ASAVSNNYI	66.65	937.451	9	0	-8.2	938.45	1	21.1136	1.4185-1.4350			1045787	26231	20240812_KP_AC_DF_9464D_CondB_2814_S1-A2_1_4851.d	1	P30999-3|CTND1_MOUSE;P30999-2|CTND1_MOUSE;P30999|CTND1_MOUSE
ASGFLLDPV	72.87	917.486	9	0	-0.5	918.493	1	48.5737	1.4251-1.4416	4.32E2	2.12E4	2434340	90428	20240812_KP_AC_DF_9464D_CondB_2814_S1-A2_1_4851.d	3	Q9QXS1|PLEC_MOUSE;Q9QXS1-2|PLEC_MOUSE
ASGVSITWA	47.96	890.45	9	0	1.6	891.458	1	36.9891	1.3856-1.4021	1.27E3	1.27E4	1847208	64128	20240812_KP_AC_DF_9464D_CondB_2814_S1-A2_1_4851.d	1	P00416|COX3_MOUSE
ASIENTSTL	57.99	934.461	9	0	-7.1	935.461	1	19.7934	1.4238-1.4403	3.49E2	7.57E3	978664	23116	20240812_KP_AC_DF_9464D_CondB_2814_S1-A2_1_4851.d	1	Q5SPL2-2|PHF12_MOUSE;Q5SPL2|PHF12_MOUSE
ASILGFVVM	73.85	935.515	9	0	-1.8	936.521	1	62.4188	1.4876-1.5040	2.87E3	5.13E4	3129732	119832	20240812_KP_AC_DF_9464D_CondB_2814_S1-A2_1_4851.d	1	Q8BWY7|S39AB_MOUSE;Q8BWY7-3|S39AB_MOUSE;Q8BWY7-2|S39AB_MOUSE
ASLENQLEA	31.69	973.472	9	0	-2.1	974.477	1	22.3454	1.4514-1.4679	2.27E3	2.35E4	1104610	28666	20240812_KP_AC_DF_9464D_CondB_2814_S1-A2_1_4851.d	1	P59759|MRTFB_MOUSE
ASLLDQTEL	78.12	988.508	9	0	-0.4	989.514	1	38.7486	1.4882-1.5046	7.53E2	9.28E3	1936551	68127	20240812_KP_AC_DF_9464D_CondB_2814_S1-A2_1_4851.d	1	P34152-4|FAK1_MOUSE;P34152-6|FAK1_MOUSE;P34152-9|FAK1_MOUSE;P34152-5|FAK1_MOUSE;P34152-2|FAK1_MOUSE;P34152|FAK1_MOUSE
ASLLDYDTV	79.37	995.481	9	0	-7.7	996.481	1	39.407	1.4856-1.5020	2.76E2	7.08E3	1973429	69953	20240812_KP_AC_DF_9464D_CondB_2814_S1-A2_1_4851.d	2	Q921M3|SF3B3_MOUSE;Q921M3-2|SF3B3_MOUSE
ASLSTFQQM	92.39	1011.47	9	0	6.9	1012.48	1	31.8762	1.5020-1.5184	9.18E2	9.92E3	1588130	50414	20240812_KP_AC_DF_9464D_CondB_2814_S1-A2_1_4851.d	2	P63260|ACTG_MOUSE;P60710|ACTB_MOUSE;P68134|ACTS_MOUSE;P68033|ACTC_MOUSE;Q8BFZ3|ACTBL_MOUSE;P63268|ACTH_MOUSE;P62737|ACTA_MOUSE
ASMMNLENI	77	1021.46	9	0	-2.5	1022.46	1	40.9555	1.4915-1.5079	9.43E2	1.84E4	2047034	73454	20240812_KP_AC_DF_9464D_CondB_2814_S1-A2_1_4851.d	2	G5E861|SCLT1_MOUSE
ASPDSVTEL	78.19	917.434	9	0	-0.6	918.441	1	23.7545	1.3823-1.3988	7.87E2	7.22E3	1176259	31735	20240812_KP_AC_DF_9464D_CondB_2814_S1-A2_1_4851.d	1	Q8R1F1|NIBA2_MOUSE
ASPEGQDYL	78.91	978.429	9	0	-1.1	979.436	1	21.1297	1.4560-1.4725	6.14E3	1.17E5	1045747	26191	20240812_KP_AC_DF_9464D_CondB_2814_S1-A2_1_4851.d	5	Q99LF4|RTCB_MOUSE
ASPLNSLDM	83.83	946.443	9	0	3	947.453	1	37.4557	1.4436-1.4600	4.33E2	6.73E3	1872725	65261	20240812_KP_AC_DF_9464D_CondB_2814_S1-A2_1_4851.d	1	Q3UHU5|MTCL1_MOUSE;Q3UHU5-2|MTCL1_MOUSE;Q3UHU5-3|MTCL1_MOUSE
ASPTSPDLL	76.61	899.46	9	0	0.4	900.468	1	31.3873	1.4284-1.4449	1.1E4	4.16E5	1564161	49305	20240812_KP_AC_DF_9464D_CondB_2814_S1-A2_1_4851.d	4	Q68EF0|RAB3I_MOUSE
ASSGLIALL	34.84	843.506	9	0	-1.5	844.513	1	55.0688	1.3856-1.4021	7.95E2	6.38E3	2758147	104863	20240812_KP_AC_DF_9464D_CondB_2814_S1-A2_1_4851.d	1	Q9DCF9|SSRG_MOUSE
ASTTNQQEI	70.63	990.462	9	0	-2.7	991.466	1	12.6478	1.4212-1.4376	7.06E2	6.58E3	616569	6969	20240812_KP_AC_DF_9464D_CondB_2814_S1-A2_1_4851.d	3	Q99JR8|SMRD2_MOUSE;Q99JR8-2|SMRD2_MOUSE
ASVLNVNHI	98.12	965.529	9	0	-0.3	483.772	2	27.1843	0.8437-0.8607	1.1E3	1.13E4	1348093	38977	20240812_KP_AC_DF_9464D_CondB_2814_S1-A2_1_4851.d	2	Q99NH0|ANR17_MOUSE
ASVSNPLFL	77.91	946.512	9	0	0.1	947.52	1	47.6059	1.4574-1.4738	1.27E4	3.05E5	2380243	88147	20240812_KP_AC_DF_9464D_CondB_2814_S1-A2_1_4851.d	3	P70428|EXT2_MOUSE
ASVTGAEAI	51.02	817.418	9	0	1.2	818.426	1	19.5177	1.3194-1.3360	7.09E2	8.83E3	962765	22457	20240812_KP_AC_DF_9464D_CondB_2814_S1-A2_1_4851.d	1	Q91ZV8|AGRA2_MOUSE
ASYTSGLET	85.1	927.418	9	0	-1.1	928.425	1	18.474	1.4087-1.4251	1.77E2	4.88E3	911665	20125	20240812_KP_AC_DF_9464D_CondB_2814_S1-A2_1_4851.d	1	E9Q557|DESP_MOUSE
ASYVNLPTI	89.7	976.523	9	0	0.3	977.53	1	44.5487	1.4784-1.4948	7.68E2	8.38E3	2232115	81751	20240812_KP_AC_DF_9464D_CondB_2814_S1-A2_1_4851.d	1	P14206|RSSA_MOUSE
ATALHLHPL	87.91	971.555	9	0	-2.7	486.784	2	26.9663	0.8933-0.9103	1.56E3	1.4E4	1338517	38545	20240812_KP_AC_DF_9464D_CondB_2814_S1-A2_1_4851.d	1	A2A6A1|GPTC8_MOUSE
ATIINEEVL	66.57	1000.54	9	0	2.5	1001.55	1	39.307	1.4882-1.5046	4.47E3	9.47E4	1962175	69367	20240812_KP_AC_DF_9464D_CondB_2814_S1-A2_1_4851.d	2	P14576|SRP54_MOUSE;P14576-2|SRP54_MOUSE
ATLESPTVM	24.79	947.463	9	0	-7.3	948.464	1	28.9083	1.4396-1.4560	9.21E2	1.13E4	1436066	43130	20240812_KP_AC_DF_9464D_CondB_2814_S1-A2_1_4851.d	1	Q6PDJ1-2|CAHD1_MOUSE;Q6PDJ1|CAHD1_MOUSE
ATSYALLAL	71	921.517	9	0	-0.1	922.524	1	50.3402	1.4528-1.4692	3.14E2	4.26E3	2521992	94260	20240812_KP_AC_DF_9464D_CondB_2814_S1-A2_1_4851.d	1	P01027|CO3_MOUSE;P01027-2|CO3_MOUSE
AVGISVTLL	77.46	871.538	9	0	-0.6	872.545	1	51.366	1.4231-1.4396	2.96E3	4.47E4	2569858	96406	20240812_KP_AC_DF_9464D_CondB_2814_S1-A2_1_4851.d	2	Q9WUR2-2|ECI2_MOUSE;Q9WUR2|ECI2_MOUSE
AVGLNVYSM	67.94	952.469	9	0	1.4	953.477	1	38.903	1.4554-1.4718	1.94E3	2.17E4	1947763	68671	20240812_KP_AC_DF_9464D_CondB_2814_S1-A2_1_4851.d	1	Q9DCU6|RM04_MOUSE
AVGLNVYSM(+15.99)	65.64	968.464	9	0	0.8	969.472	1	26.9764	1.4718-1.4882	1.55E2	1.57E3	1341684	38664	20240812_KP_AC_DF_9464D_CondB_2814_S1-A2_1_4851.d	1	Q9DCU6|RM04_MOUSE	Oxidation (M)	M9:Oxidation (M):1000.00
AVLTNPETL	54.63	956.518	9	0	-0.3	957.525	1	31.925	1.4534-1.4698	1.32E3	1.22E4	1588093	50377	20240812_KP_AC_DF_9464D_CondB_2814_S1-A2_1_4851.d	1	Q9R0E1|PLOD3_MOUSE
AVMQGANVL	81.15	901.469	9	0	-5	902.472	1	30.2015	1.4199-1.4363	1.21E3	2.44E4	1503283	46339	20240812_KP_AC_DF_9464D_CondB_2814_S1-A2_1_4851.d	2	Q9DCP9|DAZP2_MOUSE
AVPIQSPAD	81.69	896.46	9	0	-4.6	897.463	1	18.4958	1.3459-1.3625	1.93E2	4.08E3	914846	20258	20240812_KP_AC_DF_9464D_CondB_2814_S1-A2_1_4851.d	1	Q9EP89|LACTB_MOUSE
AVVLNATWL	81.17	985.56	9	0	0.1	986.567	1	51.81	1.5053-1.5216	4.22E2	6.08E3	2595305	97469	20240812_KP_AC_DF_9464D_CondB_2814_S1-A2_1_4851.d	1	Q99PL7-2|SCD3_MOUSE;P13011|SCD2_MOUSE;Q99PL7|SCD3_MOUSE
DAIHNFDFL	96.91	1090.51	9	0	-1.5	546.261	2	47.9178	0.8893-0.9062	5.96E2	1.38E4	2397765	88905	20240812_KP_AC_DF_9464D_CondB_2814_S1-A2_1_4851.d	2	Q5XF89|AT133_MOUSE;Q5XF89-2|AT133_MOUSE
DASWYLPKL	45.82	1091.57	9	0	-11.5	546.784	2	48.2124	0.8927-0.9096	1.47E2	3.55E3	2416814	89666	20240812_KP_AC_DF_9464D_CondB_2814_S1-A2_1_4851.d	1	Q99J99|THTM_MOUSE
DDM(+15.99)GFGLFD	99.16	1031.39	9	0	-2.4	1032.4	1	45.7209	1.4843-1.5007	2.56E3	2.29E4	2286344	84164	20240812_KP_AC_DF_9464D_CondB_2814_S1-A2_1_4851.d	1	P99027|RLA2_MOUSE;P47955|RLA1_MOUSE	Oxidation (M)	M3:Oxidation (M):1000.00
DDMGFGLFD	98.69	1015.4	9	0	1.1	1016.4	1	52.6832	1.4810-1.4974	1.93E4	4.82E5	2633729	99317	20240812_KP_AC_DF_9464D_CondB_2814_S1-A2_1_4851.d	3	P99027|RLA2_MOUSE;P47955|RLA1_MOUSE
DINVKWKID	101.6	1129.61	9	0	8.2	565.818	2	30.7545	0.8933-0.9103			1532076	47700	20240812_KP_AC_DF_9464D_CondB_2814_S1-A2_1_4851.d	1	P01837|IGKC_MOUSE
DIQM(+15.99)TQTTS	79.01	1039.45	9	0	-1.1	1040.46	1	15.851	1.4547-1.4712	2.48E2	3.8E3	778694	13646	20240812_KP_AC_DF_9464D_CondB_2814_S1-A2_1_4851.d	1	P01643|KV5AA_MOUSE;P01644|KV5AB_MOUSE;P04946|KV5AM_MOUSE;P01647|KV5AE_MOUSE;P01645|KV5AC_MOUSE	Oxidation (M)	M4:Oxidation (M):1000.00
DIQMTQTTS	99.41	1023.45	9	0	0.6	1024.46	1	15.8208	1.4593-1.4757	8.02E4	2.77E6	754667	12479	20240812_KP_AC_DF_9464D_CondB_2814_S1-A2_1_4851.d	11	P01643|KV5AA_MOUSE;P01644|KV5AB_MOUSE;P04946|KV5AM_MOUSE;P01647|KV5AE_MOUSE;P01645|KV5AC_MOUSE
DISVEWTSN(+0.98)	80.71	1050.45	9	0	6.1	1051.46	1	34.1052	1.4764-1.4928			1702155	56235	20240812_KP_AC_DF_9464D_CondB_2814_S1-A2_1_4851.d	1	P01867-2|IGG2B_MOUSE;P01867|IGG2B_MOUSE	Deamidation (NQ)	N9:Deamidation (NQ):1000.00
DIYVEWTN(+0.98)N	81.61	1153.49	9	0	3.8	1154.5	1	37.5169	1.5765-1.5928	2E2	4.41E3	1874281	65293	20240812_KP_AC_DF_9464D_CondB_2814_S1-A2_1_4851.d	1	P01863|GCAA_MOUSE;P01865|GCAM_MOUSE	Deamidation (NQ)	N8:Deamidation (NQ):0.00
DLDAFKKFS	74.5	1069.54	9	0	-2.1	535.778	2	42.6125	0.8872-0.9042	1.12E2	2.29E3	2133282	77406	20240812_KP_AC_DF_9464D_CondB_2814_S1-A2_1_4851.d	1	Q60597-3|ODO1_MOUSE;Q60597-2|ODO1_MOUSE;Q60597-4|ODO1_MOUSE;Q60597|ODO1_MOUSE
DNMFQIGKM	55.39	1082.49	9	0	-1.2	1083.49	1	37.8664	1.5445-1.5609			1893497	66221	20240812_KP_AC_DF_9464D_CondB_2814_S1-A2_1_4851.d	1	P11031|TCP4_MOUSE
DPEAFPALA	95.4	929.449	9	0	-0.5	930.456	1	39.5261	1.4080-1.4245	2.96E3	6.26E4	1978214	70166	20240812_KP_AC_DF_9464D_CondB_2814_S1-A2_1_4851.d	2	Q9CY58-2|SERB1_MOUSE;Q9CY58-3|SERB1_MOUSE;Q9CY58|SERB1_MOUSE
DVANKIGII	88.97	941.555	9	0	2.1	942.564	1	41.6146	1.4521-1.4685	7.59E2	1.06E4	2082164	75056	20240812_KP_AC_DF_9464D_CondB_2814_S1-A2_1_4851.d	1	P62751|RL23A_MOUSE
DVQLQESGP	90.76	971.456	9	0	-0.1	972.463	1	18.0896	1.4139-1.4304	2.9E3	2.02E4	889365	19161	20240812_KP_AC_DF_9464D_CondB_2814_S1-A2_1_4851.d	1	P18531|HVM60_MOUSE;P18533|HVM62_MOUSE;P01822|HVM46_MOUSE
DYWGQGTTL	91.4	1039.46	9	0	-2.2	1040.47	1	35.8335	1.5347-1.5511	2.74E3	3.08E4	1787711	61019	20240812_KP_AC_DF_9464D_CondB_2814_S1-A2_1_4851.d	1	P84751|HVM63_MOUSE;P01822|HVM46_MOUSE
EDIYVEWTN	98.53	1167.51	9	0	2.3	1168.52	1	37.2027	1.5778-1.5942			1859969	64697	20240812_KP_AC_DF_9464D_CondB_2814_S1-A2_1_4851.d	2	P01863|GCAA_MOUSE;P01865|GCAM_MOUSE
EDM(+15.99)GFGLFD	80.29	1045.41	9	0	4.5	1046.42	1	44.6202	1.5020-1.5184	6.84E2	5.9E3	2233730	81842	20240812_KP_AC_DF_9464D_CondB_2814_S1-A2_1_4851.d	1	P14869|RLA0_MOUSE	Oxidation (M)	M3:Oxidation (M):1000.00
EDMGFGLFD	97.26	1029.41	9	0	3.2	1030.42	1	51.7397	1.4922-1.5085	5.98E3	9.12E4	2587357	97141	20240812_KP_AC_DF_9464D_CondB_2814_S1-A2_1_4851.d	2	P14869|RLA0_MOUSE
EDVVATGAD	31.46	875.387	9	0	12	876.405	1	13.7174	1.3393-1.3558			672032	9092	20240812_KP_AC_DF_9464D_CondB_2814_S1-A2_1_4851.d	1	O55022|PGRC1_MOUSE
EEMNEILTD	65.76	1092.46	9	0	-4.2	1093.47	1	29.4719	1.5517-1.5681	4.96E2	5.77E3	1466453	44561	20240812_KP_AC_DF_9464D_CondB_2814_S1-A2_1_4851.d	1	Q9QXS1|PLEC_MOUSE;Q9QXS1-2|PLEC_MOUSE
EEMNRILSD	101.76	1105.51	9	0	2.5	553.762	2	20.3451	0.8668-0.8838	5.19E2	6.6E3	1005937	24481	20240812_KP_AC_DF_9464D_CondB_2814_S1-A2_1_4851.d	1	Q9QXS1|PLEC_MOUSE;Q9QXS1-2|PLEC_MOUSE
EGINNLTHM	98.15	1027.48	9	0	-2.4	514.744	2	24.5564	0.8845-0.9015	1.7E3	1.82E4	1216136	33512	20240812_KP_AC_DF_9464D_CondB_2814_S1-A2_1_4851.d	2	Q8C8U0|LIPB1_MOUSE;Q8C8U0-2|LIPB1_MOUSE;Q8C8U0-3|LIPB1_MOUSE
EPIPYEFMA	98.88	1095.49	9	0	9.9	1096.51	1	46.4587	1.5419-1.5583	7.31E2	6.11E3	2324534	85778	20240812_KP_AC_DF_9464D_CondB_2814_S1-A2_1_4851.d	1	O09167|RL21_MOUSE
ESAPGSPRA	34.96	870.419	9	0	0.9	871.428	1	26.3231	1.3479-1.3644	9.16E3	1.2E5	1303477	37033	20240812_KP_AC_DF_9464D_CondB_2814_S1-A2_1_4851.d	2	Q6ZQ58|LARP1_MOUSE
ESPEQAALA	56.11	914.434	9	0	-1.9	915.44	1	15.6445	1.3829-1.3994	1.14E3	1.88E4	765877	13021	20240812_KP_AC_DF_9464D_CondB_2814_S1-A2_1_4851.d	2	Q9QXS6|DREB_MOUSE;Q9QXS6-3|DREB_MOUSE
ESPINVTTV	76.17	958.497	9	0	-3	959.501	1	30.7196	1.4291-1.4455	2.64E2	6.3E3	1528824	47496	20240812_KP_AC_DF_9464D_CondB_2814_S1-A2_1_4851.d	1	Q65Z40|WAPL_MOUSE
EVFQ(+0.98)PMLME	49.72	1123.49	9	0	1.2	1124.5	1	42.7339	1.5543-1.5707			2139598	77626	20240812_KP_AC_DF_9464D_CondB_2814_S1-A2_1_4851.d	1	Q8C2S5-4|FBXL5_MOUSE;Q8C2S5-3|FBXL5_MOUSE;Q8C2S5-2|FBXL5_MOUSE;Q8C2S5|FBXL5_MOUSE;Q8C2S5-5|FBXL5_MOUSE	Deamidation (NQ)	Q4:Deamidation (NQ):1000.00
EVTFVPGLY	55.36	1023.53	9	0	3.9	1024.54	1	48.5315	1.5105-1.5269	9.75E2	9.06E3	2431190	90326	20240812_KP_AC_DF_9464D_CondB_2814_S1-A2_1_4851.d	1	Q64511|TOP2B_MOUSE;Q01320|TOP2A_MOUSE
EVTGHLKLY	82.58	1058.58	9	0	-0.8	530.295	2	20.7343	0.8784-0.8954			1026728	25460	20240812_KP_AC_DF_9464D_CondB_2814_S1-A2_1_4851.d	1	Q8R2Y8|PTH2_MOUSE
FAFRNFLYL	31.83	1189.63	9	0	-1.2	595.821	2	57.3428	0.9469-0.9639	9.83E2	1.06E4	2875700	109640	20240812_KP_AC_DF_9464D_CondB_2814_S1-A2_1_4851.d	1	Q6DIC0|SMCA2_MOUSE
FAGHSGDVM	108.15	919.386	9	0	-6	920.388	1	15.399	1.3988-1.4152	9.07E3	2.29E5	754669	12481	20240812_KP_AC_DF_9464D_CondB_2814_S1-A2_1_4851.d	3	P62880|GBB2_MOUSE
FAHETHITM	93	1085.5	9	0	-5.8	543.752	2	16.8475	0.8750-0.8920	4.66E2	9.65E3	828359	16067	20240812_KP_AC_DF_9464D_CondB_2814_S1-A2_1_4851.d	1	Q61115|PTC1_MOUSE
FAHFNSHAA	105.41	1000.45	9	0	0.5	501.233	2	13.3373	0.8566-0.8736	5.57E3	3.58E4	648237	8157	20240812_KP_AC_DF_9464D_CondB_2814_S1-A2_1_4851.d	2	Q8K2K6|AGFG1_MOUSE;Q8K2K6-1|AGFG1_MOUSE;Q8K2K6-2|AGFG1_MOUSE;Q8K2K6-3|AGFG1_MOUSE
FAHIDGDHL	97.93	1023.48	9	0	-3.4	512.744	2	19.3447	0.8648-0.8818	4.65E2	9.91E3	953300	22136	20240812_KP_AC_DF_9464D_CondB_2814_S1-A2_1_4851.d	2	O35286|DHX15_MOUSE
FAHLGQESF	74.55	1034.48	9	0	-0.4	518.248	2	27.151	0.8627-0.8797			1349694	39054	20240812_KP_AC_DF_9464D_CondB_2814_S1-A2_1_4851.d	1	Q05793|PGBM_MOUSE
FAHTNIESL	76.68	1030.51	9	0	0.8	1031.52	1	24.2375	1.5138-1.5301	1.28E4	2.35E5	1201782	32874	20240812_KP_AC_DF_9464D_CondB_2814_S1-A2_1_4851.d	3	P27773|PDIA3_MOUSE
FAIGNMAAF	95.56	940.448	9	0	3.5	941.458	1	49.6018	1.4271-1.4436	1.45E3	2.46E4	2483829	92673	20240812_KP_AC_DF_9464D_CondB_2814_S1-A2_1_4851.d	2	Q99LF4|RTCB_MOUSE
FAISEATLM	61.85	981.484	9	0	-4.8	982.487	1	45.2436	1.4672-1.4836	1.92E2	2.51E3	2265589	83221	20240812_KP_AC_DF_9464D_CondB_2814_S1-A2_1_4851.d	1	Q3TY60-2|F131B_MOUSE;Q3TY60|F131B_MOUSE
FAISTGSLA	64.44	865.455	9	0	-3.4	866.459	1	36.2062	1.3664-1.3829	1.05E3	2.46E4	1805448	61992	20240812_KP_AC_DF_9464D_CondB_2814_S1-A2_1_4851.d	2	O70305-2|ATX2_MOUSE;O70305-3|ATX2_MOUSE;O70305|ATX2_MOUSE
FAITGHAEA	82.34	915.445	9	0	-5.9	916.447	1	18.2211	1.4304-1.4468	2.63E3	4.42E4	897373	19549	20240812_KP_AC_DF_9464D_CondB_2814_S1-A2_1_4851.d	3	Q9CQH7|BT3L4_MOUSE
FAKGSLFFL	82.63	1028.57	9	0	-0.4	1029.58	1	52.8166	1.5524-1.5687	3.14E3	6.31E4	2648070	99942	20240812_KP_AC_DF_9464D_CondB_2814_S1-A2_1_4851.d	3	Q9D0L7|ARM10_MOUSE;Q9D0L7-2|ARM10_MOUSE
FALGSPIGM	89.34	891.452	9	0	-2.6	892.457	1	46.5862	1.4087-1.4251	1.47E2	1.71E3	2334084	86184	20240812_KP_AC_DF_9464D_CondB_2814_S1-A2_1_4851.d	1	Q6NZC7|S23IP_MOUSE
FALNNPEM(+15.99)V	72.44	1049.49	9	0	-2.3	1050.49	1	32.1205	1.4967-1.5131	9.6E1	1.89E3	1600938	51030	20240812_KP_AC_DF_9464D_CondB_2814_S1-A2_1_4851.d	1	Q62433|NDRG1_MOUSE	Oxidation (M)	M8:Oxidation (M):1000.00
FALNNPEMV	81.45	1033.49	9	0	1.5	1034.5	1	38.957	1.4790-1.4954	3.02E3	3.22E4	1946170	68602	20240812_KP_AC_DF_9464D_CondB_2814_S1-A2_1_4851.d	1	Q62433|NDRG1_MOUSE
FALRLVGVF	99.28	1020.61	9	0	2.2	511.314	2	54.5551	0.8593-0.8763	3.34E2	4.46E3	2735835	103887	20240812_KP_AC_DF_9464D_CondB_2814_S1-A2_1_4851.d	2	Q8C3R1-2|BRAT1_MOUSE;Q8C3R1|BRAT1_MOUSE
FALSGLDML	77.18	965.489	9	0	2.9	966.499	1	57.9786	1.5033-1.5197	5.03E2	5.94E3	2905969	110953	20240812_KP_AC_DF_9464D_CondB_2814_S1-A2_1_4851.d	1	Q8BUY9|PGTB1_MOUSE
FALSNEHYS	69.12	1066.47	9	0	-5.8	534.24	2	19.154	0.8668-0.8838			946948	21880	20240812_KP_AC_DF_9464D_CondB_2814_S1-A2_1_4851.d	1	Q8R4U7|LUZP1_MOUSE
FAMASPNAL	95.1	920.443	9	0	-2.4	921.448	1	35.9044	1.4100-1.4264	2.82E2	4.07E3	1792549	61285	20240812_KP_AC_DF_9464D_CondB_2814_S1-A2_1_4851.d	1	Q60597-3|ODO1_MOUSE;Q60597-2|ODO1_MOUSE;Q60597-4|ODO1_MOUSE;Q60597|ODO1_MOUSE
FAMPSSTPL	67.75	949.458	9	0	2	950.467	1	39.173	1.4284-1.4449	3.29E2	4.06E3	1957372	69136	20240812_KP_AC_DF_9464D_CondB_2814_S1-A2_1_4851.d	1	Q9D219|BCL9_MOUSE
FAPPNISDM	107.89	990.448	9	0	0.9	991.456	1	39.0288	1.4666-1.4830	7.35E3	2.61E5	1952602	68938	20240812_KP_AC_DF_9464D_CondB_2814_S1-A2_1_4851.d	10	Q9WV55|VAPA_MOUSE
FAPPQGSPV	99.17	898.455	9	0	-1.5	899.461	1	23.8952	1.3545-1.3710			1185798	32130	20240812_KP_AC_DF_9464D_CondB_2814_S1-A2_1_4851.d	1	Q8CFE4-2|SCYL2_MOUSE;Q8CFE4|SCYL2_MOUSE
FAPSSLFDL	74.8	995.496	9	0	0.7	996.504	1	58.1018	1.4994-1.5157	1.49E3	1.46E4	2910754	111166	20240812_KP_AC_DF_9464D_CondB_2814_S1-A2_1_4851.d	1	Q64669|NQO1_MOUSE
FAPVNVTTE	98.22	976.486	9	0	1.3	977.495	1	26.5312	1.4350-1.4514	1.55E4	4.16E5	1313002	37414	20240812_KP_AC_DF_9464D_CondB_2814_S1-A2_1_4851.d	3	P10126|EF1A1_MOUSE
FAQEAISVL	55.92	976.523	9	0	1	977.531	1	41.8837	1.4613-1.4777	2.38E4	4.73E5	2093324	75548	20240812_KP_AC_DF_9464D_CondB_2814_S1-A2_1_4851.d	2	Q7TNP2|2AAB_MOUSE
FAQEALTVL	95.8	990.539	9	0	3	991.549	1	44.1283	1.5164-1.5328	7.33E5	2.54E7	2204994	80538	20240812_KP_AC_DF_9464D_CondB_2814_S1-A2_1_4851.d	21	Q76MZ3|2AAA_MOUSE
FAQGNYSEA	80.61	985.414	9	0	0.9	986.422	1	14.8905	1.4284-1.4449	1.7E3	1.43E4	727522	11242	20240812_KP_AC_DF_9464D_CondB_2814_S1-A2_1_4851.d	1	Q68FD5|CLH1_MOUSE
FASFNDTFV	78.35	1046.47	9	0	-1.6	1047.48	1	44.3868	1.5033-1.5197	1.33E3	1.37E4	2220970	81274	20240812_KP_AC_DF_9464D_CondB_2814_S1-A2_1_4851.d	1	P62264|RS14_MOUSE
FAVEDEALL	70.66	1005.5	9	0	1.3	1006.51	1	43.9337	1.4777-1.4941	1.29E3	3.66E4	2197053	80217	20240812_KP_AC_DF_9464D_CondB_2814_S1-A2_1_4851.d	2	Q8VCM8|NCLN_MOUSE
FAVNGFTVL	73.36	966.518	9	0	2.7	967.527	1	53.4925	1.4817-1.4981	8.32E2	8.89E3	2679941	101333	20240812_KP_AC_DF_9464D_CondB_2814_S1-A2_1_4851.d	1	Q8C052|MAP1S_MOUSE
FAVTGATLP	85.42	875.475	9	0	0.9	876.483	1	38.5163	1.3796-1.3961	4.31E4	7.94E5	1915798	67186	20240812_KP_AC_DF_9464D_CondB_2814_S1-A2_1_4851.d	4	P26011|ITB7_MOUSE
FAWQLIDSF	86.36	1125.55	9	0	5.1	1126.56	1	61.6671	1.5746-1.5909			3093044	118196	20240812_KP_AC_DF_9464D_CondB_2814_S1-A2_1_4851.d	2	Q8C2E7-2|WASC5_MOUSE;Q8C2E7|WASC5_MOUSE
FAWTAIHLM	94.47	1088.55	9	0	-7.3	545.277	2	51.8715	0.8729-0.8899	2.23E2	4.11E3	2600117	97709	20240812_KP_AC_DF_9464D_CondB_2814_S1-A2_1_4851.d	1	Q8R1A4|DOCK7_MOUSE;Q8R1A4-2|DOCK7_MOUSE
FAYEGRDYI	96.76	1132.52	9	0	-0.4	567.266	2	28.4456	0.8859-0.9029	8.53E3	3.31E5	1415308	42184	20240812_KP_AC_DF_9464D_CondB_2814_S1-A2_1_4851.d	3	P01899|HA11_MOUSE;P14430|HA18_MOUSE;P14431|HA19_MOUSE;P14429|HA17_MOUSE
FDYDHDAFL	106.73	1141.47	9	0	4.7	571.746	2	37.9296	0.8981-0.9151	2.05E2	7.94E3	1896691	66367	20240812_KP_AC_DF_9464D_CondB_2814_S1-A2_1_4851.d	3	O35887|CALU_MOUSE
FERLTLKHD	83.85	1157.62	9	0	-8.5	386.877	3	15.5193	0.7308-0.7480	5.13E2	8.03E3	764281	12949	20240812_KP_AC_DF_9464D_CondB_2814_S1-A2_1_4851.d	1	P49945|FRIL2_MOUSE;P29391|FRIL1_MOUSE
FFHNNMEYM	99.39	1231.48	9	0	-0.6	616.746	2	30.2998	0.9103-0.9273	3.49E2	4.61E3	1508110	46594	20240812_KP_AC_DF_9464D_CondB_2814_S1-A2_1_4851.d	1	P03921|NU5M_MOUSE
FFMPGFAPL	94.66	1025.5	9	0	-1.3	1026.51	1	62.1727	1.5452-1.5615			3118605	119373	20240812_KP_AC_DF_9464D_CondB_2814_S1-A2_1_4851.d	1	Q9CWF2|TBB2B_MOUSE;P99024|TBB5_MOUSE;P68372|TBB4B_MOUSE;Q7TMM9|TBB2A_MOUSE;Q922F4|TBB6_MOUSE
FGAQNEEML	74.28	1037.45	9	0	-6.2	1038.45	1	30.2327	1.4744-1.4908	3.08E2	3.9E3	1504878	46410	20240812_KP_AC_DF_9464D_CondB_2814_S1-A2_1_4851.d	1	Q9QZE5|COPG1_MOUSE
FGAQNESLL	72.63	977.482	9	0	5.1	978.494	1	34.7458	1.4521-1.4685	7.49E2	8.41E3	1732807	57931	20240812_KP_AC_DF_9464D_CondB_2814_S1-A2_1_4851.d	1	Q9QXK3-4|COPG2_MOUSE;Q9QXK3|COPG2_MOUSE
FGAVGSTLF	102.77	897.46	9	0	1.9	898.469	1	46.0723	1.3948-1.4113	2.39E4	6.01E5	2303796	84852	20240812_KP_AC_DF_9464D_CondB_2814_S1-A2_1_4851.d	3	Q6PFD9|NUP98_MOUSE
FGEEAEEEA	96.31	1009.39	9	0	-0.3	1010.39	1	15.1343	1.4218-1.4383	4.06E3	1.81E5	737126	11702	20240812_KP_AC_DF_9464D_CondB_2814_S1-A2_1_4851.d	4	P99024|TBB5_MOUSE
FGFGIQEHI	92.05	1046.52	9	0	-3.1	524.265	2	39.1415	0.8743-0.8913	1.16E2	1.54E3	1957370	69134	20240812_KP_AC_DF_9464D_CondB_2814_S1-A2_1_4851.d	1	Q9CXW4|RL11_MOUSE
FGGSNPFEI	89.36	966.445	9	0	-1.5	967.451	1	45.022	1.4139-1.4304	9.98E2	9.2E3	2252828	82652	20240812_KP_AC_DF_9464D_CondB_2814_S1-A2_1_4851.d	1	Q9D832|DNJB4_MOUSE
FGILGSTTL	77.77	907.501	9	0	1.2	908.51	1	49.9441	1.4304-1.4468	1.86E4	3.21E5	2501258	93338	20240812_KP_AC_DF_9464D_CondB_2814_S1-A2_1_4851.d	2	Q6PGD0|ARAID_MOUSE
FGLENAELA	59.86	962.471	9	0	4.6	963.482	1	37.8792	1.4337-1.4501	3.51E2	4.62E3	1895077	66277	20240812_KP_AC_DF_9464D_CondB_2814_S1-A2_1_4851.d	1	Q4LDD4-3|ARAP1_MOUSE;Q4LDD4-2|ARAP1_MOUSE;Q4LDD4|ARAP1_MOUSE
FGLGSLSSL	91.7	879.47	9	0	-1.8	880.476	1	50.5434	1.4007-1.4172	7.81E2	8.43E3	2531548	94672	20240812_KP_AC_DF_9464D_CondB_2814_S1-A2_1_4851.d	1	Q9QZM0|UBQL2_MOUSE
FGLHLIDFM	77.11	1091.55	9	0	-2.7	546.779	2	58.6987	0.8825-0.8995	5.59E2	1E4	2942519	112451	20240812_KP_AC_DF_9464D_CondB_2814_S1-A2_1_4851.d	1	Q8C156|CND2_MOUSE
FGLTSTDLL	39.87	965.507	9	0	-1.8	966.513	1	50.5072	1.4803-1.4967	8.72E3	1.57E5	2526763	94459	20240812_KP_AC_DF_9464D_CondB_2814_S1-A2_1_4851.d	2	P33611|DPOA2_MOUSE
FGPINSVAF	25.37	950.486	9	0	-0.3	951.493	1	46.5764	1.4376-1.4541	1.07E3	1.16E4	2330921	86069	20240812_KP_AC_DF_9464D_CondB_2814_S1-A2_1_4851.d	1	Q9QZD9|EIF3I_MOUSE
FGPVGLDKM	98.65	962.49	9	0	-5.7	482.249	2	33.3644	0.8116-0.8287	1.59E3	2.04E4	1661927	54107	20240812_KP_AC_DF_9464D_CondB_2814_S1-A2_1_4851.d	1	P11983|TCPA_MOUSE
FGPVNHEEL	100.52	1040.49	9	0	-2.3	521.252	2	22.1411	0.8648-0.8818	1.27E4	2.1E5	1095102	28302	20240812_KP_AC_DF_9464D_CondB_2814_S1-A2_1_4851.d	3	P46414|CDN1B_MOUSE
FGPVSGAQI	99.87	874.455	9	0	-2.3	875.46	1	34.0736	1.3684-1.3849			1700599	56203	20240812_KP_AC_DF_9464D_CondB_2814_S1-A2_1_4851.d	1	Q7M6Y3|PICAL_MOUSE;Q7M6Y3-4|PICAL_MOUSE;Q7M6Y3-6|PICAL_MOUSE;Q7M6Y3-5|PICAL_MOUSE;Q7M6Y3-2|PICAL_MOUSE;Q7M6Y3-3|PICAL_MOUSE
FGSVNGSLF	65.31	926.45	9	0	2.3	927.459	1	42.3669	1.4139-1.4304	4.53E3	4.05E4	2117255	76619	20240812_KP_AC_DF_9464D_CondB_2814_S1-A2_1_4851.d	1	Q9Z127|LAT1_MOUSE
FGVISNHLI	79.68	998.555	9	0	-2.9	500.283	2	39.5475	0.8423-0.8593	5.06E2	6.87E3	1976634	70110	20240812_KP_AC_DF_9464D_CondB_2814_S1-A2_1_4851.d	1	Q8K310|MATR3_MOUSE
FGVLSPDEL	70.22	975.491	9	0	0.9	976.499	1	46.5277	1.4429-1.4593	9.84E2	2.36E4	2329305	85977	20240812_KP_AC_DF_9464D_CondB_2814_S1-A2_1_4851.d	2	P08775|RPB1_MOUSE
FGVNNFQTS	60.86	1012.46	9	0	-4.2	1013.46	1	27.8433	1.4317-1.4482	2.6E2	3.05E3	1384872	40704	20240812_KP_AC_DF_9464D_CondB_2814_S1-A2_1_4851.d	1	P53762|ARNT_MOUSE;P53762-2|ARNT_MOUSE
FGVSNPASA	92.02	848.403	9	0	-3	849.408	1	19.8472	1.2976-1.3141	2.21E3	4.67E4	977043	23019	20240812_KP_AC_DF_9464D_CondB_2814_S1-A2_1_4851.d	2	Q8R332|NUP58_MOUSE
FGVTTLDIV	87.83	963.528	9	0	-4	964.531	1	51.3599	1.4626-1.4790	3.78E2	3.82E3	2573041	96541	20240812_KP_AC_DF_9464D_CondB_2814_S1-A2_1_4851.d	1	P08249|MDHM_MOUSE
FGVVDEEVF	37.34	1039.49	9	0	-0.8	1040.49	1	45.4227	1.4849-1.5013	7.4E2	8.13E3	2273584	83596	20240812_KP_AC_DF_9464D_CondB_2814_S1-A2_1_4851.d	1	Q8VDP4|CCAR2_MOUSE
FGWTNDEEM	94.12	1127.42	9	0	1.9	1128.43	1	35.743	1.5295-1.5458	4.85E2	5.1E3	1782878	60758	20240812_KP_AC_DF_9464D_CondB_2814_S1-A2_1_4851.d	1	Q8BWR4-4|UBP40_MOUSE;Q8BWR4-2|UBP40_MOUSE;Q8BWR4|UBP40_MOUSE
FHFGVFYAF	64.29	1133.53	9	0	-0.9	567.774	2	57.7605	0.8906-0.9076	1.64E2	2.43E3	2896413	110541	20240812_KP_AC_DF_9464D_CondB_2814_S1-A2_1_4851.d	1	P51863|VA0D1_MOUSE
FHGILLDAL	92.75	997.56	9	0	8.4	499.791	2	50.0689	0.8750-0.8920	1.7E2	3.73E3	2509254	93714	20240812_KP_AC_DF_9464D_CondB_2814_S1-A2_1_4851.d	1	P19096|FAS_MOUSE
FHHSNIEM(+15.99)L	92.5	1142.52	9	0	2.1	572.267	2	16.4616	0.8791-0.8961	1.5E3	3.69E4	809344	15340	20240812_KP_AC_DF_9464D_CondB_2814_S1-A2_1_4851.d	1	Q9Z0F8|ADA17_MOUSE	Oxidation (M)	M8:Oxidation (M):1000.00
FHHSNIEML	105.67	1126.52	9	0	2.9	1127.53	1	21.4536	1.5765-1.5928	1.52E4	1.38E5	1061661	26865	20240812_KP_AC_DF_9464D_CondB_2814_S1-A2_1_4851.d	3	Q9Z0F8|ADA17_MOUSE
FHQGSFSSF	101.32	1042.45	9	0	-1.1	1043.46	1	25.0647	1.5040-1.5203	6.8E3	2.18E5	1243201	34669	20240812_KP_AC_DF_9464D_CondB_2814_S1-A2_1_4851.d	5	Q9WVD4|CLCN5_MOUSE
FIEENDEVL	67.97	1106.51	9	0	0.3	1107.52	1	34.2632	1.5465-1.5628	3.22E3	3.38E4	1707006	56514	20240812_KP_AC_DF_9464D_CondB_2814_S1-A2_1_4851.d	1	P62267|RS23_MOUSE
FIGAGAATV	75.83	805.433	9	0	-0.9	806.44	1	27.8041	1.3121-1.3287	6.18E2	6.63E3	1380100	40504	20240812_KP_AC_DF_9464D_CondB_2814_S1-A2_1_4851.d	2	P56383|AT5G2_MOUSE;Q9CR84|AT5G1_MOUSE;P56384|AT5G3_MOUSE
FILSFIDHI	73.98	1103.6	9	0	2.6	552.809	2	59.0224	0.9022-0.9191	1.6E2	2.25E3	2959957	113125	20240812_KP_AC_DF_9464D_CondB_2814_S1-A2_1_4851.d	1	P70168|IMB1_MOUSE
FIMTSVTSL	77.89	997.515	9	0	-3.7	998.519	1	46.8609	1.5033-1.5197	1.17E3	1.5E4	2343706	86662	20240812_KP_AC_DF_9464D_CondB_2814_S1-A2_1_4851.d	1	P03903|NU4LM_MOUSE
FININSLRL	55.27	1088.63	9	0	0.3	545.324	2	48.1456	0.9001-0.9171	1.01E3	1.34E4	2410500	89448	20240812_KP_AC_DF_9464D_CondB_2814_S1-A2_1_4851.d	1	P16460|ASSY_MOUSE
FIYPLVGTM	92.93	1039.54	9	0	0.2	1040.55	1	55.3858	1.5118-1.5282	9.36E3	1.15E5	2772541	105541	20240812_KP_AC_DF_9464D_CondB_2814_S1-A2_1_4851.d	5	Q3V3R1|C1TM_MOUSE
FKIINHSFI	64.93	1117.63	9	0	-3.2	559.82	2	34.8158	0.9205-0.9375	1.03E3	1.19E4	1737707	58259	20240812_KP_AC_DF_9464D_CondB_2814_S1-A2_1_4851.d	1	P00158|CYB_MOUSE
FKLVIGQVL	93.28	1015.64	9	0	-0.2	508.829	2	49.6557	0.8661-0.8831			2488608	92880	20240812_KP_AC_DF_9464D_CondB_2814_S1-A2_1_4851.d	1	Q9EPE9|AT131_MOUSE
FLGFNTVTT	94.77	998.507	9	0	1.2	999.516	1	44.4249	1.4718-1.4882	8.22E2	1.65E4	2224148	81404	20240812_KP_AC_DF_9464D_CondB_2814_S1-A2_1_4851.d	2	Q5SSZ5|TENS3_MOUSE;Q5SSZ5-2|TENS3_MOUSE
FLGLSFNPL	89.61	1006.55	9	0	4	1007.56	1	62.067	1.5177-1.5341	2.18E3	5.39E4	3110602	118990	20240812_KP_AC_DF_9464D_CondB_2814_S1-A2_1_4851.d	2	Q3U1N2|SRBP2_MOUSE;Q3U1N2-2|SRBP2_MOUSE
FLGSNWDSF	92.03	1071.47	9	0	4.1	1072.48	1	48.6151	1.5171-1.5334	7.09E2	1.04E4	2434362	90450	20240812_KP_AC_DF_9464D_CondB_2814_S1-A2_1_4851.d	1	Q91XS1|MTMR4_MOUSE;Q91XS1-2|MTMR4_MOUSE
FLITILDHL	86.69	1083.63	9	0	-2.9	542.822	2	60.5277	0.9205-0.9375	3.94E2	1.21E4	3034382	115922	20240812_KP_AC_DF_9464D_CondB_2814_S1-A2_1_4851.d	2	Q9Z2C4|MTMR1_MOUSE;Q9Z2D1|MTMR2_MOUSE
FLLENPDEA	64	1046.49	9	0	-1.6	1047.5	1	36.096	1.4987-1.5151	3.61E2	1.04E4	1802189	61781	20240812_KP_AC_DF_9464D_CondB_2814_S1-A2_1_4851.d	2	Q9R061|NUBP2_MOUSE
FLMTGYTPL	59.22	1041.52	9	0	-7.2	1042.52	1	49.6556	1.5530-1.5694	1.16E2	2.11E3	2488553	92825	20240812_KP_AC_DF_9464D_CondB_2814_S1-A2_1_4851.d	1	P83887|TBG1_MOUSE;Q8VCK3|TBG2_MOUSE
FLQGMTDFL	97.35	1070.51	9	0	-3.1	1071.51	1	56.0171	1.5452-1.5615	7.04E2	6.72E3	2807514	106986	20240812_KP_AC_DF_9464D_CondB_2814_S1-A2_1_4851.d	1	Q9Z1R2|BAG6_MOUSE
FLQGNYELL	23.76	1095.56	9	0	-2.5	1096.56	1	46.9175	1.5674-1.5837	4.33E2	1.04E4	2350028	86888	20240812_KP_AC_DF_9464D_CondB_2814_S1-A2_1_4851.d	1	Q9CQC5|BORG2_MOUSE
FLQNFHDPL	67.58	1129.56	9	0	-3.4	565.783	2	39.2892	0.9062-0.9232	1.02E3	2.18E4	1962203	69395	20240812_KP_AC_DF_9464D_CondB_2814_S1-A2_1_4851.d	2	Q5DTV4|ZC12C_MOUSE
FLVHNVKEL	84.8	1097.62	9	0	2.4	549.82	2	23.918	0.9171-0.9341	3.58E2	7.03E3	1185860	32192	20240812_KP_AC_DF_9464D_CondB_2814_S1-A2_1_4851.d	1	P62911|RL32_MOUSE
FLVQNIHTL	82.29	1083.61	9	0	-0.2	542.811	2	37.8003	0.9280-0.9449	1.39E3	2.03E4	1888760	66056	20240812_KP_AC_DF_9464D_CondB_2814_S1-A2_1_4851.d	1	Q9DCA5|BRX1_MOUSE
FLYGLSDEM	89.96	1073.47	9	0	-1.9	1074.48	1	45.1548	1.5439-1.5602	1.16E3	1.22E4	2259175	82903	20240812_KP_AC_DF_9464D_CondB_2814_S1-A2_1_4851.d	1	Q8K411-2|PREP_MOUSE;Q8K411|PREP_MOUSE;Q8K411-3|PREP_MOUSE
FLYPFPLAL	83.75	1079.61	9	0	-2	1080.61	1	64.5749	1.5400-1.5563	3.26E3	7.2E4	3240537	125481	20240812_KP_AC_DF_9464D_CondB_2814_S1-A2_1_4851.d	2	Q8K1A5-2|TM41B_MOUSE;Q8K1A5|TM41B_MOUSE;Q8K1A5-3|TM41B_MOUSE
FLYPLVGTM	92.93	1039.54	9	0	0.2	1040.55	1	55.3858	1.5118-1.5282	9.36E3	1.15E5	2772541	105541	20240812_KP_AC_DF_9464D_CondB_2814_S1-A2_1_4851.d	5	Q922D8|C1TC_MOUSE
FM(+15.99)ESGGTVL	82.48	955.432	9	0	-2.8	956.437	1	25.5318	1.4389-1.4554	1.67E3	1.08E4	1262349	35529	20240812_KP_AC_DF_9464D_CondB_2814_S1-A2_1_4851.d	1	Q9CX34|SGT1_MOUSE	Oxidation (M)	M2:Oxidation (M):1000.00
FM(+15.99)KEMEGLL	80.62	1112.52	9	0	-1.8	557.269	2	33.7158	0.9239-0.9408	6.06E2	5.63E3	1681259	55151	20240812_KP_AC_DF_9464D_CondB_2814_S1-A2_1_4851.d	1	Q923D5|WBP11_MOUSE	Oxidation (M)	M2:Oxidation (M):29.32
FM(+15.99)LLLDEPT	73.94	1093.54	9	0	-3.6	1094.54	1	47.4749	1.5615-1.5778	4.19E2	5.62E3	2378683	88111	20240812_KP_AC_DF_9464D_CondB_2814_S1-A2_1_4851.d	2	Q99LE6|ABCF2_MOUSE	Oxidation (M)	M2:Oxidation (M):1000.00
FMAEMLETA	57.53	1041.45	9	0	-2.7	1042.46	1	40.5368	1.5000-1.5164	1.35E3	1.32E4	2026238	72470	20240812_KP_AC_DF_9464D_CondB_2814_S1-A2_1_4851.d	1	P43247|MSH2_MOUSE
FMATNDLMT	106.65	1042.45	9	0	2.3	1043.46	1	34.5701	1.5197-1.5360	2.43E2	2.64E3	1724760	57504	20240812_KP_AC_DF_9464D_CondB_2814_S1-A2_1_4851.d	1	Q6ZQ38|CAND1_MOUSE
FMESGGTVL	99.52	939.437	9	0	-0.4	940.444	1	33.579	1.4422-1.4587	2.47E4	6.41E5	1669933	54493	20240812_KP_AC_DF_9464D_CondB_2814_S1-A2_1_4851.d	3	Q9CX34|SGT1_MOUSE
FMFHGIHLL	81.05	1113.58	9	0	-5.7	557.794	2	46.9431	0.9259-0.9429	1.9E2	3.83E3	2351633	86969	20240812_KP_AC_DF_9464D_CondB_2814_S1-A2_1_4851.d	1	Q6DFV1|CNDG2_MOUSE
FMGAGDAPL	69.22	877.4	9	0	-1.2	878.407	1	35.3628	1.3783-1.3948	2.14E3	1.46E4	1761961	59653	20240812_KP_AC_DF_9464D_CondB_2814_S1-A2_1_4851.d	1	Q6GQX2|NCK5L_MOUSE
FMGENAITF	72.81	1028.46	9	0	-0.4	1029.47	1	45.1133	1.4948-1.5112	4.72E2	5.66E3	2257570	82822	20240812_KP_AC_DF_9464D_CondB_2814_S1-A2_1_4851.d	1	Q8BGD5|CPT1C_MOUSE
FMGLGLGNL	79.06	920.479	9	0	2.2	921.488	1	55.3535	1.4534-1.4698	3.43E2	1.15E4	2775775	105727	20240812_KP_AC_DF_9464D_CondB_2814_S1-A2_1_4851.d	3	A2A5R2|BIG2_MOUSE
FMKEMEGLL	84	1096.53	9	0	-0.1	1097.54	1	41.1011	1.5805-1.5968	5.18E3	9.83E4	2054973	73773	20240812_KP_AC_DF_9464D_CondB_2814_S1-A2_1_4851.d	3	Q923D5|WBP11_MOUSE
FMLLLDEPT	53.38	1077.54	9	0	2.6	1078.55	1	53.7193	1.5654-1.5818	6.65E3	9.95E4	2687889	101661	20240812_KP_AC_DF_9464D_CondB_2814_S1-A2_1_4851.d	2	Q99LE6|ABCF2_MOUSE
FMPEDIYVE	99.21	1141.5	9	0	-0.9	1142.51	1	40.485	1.5726-1.5889	1.77E3	1.38E4	2023047	72327	20240812_KP_AC_DF_9464D_CondB_2814_S1-A2_1_4851.d	3	P01863|GCAA_MOUSE;P01865|GCAM_MOUSE
FMQDASDVM	74.01	1042.41	9	0	-0.8	1043.42	1	28.8613	1.4967-1.5131	5.75E2	3.87E3	1432913	43025	20240812_KP_AC_DF_9464D_CondB_2814_S1-A2_1_4851.d	1	Q8BKC5|IPO5_MOUSE;Q8BKC5-2|IPO5_MOUSE
FMVEAAEFT	79.89	1043.46	9	0	5.7	1044.48	1	41.5001	1.5066-1.5229	1.87E2	3.51E3	2075799	74787	20240812_KP_AC_DF_9464D_CondB_2814_S1-A2_1_4851.d	1	E9Q555|RN213_MOUSE
FMVVQPQSL	50.69	1047.54	9	0	4.3	1048.55	1	41.6879	1.5354-1.5517	4.65E2	4.35E3	2085389	75233	20240812_KP_AC_DF_9464D_CondB_2814_S1-A2_1_4851.d	1	Q9JLY0|SOCS6_MOUSE
FNHANGLTL	52.42	985.498	9	0	-1.7	986.504	1	25.0332	1.4856-1.5020			1243220	34688	20240812_KP_AC_DF_9464D_CondB_2814_S1-A2_1_4851.d	1	P62715|PP2AB_MOUSE;P63330|PP2AA_MOUSE
FNLENVTVF	82.25	1081.54	9	0	3.1	1082.56	1	53.704	1.5589-1.5752	2.06E3	1.95E4	2689485	101733	20240812_KP_AC_DF_9464D_CondB_2814_S1-A2_1_4851.d	1	Q8R3N6|THOC1_MOUSE
FNLVNTASL	76.97	977.518	9	0	0.2	978.526	1	43.3636	1.4751-1.4915	1.11E3	1.48E4	2169958	79030	20240812_KP_AC_DF_9464D_CondB_2814_S1-A2_1_4851.d	1	P22437|PGH1_MOUSE
FPGFPAAAY	94.89	939.449	9	0	-4.2	940.452	1	44.319	1.4073-1.4238	9.87E2	8.35E3	2216192	81068	20240812_KP_AC_DF_9464D_CondB_2814_S1-A2_1_4851.d	1	Q920Q6-3|MSI2H_MOUSE;Q920Q6|MSI2H_MOUSE;Q920Q6-2|MSI2H_MOUSE
FQAASPAVM	81.32	920.443	9	0	1.2	921.451	1	27.2467	1.4067-1.4231	1.98E2	1.84E3	1354456	39244	20240812_KP_AC_DF_9464D_CondB_2814_S1-A2_1_4851.d	1	Q9D4H1|EXOC2_MOUSE
FQAHGLPEV	80.51	996.503	9	0	-2.5	499.257	2	28.4449	0.8430-0.8600	4.45E3	1.36E5	1413657	42057	20240812_KP_AC_DF_9464D_CondB_2814_S1-A2_1_4851.d	4	Q80XC3-2|US6NL_MOUSE;Q80XC3|US6NL_MOUSE
FQFPDVDFL	77.75	1126.53	9	0	3.2	1127.54	1	62.4016	1.5739-1.5902	3.33E3	7.61E4	3126541	119689	20240812_KP_AC_DF_9464D_CondB_2814_S1-A2_1_4851.d	2	Q06890|CLUS_MOUSE
FQGQNGNYT	87.43	1027.44	9	0	-4	1028.44	1	13.1222	1.4606-1.4771	2.22E2	1.94E3	640300	7840	20240812_KP_AC_DF_9464D_CondB_2814_S1-A2_1_4851.d	1	Q9D8P4|RM17_MOUSE
FQHPNTDML	82.12	1101.49	9	0	-3.3	551.751	2	24.0111	0.8852-0.9022	2.1E2	8.49E3	1192274	32510	20240812_KP_AC_DF_9464D_CondB_2814_S1-A2_1_4851.d	1	Q63918|CAVN2_MOUSE
FQHVGTSVF	55.89	1020.5	9	0	-3.7	511.257	2	27.4393	0.8471-0.8641	6.12E2	6.54E3	1362484	39652	20240812_KP_AC_DF_9464D_CondB_2814_S1-A2_1_4851.d	1	Q9ESP1|SDF2L_MOUSE
FQIPSQELA	72.92	1031.53	9	0	2.1	1032.54	1	37.2027	1.5007-1.5171			1859936	64664	20240812_KP_AC_DF_9464D_CondB_2814_S1-A2_1_4851.d	1	Q99LI5|ZN281_MOUSE
FQITSVTTA	84.84	966.502	9	0	2.6	967.512	1	33.2995	1.4488-1.4652	9.22E3	1.88E5	1657085	53837	20240812_KP_AC_DF_9464D_CondB_2814_S1-A2_1_4851.d	2	E9Q7M2|T22D2_MOUSE;E9Q7M2-2|T22D2_MOUSE
FQIVNPHLL	92.17	1079.61	9	0	-0.5	540.813	2	44.1674	0.9456-0.9625	7.71E3	1.4E5	2208211	80707	20240812_KP_AC_DF_9464D_CondB_2814_S1-A2_1_4851.d	3	P07742|RIR1_MOUSE
FQLGLQDAT	78.85	991.497	9	0	2.1	992.507	1	37.2762	1.4521-1.4685	2.92E3	1.23E5	1859942	64670	20240812_KP_AC_DF_9464D_CondB_2814_S1-A2_1_4851.d	4	P00405|COX2_MOUSE
FQLSLLAAM	82.34	992.537	9	0	-1.6	993.542	1	61.0406	1.5236-1.5400	1.21E3	1.59E4	3059667	116823	20240812_KP_AC_DF_9464D_CondB_2814_S1-A2_1_4851.d	1	Q9JIF7|COPB_MOUSE
FQNPSGSLA	82.37	919.44	9	0	-2.9	920.444	1	20.0396	1.3902-1.4067	1.77E3	6.11E4	991467	23727	20240812_KP_AC_DF_9464D_CondB_2814_S1-A2_1_4851.d	3	P0CG14|DERPC_MOUSE
FQNVNSVTL	87.02	1020.52	9	0	0.3	1021.53	1	32.6925	1.5066-1.5229	3.51E3	8.24E4	1626741	52449	20240812_KP_AC_DF_9464D_CondB_2814_S1-A2_1_4851.d	2	Q8CDN6|TXNL1_MOUSE
FQQRMQTHV	76.75	1173.57	9	0	-1	587.792	2	13.076	0.9042-0.9212	1.52E3	1.37E4	637168	7756	20240812_KP_AC_DF_9464D_CondB_2814_S1-A2_1_4851.d	1	Q80W68|KIRR1_MOUSE
FQQTATTTM	82.02	1027.46	9	0	-3	1028.47	1	16.9454	1.4928-1.5092	6.22E2	1.37E4	833092	16228	20240812_KP_AC_DF_9464D_CondB_2814_S1-A2_1_4851.d	1	Q3UA37|QRIC1_MOUSE
FQTENGVLL	81.01	1019.53	9	0	-0.1	1020.54	1	38.6124	1.5053-1.5216	1.45E3	9.83E3	1927003	67723	20240812_KP_AC_DF_9464D_CondB_2814_S1-A2_1_4851.d	1	Q8C4Y3-3|NELFB_MOUSE;Q8C4Y3|NELFB_MOUSE
FQVEHVAQL	40.06	1069.56	9	0	-1.7	535.784	2	30.4528	0.8716-0.8886	5.18E2	7.45E3	1516049	46913	20240812_KP_AC_DF_9464D_CondB_2814_S1-A2_1_4851.d	1	Q9DAR7|DCPS_MOUSE
FQVENFFTL	78.39	1143.56	9	0	-3	1144.56	1	61.093	1.5759-1.5922	1.06E2	2.26E3	3064430	117014	20240812_KP_AC_DF_9464D_CondB_2814_S1-A2_1_4851.d	1	Q3TLI0|TPC10_MOUSE
FQVTHTVAL	100.77	1014.55	9	0	-0.8	508.282	2	30.7838	0.8586-0.8757	8.15E3	2.42E5	1532077	47701	20240812_KP_AC_DF_9464D_CondB_2814_S1-A2_1_4851.d	3	Q9QYA2|TOM40_MOUSE
FQYDHEAFL	104.34	1168.52	9	0	5.3	1169.53	1	35.963	1.5805-1.5968	1.28E3	2.09E4	1795790	61478	20240812_KP_AC_DF_9464D_CondB_2814_S1-A2_1_4851.d	3	Q8BH97|RCN3_MOUSE;Q05186|RCN1_MOUSE
FQYELNNPM	100.76	1154.51	9	0	2.5	1155.52	1	36.8234	1.5798-1.5961			1840777	63793	20240812_KP_AC_DF_9464D_CondB_2814_S1-A2_1_4851.d	1	Q8BHN3|GANAB_MOUSE;Q8BHN3-3|GANAB_MOUSE;Q8BHN3-2|GANAB_MOUSE
FSADKVDTM	91.89	1012.45	9	0	-4.8	507.232	2	18.3455	0.8096-0.8266	7.29E2	1.44E4	903737	19817	20240812_KP_AC_DF_9464D_CondB_2814_S1-A2_1_4851.d	2	Q6DFW4|NOP58_MOUSE
FSATLTDTL	75.94	967.486	9	0	5.4	968.499	1	39.4904	1.4475-1.4639	5.78E2	6.46E3	1975003	70003	20240812_KP_AC_DF_9464D_CondB_2814_S1-A2_1_4851.d	1	Q4FZF3|DDX49_MOUSE
FSEENHEPL	74.24	1100.48	9	0	2.3	551.247	2	17.384	0.8743-0.8913			857227	17503	20240812_KP_AC_DF_9464D_CondB_2814_S1-A2_1_4851.d	1	Q9EQH3|VPS35_MOUSE
FSETNAATT	99.42	940.414	9	0	-1.7	941.419	1	12.8915	1.3882-1.4047	2.47E2	2.71E3	630826	7510	20240812_KP_AC_DF_9464D_CondB_2814_S1-A2_1_4851.d	1	Q9ERN0|SCAM2_MOUSE
FSFGFEDEL	77.76	1089.47	9	0	1.4	1090.47	1	53.5101	1.5315-1.5478	1.26E2	4.83E3	2683111	101455	20240812_KP_AC_DF_9464D_CondB_2814_S1-A2_1_4851.d	2	Q9D0R4|DDX56_MOUSE
FSFGNTSTL	100.09	972.455	9	0	1.3	973.464	1	38.9308	1.4554-1.4718	1.02E4	2.09E5	1944559	68515	20240812_KP_AC_DF_9464D_CondB_2814_S1-A2_1_4851.d	2	Q6PFD9|NUP98_MOUSE
FSFGSKNTL	91.27	999.503	9	0	-3.6	500.757	2	28.8014	0.8328-0.8498	1.73E3	3.68E4	1429747	42907	20240812_KP_AC_DF_9464D_CondB_2814_S1-A2_1_4851.d	2	Q9ERU9|RBP2_MOUSE
FSFINNSDL	90.64	1055.49	9	0	0.6	1056.5	1	44.8612	1.5151-1.5315	1.17E4	3.49E5	2241662	82154	20240812_KP_AC_DF_9464D_CondB_2814_S1-A2_1_4851.d	3	Q8BVG4|DPP9_MOUSE;Q8BVG4-2|DPP9_MOUSE
FSFSGFDTT	91.05	1007.42	9	0	-0.7	1008.43	1	42.0203	1.4784-1.4948	2.33E3	6.65E4	2101302	75906	20240812_KP_AC_DF_9464D_CondB_2814_S1-A2_1_4851.d	3	Q9QYI6|DNJB9_MOUSE
FSFSGSTLV	96.59	943.465	9	0	-2.5	944.47	1	43.6821	1.4363-1.4528			2187448	79756	20240812_KP_AC_DF_9464D_CondB_2814_S1-A2_1_4851.d	1	Q8BHN3|GANAB_MOUSE;Q8BHN3-3|GANAB_MOUSE;Q8BHN3-2|GANAB_MOUSE
FSGQLIATM	76.59	966.484	9	0	-0.8	967.491	1	40.0326	1.4475-1.4639	1.7E3	1.9E4	2000637	71253	20240812_KP_AC_DF_9464D_CondB_2814_S1-A2_1_4851.d	1	Q8C0D5|EFL1_MOUSE
FSGSNAEQM	33.49	969.386	9	0	-2.8	970.391	1	15.0273	1.4205-1.4370	1.52E3	1.46E4	740370	11898	20240812_KP_AC_DF_9464D_CondB_2814_S1-A2_1_4851.d	1	Q60875-4|ARHG2_MOUSE;Q60875|ARHG2_MOUSE;Q60875-3|ARHG2_MOUSE;Q60875-5|ARHG2_MOUSE;Q60875-2|ARHG2_MOUSE
FSGYLLYPM	77.16	1089.52	9	0	3.5	1090.53	1	53.8755	1.5177-1.5341	3.88E2	6.03E3	2702254	102310	20240812_KP_AC_DF_9464D_CondB_2814_S1-A2_1_4851.d	2	Q00780|CO8A1_MOUSE
FSHHSMVSM	99.73	1061.44	9	0	-4.3	531.726	2	16.2107	0.8484-0.8655	3.91E3	5.87E4	796377	14565	20240812_KP_AC_DF_9464D_CondB_2814_S1-A2_1_4851.d	2	Q80X50-3|UBP2L_MOUSE;Q80X50-2|UBP2L_MOUSE
FSISSALAM	28.6	925.458	9	0	-2	926.463	1	48.8495	1.4422-1.4587	5.07E3	4.56E4	2447091	90987	20240812_KP_AC_DF_9464D_CondB_2814_S1-A2_1_4851.d	1	Q9D154|ILEUA_MOUSE
FSITGSTYA	91.54	945.444	9	0	-2.9	946.449	1	31.1526	1.4396-1.4560	3.13E3	4.43E4	1546649	48557	20240812_KP_AC_DF_9464D_CondB_2814_S1-A2_1_4851.d	2	Q8R429|AT2A1_MOUSE;O55143-2|AT2A2_MOUSE;O55143|AT2A2_MOUSE
FSIVGGPVL	60.68	887.512	9	0	6.5	888.525	1	50.9479	1.4093-1.4258	1.03E2	1.94E3	2552303	95615	20240812_KP_AC_DF_9464D_CondB_2814_S1-A2_1_4851.d	1	Q6PDZ2|TAF1C_MOUSE
FSKESDDPM	99.3	1054.43	9	0	-3.9	528.219	2	14.0867	0.8259-0.8430	2.08E3	6.03E4	689559	9855	20240812_KP_AC_DF_9464D_CondB_2814_S1-A2_1_4851.d	2	P08113|ENPL_MOUSE
FSLALHSVF	92.18	1019.54	9	0	-3.6	510.777	2	47.949	0.8648-0.8818			2402566	89134	20240812_KP_AC_DF_9464D_CondB_2814_S1-A2_1_4851.d	1	Q9QZ03|S39A1_MOUSE
FSLASADLL	75.52	935.496	9	0	0.4	936.504	1	51.8258	1.4639-1.4803	1.72E3	3.4E4	2596888	97528	20240812_KP_AC_DF_9464D_CondB_2814_S1-A2_1_4851.d	2	Q6VGS5-2|DAPLE_MOUSE;Q6VGS5|DAPLE_MOUSE
FSLENLRTM	50.17	1109.55	9	0	-2.9	555.783	2	39.9442	0.8995-0.9164	6.89E2	8.25E3	1997455	71119	20240812_KP_AC_DF_9464D_CondB_2814_S1-A2_1_4851.d	1	Q80TG1-4|KANL1_MOUSE;Q80TG1|KANL1_MOUSE;Q80TG1-3|KANL1_MOUSE;Q80TG1-2|KANL1_MOUSE
FSLGNLEQF	68.86	1053.51	9	0	0.6	1054.52	1	51.358	1.5210-1.5373	7.51E3	7.59E4	2571412	96436	20240812_KP_AC_DF_9464D_CondB_2814_S1-A2_1_4851.d	1	Q3U182|CRTC2_MOUSE
FSLKKATFA	99.39	1011.58	9	0	-4.4	506.793	2	21.8234	0.8974-0.9144	4.76E2	7.84E3	1080847	27763	20240812_KP_AC_DF_9464D_CondB_2814_S1-A2_1_4851.d	1	Q8CGI1|F193A_MOUSE
FSLLLITSA	64.27	963.564	9	0	-3.2	964.568	1	59.7504	1.4797-1.4961	9.72E1	1.31E3	2996288	114404	20240812_KP_AC_DF_9464D_CondB_2814_S1-A2_1_4851.d	1	Q5DU37-2|ZFY26_MOUSE;Q5DU37|ZFY26_MOUSE
FSLLNSDSS	79.17	968.445	9	0	2.7	969.455	1	34	1.4468-1.4633	2.85E3	2.51E4	1694094	55794	20240812_KP_AC_DF_9464D_CondB_2814_S1-A2_1_4851.d	1	Q8BWR8|RHPN2_MOUSE
FSLMSTNTV	96.84	998.474	9	0	2.5	999.484	1	39.3371	1.4797-1.4961	3.58E3	7.47E4	1963769	69437	20240812_KP_AC_DF_9464D_CondB_2814_S1-A2_1_4851.d	2	Q99KN9|EPN4_MOUSE;Q99KN9-2|EPN4_MOUSE
FSLNGVELL	92.47	990.539	9	0	1.3	991.547	1	56.2428	1.5164-1.5328	5.63E2	4.97E3	2821811	107567	20240812_KP_AC_DF_9464D_CondB_2814_S1-A2_1_4851.d	1	Q9D8V0|HM13_MOUSE;Q9D8V0-4|HM13_MOUSE
FSLSLLGTL	44.5	949.548	9	0	-2.3	950.553	1	62.2807	1.4889-1.5053	1.08E4	1.57E5	3121751	119471	20240812_KP_AC_DF_9464D_CondB_2814_S1-A2_1_4851.d	2	P03903|NU4LM_MOUSE
FSLTKLLEA	72.98	1020.59	9	0	-4.4	511.298	2	48.9093	0.8675-0.8845	2.61E2	4.32E3	2451932	91256	20240812_KP_AC_DF_9464D_CondB_2814_S1-A2_1_4851.d	1	Q3UUX7|CD046_MOUSE
FSLTNGM(+15.99)YP	66.2	1044.46	9	0	-0.4	1045.47	1	34.9074	1.4987-1.5151	8.35E2	6.73E3	1747360	58768	20240812_KP_AC_DF_9464D_CondB_2814_S1-A2_1_4851.d	1	P47911|RL6_MOUSE	Oxidation (M)	M7:Oxidation (M):1000.00
FSLTNGMYP	65.93	1028.46	9	0	0.8	1029.47	1	42.124	1.5197-1.5360	3.35E4	6.02E5	2107693	76201	20240812_KP_AC_DF_9464D_CondB_2814_S1-A2_1_4851.d	2	P47911|RL6_MOUSE
FSLVGFTQM	91.21	1028.5	9	0	5.2	1029.51	1	54.3217	1.5347-1.5511	7.15E2	1E4	2721461	103229	20240812_KP_AC_DF_9464D_CondB_2814_S1-A2_1_4851.d	1	Q9CY27|TECR_MOUSE
FSLVSPASF	54	953.486	9	0	-0.7	954.492	1	49.674	1.4396-1.4560	2.19E2	2.77E3	2490188	92936	20240812_KP_AC_DF_9464D_CondB_2814_S1-A2_1_4851.d	1	P60764|RAC3_MOUSE;P63001|RAC1_MOUSE
FSM(+15.99)EEGDVL	77.13	1041.43	9	0	-3.3	1042.44	1	27.5719	1.4889-1.5053	1.42E2	2.12E3	1368866	39938	20240812_KP_AC_DF_9464D_CondB_2814_S1-A2_1_4851.d	1	Q9R210|TFEB_MOUSE	Oxidation (M)	M3:Oxidation (M):1000.00
FSMEEGDVL	82.85	1025.44	9	0	1.4	1026.45	1	39.311	1.4843-1.5007	5.5E3	1.21E5	1965367	69511	20240812_KP_AC_DF_9464D_CondB_2814_S1-A2_1_4851.d	2	Q9R210|TFEB_MOUSE
FSNLSTSQM	82.75	1013.45	9	0	2.1	1014.46	1	23.1526	1.4718-1.4882	4.9E2	4.3E3	1145884	30316	20240812_KP_AC_DF_9464D_CondB_2814_S1-A2_1_4851.d	1	O35382|EXOC4_MOUSE
FSNVNSIEF	72.89	1055.49	9	0	2.5	1056.5	1	39.098	1.5177-1.5341	1.55E2	2.86E3	1955786	69074	20240812_KP_AC_DF_9464D_CondB_2814_S1-A2_1_4851.d	1	Q61735|CD47_MOUSE;Q61735-2|CD47_MOUSE
FSPFNPTSL	41.86	1008.49	9	0	-2.3	1009.5	1	47.0426	1.4797-1.4961	1.38E3	1.76E4	2356402	87166	20240812_KP_AC_DF_9464D_CondB_2814_S1-A2_1_4851.d	1	Q9Z2U4|ELF4_MOUSE
FSPLNPVRV	104.98	1027.58	9	0	0.6	514.798	2	34.9901	0.8716-0.8886	7.28E3	8.86E4	1747437	58845	20240812_KP_AC_DF_9464D_CondB_2814_S1-A2_1_4851.d	4	Q9Z2X1|HNRPF_MOUSE;O35737|HNRH1_MOUSE;Q9Z2X1-2|HNRPF_MOUSE
FSPNNTVLA	91.39	961.487	9	0	2	962.496	1	27.6809	1.4436-1.4600	1.67E3	2.88E4	1373725	40225	20240812_KP_AC_DF_9464D_CondB_2814_S1-A2_1_4851.d	2	Q8BJW6|EIF2A_MOUSE
FSPPNGSLF	92.12	964.465	9	0	2.8	965.475	1	41.8618	1.4462-1.4626	6.01E2	9.16E3	2093364	75588	20240812_KP_AC_DF_9464D_CondB_2814_S1-A2_1_4851.d	2	A2A8U2-3|TM201_MOUSE;A2A8U2|TM201_MOUSE
FSQSGNPVM	64.29	965.428	9	0	6.9	966.442	1	20.2628	1.4278-1.4442	9.5E2	2.3E4	1002712	24304	20240812_KP_AC_DF_9464D_CondB_2814_S1-A2_1_4851.d	2	Q6PDG5-2|SMRC2_MOUSE;Q6PDG5|SMRC2_MOUSE;P97496-2|SMRC1_MOUSE;P97496|SMRC1_MOUSE
FSQSSGTLA	89.92	896.424	9	0	-1.2	897.43	1	16.4195	1.3889-1.4054	1.39E3	4.03E4	807678	15198	20240812_KP_AC_DF_9464D_CondB_2814_S1-A2_1_4851.d	2	P0CG14|DERPC_MOUSE
FSSQNNAFA	101.16	984.43	9	0	0.6	985.438	1	19.0046	1.4403-1.4567	3.66E3	1.48E5	935744	21344	20240812_KP_AC_DF_9464D_CondB_2814_S1-A2_1_4851.d	3	Q6PFD9|NUP98_MOUSE
FSTFGEVLM	68.67	1029.48	9	0	-0.8	1030.49	1	50.2029	1.5151-1.5315	1.2E3	1.22E4	2512457	93869	20240812_KP_AC_DF_9464D_CondB_2814_S1-A2_1_4851.d	1	Q921F2|TADBP_MOUSE
FSTQNPKDF	91.77	1082.5	9	0	-0.6	542.259	2	18.0477	0.8566-0.8736			891011	19283	20240812_KP_AC_DF_9464D_CondB_2814_S1-A2_1_4851.d	1	Q8K411-2|PREP_MOUSE;Q8K411|PREP_MOUSE;Q8K411-3|PREP_MOUSE
FSTSGHAYT	103.4	969.419	9	0	-2.2	485.716	2	13.226	0.8123-0.8293	1.56E3	8.96E3	645077	8045	20240812_KP_AC_DF_9464D_CondB_2814_S1-A2_1_4851.d	1	Q60931|VDAC3_MOUSE
FSTVNSSAA	82.49	882.408	9	0	-1.9	883.414	1	14.7193	1.3558-1.3724	6.03E2	5.45E3	721217	11033	20240812_KP_AC_DF_9464D_CondB_2814_S1-A2_1_4851.d	1	Q5SNZ0-2|GRDN_MOUSE;Q5SNZ0-3|GRDN_MOUSE;Q5SNZ0|GRDN_MOUSE
FSVEGQLEF	98.78	1054.5	9	0	-1.5	1055.5	1	45.464	1.5308-1.5472	7.35E4	2.68E6	2295860	84536	20240812_KP_AC_DF_9464D_CondB_2814_S1-A2_1_4851.d	5	P07901|HS90A_MOUSE;P11499|HS90B_MOUSE
FSVENKWRL	99.4	1177.62	9	0	-0.4	589.819	2	32.2085	0.9469-0.9639	3.35E2	6.55E3	1605820	51340	20240812_KP_AC_DF_9464D_CondB_2814_S1-A2_1_4851.d	2	P17665|COX7C_MOUSE
FSVKLSENM	99.96	1053.52	9	0	-1.8	527.765	2	31.1418	0.8743-0.8913	1.67E3	1.54E4	1548223	48607	20240812_KP_AC_DF_9464D_CondB_2814_S1-A2_1_4851.d	2	Q9CY66-3|GAR1_MOUSE;Q9CY66|GAR1_MOUSE;Q9CY66-2|GAR1_MOUSE
FSVNNLLGD	96.91	977.482	9	0	0.7	978.49	1	45.1561	1.4429-1.4593	6.94E2	8.43E3	2259229	82957	20240812_KP_AC_DF_9464D_CondB_2814_S1-A2_1_4851.d	1	Q91XB7|YIF1A_MOUSE
FSVSSSDLM	50.15	971.427	9	0	0.4	972.435	1	36.8667	1.4501-1.4666	3.4E3	3.21E4	1839180	63720	20240812_KP_AC_DF_9464D_CondB_2814_S1-A2_1_4851.d	1	Q8VEJ9|VPS4A_MOUSE
FSVTNPHTM	91.57	1032.47	9	0	-4.5	517.24	2	20.3995	0.8995-0.9164	6.52E2	7.72E3	1009109	24605	20240812_KP_AC_DF_9464D_CondB_2814_S1-A2_1_4851.d	1	Q8CDD9|LRIF1_MOUSE;Q8CDD9-2|LRIF1_MOUSE
FSWSNFTII	98.85	1113.55	9	0	1.3	1114.56	1	61.916	1.5648-1.5811	2.65E2	6.43E3	3104246	118730	20240812_KP_AC_DF_9464D_CondB_2814_S1-A2_1_4851.d	1	P03911|NU4M_MOUSE
FSYQFSDLD	98.34	1120.47	9	0	2.2	1121.48	1	39.3503	1.5491-1.5654	1.06E2	2.32E3	1968623	69719	20240812_KP_AC_DF_9464D_CondB_2814_S1-A2_1_4851.d	1	O08579|EMD_MOUSE
FSYSGWDTL	91.28	1074.47	9	0	1.5	1075.47	1	45.4254	1.5400-1.5563	6.63E2	9.1E3	2276786	83750	20240812_KP_AC_DF_9464D_CondB_2814_S1-A2_1_4851.d	2	Q8BGK6|YLAT2_MOUSE;Q9Z1K8|YLAT1_MOUSE;Q8BGK6-2|YLAT2_MOUSE
FSYSLGEAA	100.66	943.429	9	0	2.9	944.439	1	31.44	1.3974-1.4139	8.53E4	2.33E6	1564162	49306	20240812_KP_AC_DF_9464D_CondB_2814_S1-A2_1_4851.d	3	Q91YT7|YTHD2_MOUSE
FTADPLSLL	88.08	975.528	9	0	8.1	976.543	1	60.3715	1.4771-1.4935	2.44E2	7.61E3	3028001	115637	20240812_KP_AC_DF_9464D_CondB_2814_S1-A2_1_4851.d	2	Q4LDD4-3|ARAP1_MOUSE;Q4LDD4-2|ARAP1_MOUSE;Q4LDD4|ARAP1_MOUSE
FTASGMDEM	92.51	987.368	9	0	2.3	988.377	1	25.5706	1.4396-1.4560			1270312	35872	20240812_KP_AC_DF_9464D_CondB_2814_S1-A2_1_4851.d	1	Q99J77|SIAS_MOUSE
FTGSGADLL	79.81	879.434	9	0	1.4	880.442	1	34.6841	1.3704-1.3869	5.08E3	1.02E5	1727947	57643	20240812_KP_AC_DF_9464D_CondB_2814_S1-A2_1_4851.d	2	Q3TCJ1|ABRX2_MOUSE
FTHHPLPVL	76.5	1059.59	9	0	-3.7	530.799	2	28.3398	0.8763-0.8933	9.15E2	1.01E4	1407266	41762	20240812_KP_AC_DF_9464D_CondB_2814_S1-A2_1_4851.d	1	P70257-1|NFIX_MOUSE;P70257|NFIX_MOUSE
FTIANPTLA	77.15	946.512	9	0	1.8	947.521	1	38.874	1.4218-1.4383	6.66E2	8.25E3	1941366	68370	20240812_KP_AC_DF_9464D_CondB_2814_S1-A2_1_4851.d	1	Q6P7W5|SEN2_MOUSE
FTIENKTPQ	78.43	1076.55	9	0	-4.8	539.28	2	16.7081	0.8457-0.8627	1.08E3	1.56E4	822025	15829	20240812_KP_AC_DF_9464D_CondB_2814_S1-A2_1_4851.d	1	Q78PY7|SND1_MOUSE
FTITGHAET	99.43	975.466	9	0	-3.7	488.739	2	17.8399	0.8403-0.8573	1.6E3	8.13E4	881372	18788	20240812_KP_AC_DF_9464D_CondB_2814_S1-A2_1_4851.d	3	Q64152-2|BTF3_MOUSE;Q64152|BTF3_MOUSE
FTLGKQEVI	99.59	1033.58	9	0	-5.1	517.795	2	32.837	0.8566-0.8736	6.33E2	8.43E3	1636333	52897	20240812_KP_AC_DF_9464D_CondB_2814_S1-A2_1_4851.d	1	P26883|FKB1A_MOUSE
FTLGNVVGM	86.21	936.474	9	0	0.2	937.481	1	47.7853	1.4429-1.4593	3.37E4	9.44E5	2388211	88495	20240812_KP_AC_DF_9464D_CondB_2814_S1-A2_1_4851.d	3	P0DP99|STMP1_MOUSE
FTLGNVVGM(+15.99)	85.41	952.469	9	0	-0.3	953.476	1	38.1561	1.4449-1.4613	1.5E3	1.81E4	1901517	66621	20240812_KP_AC_DF_9464D_CondB_2814_S1-A2_1_4851.d	2	P0DP99|STMP1_MOUSE	Oxidation (M)	M9:Oxidation (M):1000.00
FTSENFSAA	58.78	972.419	9	0	-2.1	973.424	1	21.2516	1.4199-1.4363	1.06E3	7.31E3	1050515	26387	20240812_KP_AC_DF_9464D_CondB_2814_S1-A2_1_4851.d	1	Q9D4H1|EXOC2_MOUSE
FTTGSQDAL	84.46	938.434	9	0	0.4	939.442	1	20.6479	1.4100-1.4264	3.03E3	1.11E5	1021947	25251	20240812_KP_AC_DF_9464D_CondB_2814_S1-A2_1_4851.d	3	Q6NZC7|S23IP_MOUSE
FTTQGQSEL	91.02	1009.47	9	0	0.4	1010.48	1	19.1856	1.4843-1.5007			948524	21932	20240812_KP_AC_DF_9464D_CondB_2814_S1-A2_1_4851.d	1	Q9CQC6|5MP2_MOUSE
FTVTGTSLL	70.99	937.512	9	0	0.6	938.52	1	44.9142	1.4606-1.4771	3.84E3	3.62E4	2246415	82335	20240812_KP_AC_DF_9464D_CondB_2814_S1-A2_1_4851.d	1	Q3U821|WDR75_MOUSE
FTVVAAALL	85.57	903.543	9	0	-1.4	904.549	1	55.3769	1.4350-1.4514			2777324	105752	20240812_KP_AC_DF_9464D_CondB_2814_S1-A2_1_4851.d	1	P20029|BIP_MOUSE
FVAEGGPEL	71.74	917.449	9	0	4.4	918.461	1	30.7078	1.4047-1.4212	1.45E2	3.64E3	1528892	47564	20240812_KP_AC_DF_9464D_CondB_2814_S1-A2_1_4851.d	2	Q8CH02|SUGP1_MOUSE
FVAVSLPTL	69.4	945.553	9	0	1.2	946.562	1	54.7131	1.4554-1.4718			2743819	104251	20240812_KP_AC_DF_9464D_CondB_2814_S1-A2_1_4851.d	2	P28660-2|NCKP1_MOUSE;P28660|NCKP1_MOUSE
FVFSLVDAM	96.77	1027.5	9	0	-2.4	1028.51	1	60.2556	1.5118-1.5282	1.21E3	1.16E4	3018474	115254	20240812_KP_AC_DF_9464D_CondB_2814_S1-A2_1_4851.d	1	P08249|MDHM_MOUSE
FVGEKVTEM	80.63	1038.51	9	0	-2	520.259	2	21.0904	0.8478-0.8648	2.89E2	6.22E3	1042610	26102	20240812_KP_AC_DF_9464D_CondB_2814_S1-A2_1_4851.d	1	P48455|PP2BC_MOUSE;P63328-2|PP2BA_MOUSE;P63328|PP2BA_MOUSE;P48453-2|PP2BB_MOUSE;P48453|PP2BB_MOUSE
FVGTPAEVA	29.67	889.455	9	0	1.4	890.463	1	24.3322	1.3704-1.3869	1.5E2	2.41E3	1209739	33211	20240812_KP_AC_DF_9464D_CondB_2814_S1-A2_1_4851.d	1	Q9CR62|M2OM_MOUSE
FVHMLNATM	99.43	1062.5	9	0	0.2	532.257	2	33.1782	0.8723-0.8893	3.06E3	3.74E4	1652297	53621	20240812_KP_AC_DF_9464D_CondB_2814_S1-A2_1_4851.d	1	P26638|SYSC_MOUSE
FVIQNLGLL	47.39	1015.61	9	0	2.7	1016.62	1	59.0995	1.5354-1.5517	7.11E2	7.75E3	2961502	113146	20240812_KP_AC_DF_9464D_CondB_2814_S1-A2_1_4851.d	1	Q75N73|S39AE_MOUSE;Q75N73-3|S39AE_MOUSE
FVIRNIVEA	103.64	1059.61	9	0	2.4	1060.62	1	36.1916	1.5589-1.5752	2.91E4	4.78E5	1805384	61928	20240812_KP_AC_DF_9464D_CondB_2814_S1-A2_1_4851.d	3	P62855|RS26_MOUSE
FVISLDPPI	46.53	999.564	9	0	7.9	1000.58	1	58.0192	1.5040-1.5203	2.77E2	2.91E3	2912301	111189	20240812_KP_AC_DF_9464D_CondB_2814_S1-A2_1_4851.d	1	Q08943|SSRP1_MOUSE;Q08943-2|SSRP1_MOUSE
FVLDGQQHM	69.79	1073.5	9	0	-4.5	537.753	2	24.3079	0.8729-0.8899	1E2	2.22E3	1206568	33088	20240812_KP_AC_DF_9464D_CondB_2814_S1-A2_1_4851.d	1	P97367-3|MEIS2_MOUSE;P97367-4|MEIS2_MOUSE;P97367-2|MEIS2_MOUSE;P97367|MEIS2_MOUSE
FVLIAGEPL	62.78	957.553	9	0	2.6	958.563	1	52.2634	1.4797-1.4961	4.41E2	4.4E3	2617685	98513	20240812_KP_AC_DF_9464D_CondB_2814_S1-A2_1_4851.d	1	Q9D711|PIR_MOUSE
FVLLNFAEM	77.58	1082.55	9	0	5.3	1083.56	1	62.1337	1.5720-1.5883	2.29E2	5.31E3	3115448	119264	20240812_KP_AC_DF_9464D_CondB_2814_S1-A2_1_4851.d	1	Q9EQH3|VPS35_MOUSE
FVLTSLMAL	38.73	993.557	9	0	1.5	994.566	1	63.0261	1.5328-1.5491			3161804	121424	20240812_KP_AC_DF_9464D_CondB_2814_S1-A2_1_4851.d	1	Q3UJU9|RMD3_MOUSE
FVLVAETTM	83.34	1009.52	9	0	1.8	1010.52	1	43.4243	1.4902-1.5066	4.12E2	8.58E3	2173168	79192	20240812_KP_AC_DF_9464D_CondB_2814_S1-A2_1_4851.d	2	Q9D7N9|APMAP_MOUSE
FVLVLYDEI	90.91	1109.6	9	0	3.2	1110.61	1	60.2413	1.5733-1.5896	1.56E2	5.79E3	3021687	115419	20240812_KP_AC_DF_9464D_CondB_2814_S1-A2_1_4851.d	2	P48962|ADT1_MOUSE;P51881|ADT2_MOUSE
FVNDDRHVM	93.18	1131.51	9	0	-4.2	566.761	2	14.5393	0.8811-0.8981			713341	10777	20240812_KP_AC_DF_9464D_CondB_2814_S1-A2_1_4851.d	1	Q9Z1X4-2|ILF3_MOUSE;Q9Z1X4|ILF3_MOUSE;Q9Z1X4-3|ILF3_MOUSE
FVNGAGLAM	88.46	878.432	9	0	2.6	879.442	1	33.7843	1.4080-1.4245	5.41E2	1.06E4	1684404	55248	20240812_KP_AC_DF_9464D_CondB_2814_S1-A2_1_4851.d	1	Q9Z2I8-2|SUCB2_MOUSE;Q9Z2I8|SUCB2_MOUSE
FVSENSVVA	62	950.471	9	0	-2.5	951.476	1	21.7626	1.4014-1.4179	8.65E2	1.15E4	1076052	27540	20240812_KP_AC_DF_9464D_CondB_2814_S1-A2_1_4851.d	1	Q9R0Q6|ARC1A_MOUSE
FVTSNTQEL	90.09	1037.5	9	0	0.5	1038.51	1	23.432	1.4908-1.5072	2.16E4	8.56E5	1158562	30802	20240812_KP_AC_DF_9464D_CondB_2814_S1-A2_1_4851.d	6	Q99MR6|SRRT_MOUSE;Q99MR6-4|SRRT_MOUSE;Q99MR6-3|SRRT_MOUSE;Q99MR6-2|SRRT_MOUSE
FVVPNQKEL	75.86	1072.59	9	0	4.3	537.305	2	28.1555	0.8852-0.9022	5.06E2	6.57E3	1399251	41367	20240812_KP_AC_DF_9464D_CondB_2814_S1-A2_1_4851.d	1	Q9CZW4|ACSL3_MOUSE
FVVTALDEI	50.28	1005.54	9	0	-3.1	1006.54	1	50.5539	1.4987-1.5151	2.7E2	4.06E3	2533149	94749	20240812_KP_AC_DF_9464D_CondB_2814_S1-A2_1_4851.d	1	Q6P1B1|XPP1_MOUSE
FVWVNSASA	80.85	979.476	9	0	-1.2	980.482	1	35.26	1.4508-1.4672	2.69E3	4.96E4	1760344	59560	20240812_KP_AC_DF_9464D_CondB_2814_S1-A2_1_4851.d	2	Q2PFD7|PSD3_MOUSE;Q2PFD7-4|PSD3_MOUSE;Q2PFD7-2|PSD3_MOUSE
FVYENPVSL	83.11	1066.53	9	0	1.5	1067.54	1	41.8411	1.5445-1.5609	2.78E2	5.39E3	2093323	75547	20240812_KP_AC_DF_9464D_CondB_2814_S1-A2_1_4851.d	1	Q8VEK2|RHBD2_MOUSE
FYPFPVPPL	105.89	1075.57	9	0	2.4	1076.58	1	62.7066	1.5458-1.5622	4.86E3	2.56E4	3139298	120254	20240812_KP_AC_DF_9464D_CondB_2814_S1-A2_1_4851.d	1	Q9Z108|STAU1_MOUSE
GAFSNPETL	72.31	934.44	9	0	-3.8	935.443	1	28.5074	1.4238-1.4403	8.73E2	7.85E3	1415272	42148	20240812_KP_AC_DF_9464D_CondB_2814_S1-A2_1_4851.d	1	Q9D2R0|AACS_MOUSE
GAGVGKTVL	92.16	800.476	9	0	1.3	801.484	1	17.5871	1.3287-1.3453	9.78E2	2.83E4	868498	18106	20240812_KP_AC_DF_9464D_CondB_2814_S1-A2_1_4851.d	2	P56480|ATPB_MOUSE
GAIGNPEVL	90.67	868.465	9	0	-2.4	869.471	1	30.8247	1.3829-1.3994	3.72E3	1.4E5	1532087	47711	20240812_KP_AC_DF_9464D_CondB_2814_S1-A2_1_4851.d	3	Q99LN9-2|DOHH_MOUSE;Q99LN9|DOHH_MOUSE
GAPIGGVLF	29.81	829.47	9	0	-4.5	830.473	1	48.3302	1.3545-1.3710	1.9E2	3.5E3	2419987	89791	20240812_KP_AC_DF_9464D_CondB_2814_S1-A2_1_4851.d	1	Q9WVD4|CLCN5_MOUSE;Q9WVD4-2|CLCN5_MOUSE;Q61418|CLCN4_MOUSE
GAPLNLVDL	32.27	910.512	9	0	-1.9	911.518	1	50.3397	1.4212-1.4376	4.29E3	4.72E4	2518800	94116	20240812_KP_AC_DF_9464D_CondB_2814_S1-A2_1_4851.d	2	Q9QWT9-2|KIFC1_MOUSE;Q9QWT9-3|KIFC1_MOUSE;Q9QWT9|KIFC1_MOUSE
GAPPAMPLL	98.77	865.473	9	0	-1.3	866.479	1	46.1473	1.3829-1.3994			2311809	85245	20240812_KP_AC_DF_9464D_CondB_2814_S1-A2_1_4851.d	1	Q9CW46|RAVR1_MOUSE
GAPSGQTEL	83.76	858.408	9	0	-1.5	859.414	1	15.5691	1.3572-1.3737	9.36E2	1.36E4	761042	12758	20240812_KP_AC_DF_9464D_CondB_2814_S1-A2_1_4851.d	2	Q6PAL7|AHDC1_MOUSE
GASGMLTPM	29.31	863.388	9	0	2.3	864.397	1	30.9921	1.3631-1.3796	1.05E3	1.05E4	1541818	48298	20240812_KP_AC_DF_9464D_CondB_2814_S1-A2_1_4851.d	1	Q7TN29|SMAP2_MOUSE
GAVENPEYL	75.62	990.466	9	0	-0.4	991.473	1	26.123	1.4403-1.4567	1.28E3	1.01E4	1293983	36683	20240812_KP_AC_DF_9464D_CondB_2814_S1-A2_1_4851.d	1	P70424|ERBB2_MOUSE
GAVYQAAAL	69.89	862.455	9	0	-0.1	863.462	1	27.1696	1.3625-1.3790	9.03E2	1.11E4	1348098	38982	20240812_KP_AC_DF_9464D_CondB_2814_S1-A2_1_4851.d	1	Q9JKR6|HYOU1_MOUSE
GAYNAKIGY	81.36	955.476	9	0	-7.2	478.742	2	17.4792	0.8321-0.8491	1.65E3	1.97E4	860447	17675	20240812_KP_AC_DF_9464D_CondB_2814_S1-A2_1_4851.d	1	Q9D864|ARP6_MOUSE
GEELQMEPV	60.69	1030.46	9	0	-2.4	1031.47	1	30.2903	1.4895-1.5059	2.15E2	3.76E3	1509693	46653	20240812_KP_AC_DF_9464D_CondB_2814_S1-A2_1_4851.d	1	Q9Z0S9|PRAF1_MOUSE
GFAEAIHSP	99.35	927.445	9	0	-5.5	464.727	2	20.7947	0.8082-0.8253	3.11E3	2.94E4	1026734	25466	20240812_KP_AC_DF_9464D_CondB_2814_S1-A2_1_4851.d	3	F6ZDS4|TPR_MOUSE
GFIDLEEYI	80.01	1097.53	9	0	-0.9	1098.53	1	58.977	1.5713-1.5876	5.64E3	1.22E5	2953589	112853	20240812_KP_AC_DF_9464D_CondB_2814_S1-A2_1_4851.d	2	O35887|CALU_MOUSE
GGALFVHRD	71.06	970.498	9	0	-5.3	486.254	2	16.9284	0.8512-0.8682	5.59E2	8.11E3	833135	16271	20240812_KP_AC_DF_9464D_CondB_2814_S1-A2_1_4851.d	1	Q9D6J6|NDUV2_MOUSE
GGFANFDAF	98.79	944.403	9	0	5.6	945.415	1	46.6647	1.4159-1.4324	1.84E2	3.01E3	2337283	86335	20240812_KP_AC_DF_9464D_CondB_2814_S1-A2_1_4851.d	1	Q80WC7|AGFG2_MOUSE
GGGMGGGMF	74.1	769.289	9	0	-0.7	770.295	1	47.6053	1.1576-1.1744	3E3	5.09E4	2383474	88330	20240812_KP_AC_DF_9464D_CondB_2814_S1-A2_1_4851.d	1	P63038-2|CH60_MOUSE;P63038|CH60_MOUSE
GGGYLLSGF	61.09	869.428	9	0	-2.5	870.433	1	46.57	1.3710-1.3875	6.58E2	6.21E3	2330895	86043	20240812_KP_AC_DF_9464D_CondB_2814_S1-A2_1_4851.d	1	Q8CE96-3|TRM6_MOUSE;Q8CE96|TRM6_MOUSE
GGGYTIRNV	81.63	935.482	9	0	-7.4	468.745	2	17.5252	0.8266-0.8437	4.25E3	1.33E5	862048	17752	20240812_KP_AC_DF_9464D_CondB_2814_S1-A2_1_4851.d	2	P70288|HDAC2_MOUSE;O09106|HDAC1_MOUSE
GGIQNVGHI	78.59	893.472	9	0	-1.2	894.478	1	19.1722	1.3908-1.4073	1.13E3	1.82E4	943775	21755	20240812_KP_AC_DF_9464D_CondB_2814_S1-A2_1_4851.d	2	P24547|IMDH2_MOUSE
GGLAAQEVM	89.9	874.422	9	0	9	875.437	1	25.175	1.3803-1.3968	4.95E2	3.26E3	1249623	34995	20240812_KP_AC_DF_9464D_CondB_2814_S1-A2_1_4851.d	1	Q02053|UBA1_MOUSE
GGLFGTSSF	91.55	871.408	9	0	0.4	872.415	1	43.4479	1.3776-1.3941	2.53E2	3.13E3	2173135	79159	20240812_KP_AC_DF_9464D_CondB_2814_S1-A2_1_4851.d	1	Q6PFD9|NUP98_MOUSE
GGPENTLVF	67.63	932.46	9	0	1.4	933.469	1	38.5967	1.4330-1.4495	2.05E4	6.59E5	1928624	67820	20240812_KP_AC_DF_9464D_CondB_2814_S1-A2_1_4851.d	4	Q8BX02|KANK2_MOUSE;Q8BX02-2|KANK2_MOUSE
GGPENVAEM	80.19	902.38	9	0	-3.8	903.384	1	18.8695	1.3671-1.3836			932517	21165	20240812_KP_AC_DF_9464D_CondB_2814_S1-A2_1_4851.d	1	Q689Z5-2|SBNO1_MOUSE;Q689Z5|SBNO1_MOUSE
GGTFDVSIL	55.38	907.465	9	0	2.6	908.475	1	48.9877	1.4350-1.4514	1.58E3	1.81E4	2450301	91149	20240812_KP_AC_DF_9464D_CondB_2814_S1-A2_1_4851.d	1	P17879|HS71B_MOUSE;P17156|HSP72_MOUSE;Q61696|HS71A_MOUSE;P63017|HSP7C_MOUSE
GGTFDVSLL	55.38	907.465	9	0	2.6	908.475	1	48.9877	1.4350-1.4514	1.58E3	1.81E4	2450301	91149	20240812_KP_AC_DF_9464D_CondB_2814_S1-A2_1_4851.d	1	P20029|BIP_MOUSE
GILANDGVL	51.38	870.481	9	0	3.3	871.491	1	40.2928	1.3948-1.4113	1.76E3	3.83E4	2013443	71867	20240812_KP_AC_DF_9464D_CondB_2814_S1-A2_1_4851.d	2	Q9R1P0|PSA4_MOUSE
GIVTNWDDM	99.13	1049.45	9	0	2.4	1050.46	1	39.9533	1.5000-1.5164	1.27E4	2.37E5	1994227	70939	20240812_KP_AC_DF_9464D_CondB_2814_S1-A2_1_4851.d	2	P63260|ACTG_MOUSE;P60710|ACTB_MOUSE
GIVTNWDDM(+15.99)	98.93	1065.44	9	0	1.7	1066.45	1	29.5225	1.5033-1.5197	9.71E2	1.56E4	1468030	44614	20240812_KP_AC_DF_9464D_CondB_2814_S1-A2_1_4851.d	3	P63260|ACTG_MOUSE;P60710|ACTB_MOUSE	Oxidation (M)	M9:Oxidation (M):1000.00
GLGTNTSLA	82.12	832.429	9	0	0.2	833.437	1	19.9454	1.3651-1.3816	9.84E4	1.75E6	981824	23228	20240812_KP_AC_DF_9464D_CondB_2814_S1-A2_1_4851.d	3	Q9Z1R2|BAG6_MOUSE
GLLALGDYM	76.4	951.473	9	0	0.7	952.481	1	53.1232	1.5092-1.5256	5.31E3	9.54E4	2662376	100532	20240812_KP_AC_DF_9464D_CondB_2814_S1-A2_1_4851.d	2	Q91VC3|IF4A3_MOUSE
GLMVGGVVI	55.83	843.489	9	0	-1.4	844.495	1	50.4767	1.4007-1.4172	2.71E3	2.53E4	2526764	94460	20240812_KP_AC_DF_9464D_CondB_2814_S1-A2_1_4851.d	1	P12023-2|A4_MOUSE;P12023-3|A4_MOUSE;P12023|A4_MOUSE
GLNLNTSYP	42.97	977.482	9	0	-0.2	978.489	1	31.6691	1.4830-1.4994	1.5E3	4.84E3	1573739	49739	20240812_KP_AC_DF_9464D_CondB_2814_S1-A2_1_4851.d	1	P47713|PA24A_MOUSE
GLRIHFVVD	60.9	1054.59	9	0	-3.4	528.302	2	34.2603	0.8797-0.8967	4.87E2	4.65E3	1707064	56572	20240812_KP_AC_DF_9464D_CondB_2814_S1-A2_1_4851.d	1	Q9D270|ZDH21_MOUSE
GM(+15.99)GFGLERM	103.47	1012.45	9	0	-0.7	507.23	2	27.2312	0.8409-0.8580	4.8E3	4.63E4	1346479	38887	20240812_KP_AC_DF_9464D_CondB_2814_S1-A2_1_4851.d	2	Q9D0E1-2|HNRPM_MOUSE;Q9D0E1|HNRPM_MOUSE	Oxidation (M)	M2:Oxidation (M):79.54
GM(+15.99)GFGLERM(+15.99)	41.58	1028.44	9	0	-2.8	515.227	2	18.3037	0.8437-0.8607	1.91E3	1.54E4	898928	19580	20240812_KP_AC_DF_9464D_CondB_2814_S1-A2_1_4851.d	1	Q9D0E1-2|HNRPM_MOUSE;Q9D0E1|HNRPM_MOUSE	Oxidation (M); Oxidation (M)	M2:Oxidation (M):1000.00;M9:Oxidation (M):1000.00
GMGFGLERM	99.76	996.452	9	0	-5.7	499.231	2	34.8756	0.8409-0.8580	1.09E4	2.01E5	1736052	58128	20240812_KP_AC_DF_9464D_CondB_2814_S1-A2_1_4851.d	3	Q9D0E1-2|HNRPM_MOUSE;Q9D0E1|HNRPM_MOUSE
GMGFGLERM(+15.99)	104.1	1012.45	9	0	-6.1	507.228	2	24.9086	0.8457-0.8627	2.81E3	6.69E4	1238450	34490	20240812_KP_AC_DF_9464D_CondB_2814_S1-A2_1_4851.d	3	Q9D0E1-2|HNRPM_MOUSE;Q9D0E1|HNRPM_MOUSE	Oxidation (M)	M9:Oxidation (M):71.72
GMGMGLDRM	98.54	966.409	9	0	-5.7	484.209	2	26.8722	0.8150-0.8321	1.98E3	2.33E4	1332197	38321	20240812_KP_AC_DF_9464D_CondB_2814_S1-A2_1_4851.d	2	Q8C854-1|MYEF2_MOUSE;Q8C854|MYEF2_MOUSE;Q8C854-3|MYEF2_MOUSE;Q8C854-2|MYEF2_MOUSE
GMGYGDYPM	62	989.362	9	0	3.2	990.373	1	30.47	1.4771-1.4935			1517670	47010	20240812_KP_AC_DF_9464D_CondB_2814_S1-A2_1_4851.d	1	Q9D6J5|NDUB8_MOUSE
GMHVNGAPP	93.5	878.407	9	0	0	879.414	1	13.8413	1.3439-1.3605	1.99E4	2.41E5	676809	9297	20240812_KP_AC_DF_9464D_CondB_2814_S1-A2_1_4851.d	6	Q8BIQ5-2|CSTF2_MOUSE;Q8BIQ5|CSTF2_MOUSE
GMNLELYYQ	100.5	1129.51	9	0	-2.2	1130.52	1	40.2053	1.5772-1.5935			2011817	71765	20240812_KP_AC_DF_9464D_CondB_2814_S1-A2_1_4851.d	2	Q9EPV8|UBL5_MOUSE
GMWASVDAM	68.94	966.394	9	0	1.6	967.403	1	39.9311	1.4646-1.4810	6.85E2	9.28E3	1995868	71056	20240812_KP_AC_DF_9464D_CondB_2814_S1-A2_1_4851.d	1	Q80W54|FACE1_MOUSE
GPHSMRYFE	41.35	1122.49	9	0	-0.6	562.253	2	16.6778	0.8879-0.9049	1.67E3	1.18E4	817309	15685	20240812_KP_AC_DF_9464D_CondB_2814_S1-A2_1_4851.d	1	P01899|HA11_MOUSE;P01897|HA1L_MOUSE
GQFTLRDMY	97.28	1129.52	9	0	-0.7	565.768	2	34.0469	0.9069-0.9239	3.07E2	4.1E3	1697358	56010	20240812_KP_AC_DF_9464D_CondB_2814_S1-A2_1_4851.d	1	P14576|SRP54_MOUSE
GQLEILEFL	81.93	1060.58	9	0	1.2	1061.59	1	63.5318	1.5387-1.5550			3187510	122746	20240812_KP_AC_DF_9464D_CondB_2814_S1-A2_1_4851.d	2	P62774|MTPN_MOUSE
GQLPNLDLL	53.8	981.549	9	0	-2.3	982.554	1	52.4581	1.5026-1.5190	6.35E2	1.28E4	2630439	99075	20240812_KP_AC_DF_9464D_CondB_2814_S1-A2_1_4851.d	2	Q9WTK3|GPAA1_MOUSE
GQMAMGGAM	64.49	852.329	9	0	-3.2	853.334	1	20.5732	1.3631-1.3796	3.32E3	3.11E4	1015511	24911	20240812_KP_AC_DF_9464D_CondB_2814_S1-A2_1_4851.d	1	Q99K48|NONO_MOUSE
GSGFTSLLM	77.86	911.442	9	0	0.3	912.45	1	49.7233	1.4370-1.4534	2.56E3	4.44E4	2488556	92828	20240812_KP_AC_DF_9464D_CondB_2814_S1-A2_1_4851.d	2	P68369|TBA1A_MOUSE;P68373|TBA1C_MOUSE;P68368|TBA4A_MOUSE;P05213|TBA1B_MOUSE
GSIANLTEL	73.54	916.486	9	0	-0.2	917.494	1	40.8831	1.4139-1.4304	1.04E3	1.37E4	2043803	73271	20240812_KP_AC_DF_9464D_CondB_2814_S1-A2_1_4851.d	1	Q99NH0|ANR17_MOUSE;Q99NH0-3|ANR17_MOUSE
GSIVNEGYL	90.7	950.471	9	0	-1	951.477	1	33.9951	1.4514-1.4679	1.45E3	1.5E4	1694116	55816	20240812_KP_AC_DF_9464D_CondB_2814_S1-A2_1_4851.d	1	O55100-2|SNG1_MOUSE;O55100|SNG1_MOUSE
GSIVNVSSM	72.73	892.432	9	0	-2.4	893.438	1	30.6065	1.3869-1.4034	3.72E2	1.71E4	1522475	47243	20240812_KP_AC_DF_9464D_CondB_2814_S1-A2_1_4851.d	2	P08074|CBR2_MOUSE
GSIVTVSVM	97.22	891.473	9	0	-0.7	892.48	1	39.083	1.4080-1.4245	2.95E3	5.45E4	1951008	68868	20240812_KP_AC_DF_9464D_CondB_2814_S1-A2_1_4851.d	2	Q9WV55|VAPA_MOUSE
GSLASLDSL	81.08	861.444	9	0	5.3	862.456	1	39.1307	1.3697-1.3862	4.09E3	8.55E4	1957344	69108	20240812_KP_AC_DF_9464D_CondB_2814_S1-A2_1_4851.d	3	P30999-3|CTND1_MOUSE;P30999-2|CTND1_MOUSE;P30999|CTND1_MOUSE
GSLDNITHV	98.32	954.477	9	0	-4.1	478.244	2	23.7588	0.8191-0.8362	2.61E3	3.45E4	1177883	31835	20240812_KP_AC_DF_9464D_CondB_2814_S1-A2_1_4851.d	3	P10637|TAU_MOUSE;P10637-3|TAU_MOUSE;P10637-6|TAU_MOUSE;P10637-4|TAU_MOUSE;P10637-2|TAU_MOUSE;P10637-5|TAU_MOUSE
GSLPNVNQI	70.13	940.498	9	0	-1.9	941.503	1	32.0065	1.4403-1.4567	3.9E2	5.58E3	1594500	50688	20240812_KP_AC_DF_9464D_CondB_2814_S1-A2_1_4851.d	1	Q68ED7|CRTC1_MOUSE;Q3U182|CRTC2_MOUSE
GSLSNLQVT	54.56	917.482	9	0	-0.8	918.488	1	25.3687	1.4343-1.4508	9.97E2	1.68E4	1257597	35349	20240812_KP_AC_DF_9464D_CondB_2814_S1-A2_1_4851.d	2	P63276|RS17_MOUSE
GSLSSLLHL	68.85	925.523	9	0	-2.2	463.768	2	47.6961	0.8423-0.8593	4.16E2	5.21E3	2389807	88567	20240812_KP_AC_DF_9464D_CondB_2814_S1-A2_1_4851.d	2	Q8K1L0-2|CREB5_MOUSE;Q8K1L0|CREB5_MOUSE
GSLTGADTF	98.29	867.397	9	0	-0.1	868.405	1	25.8272	1.3658-1.3823	3.52E3	5.86E4	1275089	36077	20240812_KP_AC_DF_9464D_CondB_2814_S1-A2_1_4851.d	3	P47857-3|PFKAM_MOUSE;P47857|PFKAM_MOUSE;P47857-2|PFKAM_MOUSE
GSMSGMSTV	86.63	855.347	9	0	-1.4	856.353	1	18.6851	1.3545-1.3710	1.4E3	1.65E4	919646	20486	20240812_KP_AC_DF_9464D_CondB_2814_S1-A2_1_4851.d	1	Q8C854-1|MYEF2_MOUSE;Q8C854|MYEF2_MOUSE;Q8C854-3|MYEF2_MOUSE;Q8C854-2|MYEF2_MOUSE
GSVLNSYSA	77.83	896.424	9	0	-3.8	897.428	1	20.6395	1.3816-1.3981			1021948	25252	20240812_KP_AC_DF_9464D_CondB_2814_S1-A2_1_4851.d	1	Q920Q6|MSI2H_MOUSE
GSVVNSVAL	75.47	844.465	9	0	1.1	845.474	1	31.8999	1.3664-1.3829	3.93E3	3.22E4	1584920	50252	20240812_KP_AC_DF_9464D_CondB_2814_S1-A2_1_4851.d	1	P59326|YTHD1_MOUSE
GSYGNYGYA	96.89	950.377	9	0	-0.3	951.384	1	17.7271	1.4449-1.4613	7.68E2	1.07E4	871785	18345	20240812_KP_AC_DF_9464D_CondB_2814_S1-A2_1_4851.d	1	O35623|BET1_MOUSE
GSYLISIKY	91.79	1042.57	9	0	5.3	1043.58	1	37.8661	1.5465-1.5628	4.51E2	9.12E3	1891915	66163	20240812_KP_AC_DF_9464D_CondB_2814_S1-A2_1_4851.d	2	Q8BTM8|FLNA_MOUSE
GSYNDFGNY	107.04	1035.39	9	0	3.8	1036.4	1	23.8952	1.5046-1.5210			1185794	32126	20240812_KP_AC_DF_9464D_CondB_2814_S1-A2_1_4851.d	1	P49312|ROA1_MOUSE;O88569-3|ROA2_MOUSE;O88569|ROA2_MOUSE;O88569-2|ROA2_MOUSE
GSYYLTTTY	65.06	1067.48	9	0	-0.9	1068.49	1	31.3013	1.5615-1.5778	7.77E2	8.38E3	1557776	49016	20240812_KP_AC_DF_9464D_CondB_2814_S1-A2_1_4851.d	1	P59729|RIN3_MOUSE
GTITGLNVL	69.58	886.512	9	0	2.5	887.522	1	43.9338	1.4310-1.4475	7.92E2	9.38E3	2198590	80230	20240812_KP_AC_DF_9464D_CondB_2814_S1-A2_1_4851.d	1	P17156|HSP72_MOUSE
GTNTNTSNF	98.28	954.404	9	0	-0.1	955.411	1	13.4382	1.4100-1.4264	6.39E3	4.98E4	654553	8377	20240812_KP_AC_DF_9464D_CondB_2814_S1-A2_1_4851.d	4	Q6PFD9|NUP98_MOUSE
GTQFLSAAY	77.13	956.46	9	0	-3.7	957.464	1	34.2124	1.4652-1.4817	1.94E3	3.93E4	1703853	56409	20240812_KP_AC_DF_9464D_CondB_2814_S1-A2_1_4851.d	2	Q9DC48|PRP17_MOUSE
GTTLTVSSA	99.16	835.429	9	0	-0.4	836.436	1	17.982	1.3420-1.3585	1.01E3	8.99E3	884595	18963	20240812_KP_AC_DF_9464D_CondB_2814_S1-A2_1_4851.d	1	P84751|HVM63_MOUSE
GTYSLNVTY	90.52	1016.48	9	0	0.3	1017.49	1	33.0861	1.5020-1.5184	1.45E3	3.35E4	1647543	53439	20240812_KP_AC_DF_9464D_CondB_2814_S1-A2_1_4851.d	2	Q8BTM8|FLNA_MOUSE
GVLNSWTDQ	93.61	1018.47	9	0	0.4	1019.48	1	32.0036	1.5033-1.5197	1.63E3	1.03E4	1591297	50533	20240812_KP_AC_DF_9464D_CondB_2814_S1-A2_1_4851.d	1	P01837|IGKC_MOUSE
GVLQLLESL	54.76	970.57	9	0	3.8	971.581	1	64.2411	1.4771-1.4935	8.42E2	1.7E4	3222847	124555	20240812_KP_AC_DF_9464D_CondB_2814_S1-A2_1_4851.d	1	Q91VI7|RINI_MOUSE
GVLSLIDTL	64.46	929.543	9	0	0.9	930.551	1	60.5186	1.4843-1.5007	3.2E4	9.59E5	3031160	115748	20240812_KP_AC_DF_9464D_CondB_2814_S1-A2_1_4851.d	3	Q9DBR4|APBB2_MOUSE;Q9DBR4-2|APBB2_MOUSE;Q9DBR4-3|APBB2_MOUSE
GVMINKDVT	89.9	975.506	9	0	-2.1	488.759	2	16.8474	0.8396-0.8566	4.24E2	9.16E3	828378	16086	20240812_KP_AC_DF_9464D_CondB_2814_S1-A2_1_4851.d	1	P80318|TCPG_MOUSE
GVVTNFEIF	69.59	1024.52	9	0	-0.9	1025.53	1	53.2107	1.5053-1.5216	5.16E2	6.37E3	2667156	100740	20240812_KP_AC_DF_9464D_CondB_2814_S1-A2_1_4851.d	1	Q8JZQ9|EIF3B_MOUSE
GYFPEPVTL	106.68	1021.51	9	0	0.5	1022.52	1	48.2314	1.5190-1.5354	1.31E3	3.83E4	2413631	89531	20240812_KP_AC_DF_9464D_CondB_2814_S1-A2_1_4851.d	2	P01863|GCAA_MOUSE;P84751|HVM63_MOUSE;P01865|GCAM_MOUSE;P01864|GCAB_MOUSE
HAFEIIHLL	75.87	1091.61	9	0	-5.4	546.811	2	47.2602	0.9069-0.9239	4.53E2	5.08E3	2367560	87656	20240812_KP_AC_DF_9464D_CondB_2814_S1-A2_1_4851.d	1	P97461|RS5_MOUSE
HAYGHETPL	100.04	1023.48	9	0	-2.1	512.745	2	13.4074	0.8498-0.8668	4.27E2	6.29E3	656190	8490	20240812_KP_AC_DF_9464D_CondB_2814_S1-A2_1_4851.d	1	E9Q0S6|TENS1_MOUSE
HDAFLGAEE	101.71	987.43	9	0	-1.6	988.435	1	19.6497	1.4462-1.4626	2.88E2	7.69E3	970718	22790	20240812_KP_AC_DF_9464D_CondB_2814_S1-A2_1_4851.d	2	O35887|CALU_MOUSE
HEWKKLILT	91.6	1166.68	9	0	-2	584.347	2	21.8547	0.9530-0.9700	2.79E3	4.36E4	1080823	27739	20240812_KP_AC_DF_9464D_CondB_2814_S1-A2_1_4851.d	1	C0HKG6|RNT2B_MOUSE;C0HKG5|RNT2A_MOUSE
HGAYISQYP	70.11	1034.48	9	0	-1.3	518.248	2	18.5688	0.8600-0.8770	4.36E2	5.6E3	918061	20425	20240812_KP_AC_DF_9464D_CondB_2814_S1-A2_1_4851.d	1	Q8VC70|RBMS2_MOUSE
HGFREGTTP	78.88	1000.47	9	0	0.1	501.244	2	11.3976	0.8157-0.8328	5.19E3	4.86E4	554928	4764	20240812_KP_AC_DF_9464D_CondB_2814_S1-A2_1_4851.d	1	Q9D823|RL37_MOUSE
HGGYGLGLE	93.28	901.429	9	0	-2.4	902.434	1	22.6942	1.4001-1.4166			1125210	29454	20240812_KP_AC_DF_9464D_CondB_2814_S1-A2_1_4851.d	1	Q8BP47|SYNC_MOUSE
HGLIRKYGL	106.41	1055.62	9	0	-1.4	528.818	2	17.3523	0.9232-0.9402			855603	17403	20240812_KP_AC_DF_9464D_CondB_2814_S1-A2_1_4851.d	1	P62274|RS29_MOUSE
HGVNVSVNA	100.88	895.451	9	0	1.6	896.46	1	15.0562	1.3194-1.3360	2.85E3	1.14E5	738763	11815	20240812_KP_AC_DF_9464D_CondB_2814_S1-A2_1_4851.d	2	Q80X50-3|UBP2L_MOUSE;Q80X50-2|UBP2L_MOUSE
HMASSIERM	91.3	1060.48	9	0	-1.4	531.246	2	14.4704	0.8423-0.8593	2.89E3	1.98E4	705429	10485	20240812_KP_AC_DF_9464D_CondB_2814_S1-A2_1_4851.d	1	Q9D0E1-2|HNRPM_MOUSE;Q9D0E1|HNRPM_MOUSE
HMGMNHMEM	107.59	1116.4	9	0	-0.3	559.206	2	16.8239	0.8757-0.8927	4.82E3	7.65E4	826757	15989	20240812_KP_AC_DF_9464D_CondB_2814_S1-A2_1_4851.d	1	Q8K211|COPT1_MOUSE
HNDAQNFDY	107.17	1122.44	9	0	8.5	1123.45	1	16.3726	1.5164-1.5328			806068	15112	20240812_KP_AC_DF_9464D_CondB_2814_S1-A2_1_4851.d	1	O35887|CALU_MOUSE
HNFRNPSVL	79.47	1082.56	9	0	6	542.292	2	17.7	0.8634-0.8804			873343	18379	20240812_KP_AC_DF_9464D_CondB_2814_S1-A2_1_4851.d	1	P17183|ENOG_MOUSE
HPWEVMPDL	107.1	1122.52	9	0	-0.2	1123.52	1	43.0527	1.5524-1.5687	2.87E2	5.27E3	2155568	78356	20240812_KP_AC_DF_9464D_CondB_2814_S1-A2_1_4851.d	1	P14206|RSSA_MOUSE
HQLENLSNF	79.47	1100.53	9	0	-2.8	551.268	2	26.004	0.8729-0.8899	2.75E3	1.43E4	1284543	36387	20240812_KP_AC_DF_9464D_CondB_2814_S1-A2_1_4851.d	2	Q08093|CNN2_MOUSE
HQQLYWSHP	103.49	1194.56	9	0	-1.8	598.285	2	18.9424	0.9388-0.9557	5E3	1.17E5	935724	21324	20240812_KP_AC_DF_9464D_CondB_2814_S1-A2_1_4851.d	2	P62274|RS29_MOUSE
HQVLAVDYI	101.55	1056.56	9	0	-2	1057.57	1	36.697	1.5465-1.5628			1834337	63449	20240812_KP_AC_DF_9464D_CondB_2814_S1-A2_1_4851.d	1	Q52KR3-6|PRUN2_MOUSE;Q52KR3|PRUN2_MOUSE
HQVRSMDEL	93.66	1113.52	9	0	-2	557.768	2	15.0772	0.8811-0.8981	1.59E3	3.11E4	738802	11854	20240812_KP_AC_DF_9464D_CondB_2814_S1-A2_1_4851.d	1	Q80U78-2|PUM1_MOUSE;Q80U78|PUM1_MOUSE;Q80U78-4|PUM1_MOUSE;Q80U78-3|PUM1_MOUSE
HQYYNQEWT	90.95	1267.53	9	0	0.6	634.771	2	18.3655	0.9320-0.9490	2.29E2	4.29E3	906908	19940	20240812_KP_AC_DF_9464D_CondB_2814_S1-A2_1_4851.d	1	Q02053|UBA1_MOUSE
HSAVSLEPI	74.61	951.503	9	0	-3.9	952.506	1	27.9053	1.4534-1.4698	2.63E2	3.72E3	1389653	40913	20240812_KP_AC_DF_9464D_CondB_2814_S1-A2_1_4851.d	1	Q9Z1Z2|STRAP_MOUSE
HSEAGTAFI	104.68	931.44	9	0	-4.1	932.443	1	21.9441	1.4027-1.4192	1.23E2	1.97E3	1085599	27943	20240812_KP_AC_DF_9464D_CondB_2814_S1-A2_1_4851.d	1	P52480-2|KPYM_MOUSE;P52480|KPYM_MOUSE
HSHLLKTPL	99.26	1044.61	9	0	-4	523.309	2	17.839	0.8845-0.9015	3.87E4	5.23E5	878155	18619	20240812_KP_AC_DF_9464D_CondB_2814_S1-A2_1_4851.d	5	Q9CW46|RAVR1_MOUSE
HSIISNTEA	106.04	970.472	9	0	2.8	971.482	1	14.817	1.4231-1.4396	4.59E2	7.58E3	724351	11119	20240812_KP_AC_DF_9464D_CondB_2814_S1-A2_1_4851.d	2	Q9CQN1|TRAP1_MOUSE
HTIENMTET	76.99	1074.47	9	0	-2.7	538.238	2	14.1949	0.8300-0.8471	1.04E3	1.02E4	694317	10041	20240812_KP_AC_DF_9464D_CondB_2814_S1-A2_1_4851.d	1	Q3UMF0-4|COBL1_MOUSE;Q3UMF0-2|COBL1_MOUSE;Q3UMF0-3|COBL1_MOUSE;Q3UMF0|COBL1_MOUSE
HTQINGTFA	98.17	987.477	9	0	0.5	988.485	1	16.3991	1.4639-1.4803	2.16E3	2.05E5	807676	15196	20240812_KP_AC_DF_9464D_CondB_2814_S1-A2_1_4851.d	2	P30561|AHR_MOUSE
HVLSLSFPI	67.79	1011.58	9	0	-2.5	506.794	2	51.5572	0.8689-0.8859	9.97E2	9.62E3	2580991	96871	20240812_KP_AC_DF_9464D_CondB_2814_S1-A2_1_4851.d	1	P26443|DHE3_MOUSE
HYEVEIRDA	99.97	1130.54	9	0	-3	566.273	2	16.4783	0.8797-0.8967	1.69E3	5.39E4	809337	15333	20240812_KP_AC_DF_9464D_CondB_2814_S1-A2_1_4851.d	2	Q9CY27|TECR_MOUSE
HYGGSLPNV	68.05	942.456	9	0	-5.1	472.233	2	19.2292	0.7884-0.8055	5.77E2	8.16E3	948583	21991	20240812_KP_AC_DF_9464D_CondB_2814_S1-A2_1_4851.d	1	Q3U182|CRTC2_MOUSE
IAGPLIATA	68.33	825.496	9	0	0.1	826.503	1	34.2272	1.3426-1.3591	1.07E4	2.09E5	1703783	56339	20240812_KP_AC_DF_9464D_CondB_2814_S1-A2_1_4851.d	2	Q920Q6|MSI2H_MOUSE;Q920Q6-2|MSI2H_MOUSE
IAGTGANVI	39.37	814.455	9	0	-5.3	815.458	1	23.5928	1.3208-1.3373	5.19E2	6.31E3	1168239	31335	20240812_KP_AC_DF_9464D_CondB_2814_S1-A2_1_4851.d	1	P42932|TCPQ_MOUSE
IALFNQELV	69.2	1045.58	9	0	6.4	1046.59	1	50.9202	1.5308-1.5472			2552301	95613	20240812_KP_AC_DF_9464D_CondB_2814_S1-A2_1_4851.d	1	Q62141|SIN3B_MOUSE;Q62141-1|SIN3B_MOUSE
IALIGLAVM	75.75	899.551	9	0	2	900.561	1	60.2196	1.4547-1.4712	2.21E3	2.16E4	3016923	115227	20240812_KP_AC_DF_9464D_CondB_2814_S1-A2_1_4851.d	1	Q9DCD0|6PGD_MOUSE
IAMENPADL	71.7	972.459	9	0	-2.5	973.463	1	33.6455	1.4442-1.4606	4.64E2	4.76E3	1677967	54907	20240812_KP_AC_DF_9464D_CondB_2814_S1-A2_1_4851.d	1	O08759-3|UBE3A_MOUSE;O08759|UBE3A_MOUSE;O08759-2|UBE3A_MOUSE
IAPEDQVVL	66.83	982.534	9	0	1.5	983.542	1	34.7104	1.4646-1.4810	2.72E3	2.89E4	1731188	57836	20240812_KP_AC_DF_9464D_CondB_2814_S1-A2_1_4851.d	2	P62862|RS30_MOUSE
IASSGTSYL	65.15	897.444	9	0	-3.4	898.448	1	22.9797	1.4080-1.4245	1.43E2	2.65E3	1139533	30061	20240812_KP_AC_DF_9464D_CondB_2814_S1-A2_1_4851.d	1	Q9EPU0-2|RENT1_MOUSE;Q9EPU0|RENT1_MOUSE
IAVANAQEL	91.75	927.503	9	0	0.4	928.51	1	26.5128	1.4205-1.4370	1.1E4	2.03E5	1314592	37480	20240812_KP_AC_DF_9464D_CondB_2814_S1-A2_1_4851.d	3	P62075|TIM13_MOUSE
IAVNNGGPL	75.17	853.466	9	0	-11.5	854.463	1	24.5906	1.3525-1.3691	7.94E1	2.16E3	1220899	33703	20240812_KP_AC_DF_9464D_CondB_2814_S1-A2_1_4851.d	2	Q9DBE8|ALG2_MOUSE
IAVQGQQVA	78.14	912.503	9	0	-2	913.508	1	17.2546	1.3737-1.3902	1.7E2	3.34E3	849094	16990	20240812_KP_AC_DF_9464D_CondB_2814_S1-A2_1_4851.d	1	P23708|NFYA_MOUSE;P23708-2|NFYA_MOUSE
IENKFGLYL	91.61	1095.6	9	0	-3.6	548.803	2	42.4962	0.9103-0.9273	1.63E3	1.91E4	2125292	77036	20240812_KP_AC_DF_9464D_CondB_2814_S1-A2_1_4851.d	1	Q9QXX4|S2513_MOUSE;Q8BH59|S2512_MOUSE
IFVSNIDNL	29.27	1033.54	9	0	-5.1	1034.55	1	43.379	1.5439-1.5602	2.82E2	4.14E3	2171540	79088	20240812_KP_AC_DF_9464D_CondB_2814_S1-A2_1_4851.d	1	Q91ZJ5-2|UGPA_MOUSE;Q91ZJ5|UGPA_MOUSE
IGIENIHYL	72.05	1070.58	9	0	-2.5	536.294	2	39.5448	0.9069-0.9239	8.39E2	1.32E4	1976646	70122	20240812_KP_AC_DF_9464D_CondB_2814_S1-A2_1_4851.d	1	Q9DB27-2|MCTS1_MOUSE;Q9DB27|MCTS1_MOUSE;Q9CQ21|MCTS2_MOUSE
IGINLTDPM	32.96	972.495	9	0	-1.1	973.501	1	44.75	1.4803-1.4967	1.42E3	1.25E4	2241685	82177	20240812_KP_AC_DF_9464D_CondB_2814_S1-A2_1_4851.d	1	Q6P8M1-2|TATD1_MOUSE;Q6P8M1|TATD1_MOUSE
IGIQGPDYV	72.48	960.492	9	0	-2	961.497	1	34.3264	1.4324-1.4488			1713535	56947	20240812_KP_AC_DF_9464D_CondB_2814_S1-A2_1_4851.d	1	Q9R1P3|PSB2_MOUSE
IGLKLIDIL	66.38	996.658	9	0	-2.6	499.335	2	57.7295	0.8675-0.8845	7.78E2	1.09E4	2893160	110336	20240812_KP_AC_DF_9464D_CondB_2814_S1-A2_1_4851.d	1	O88738-3|BIRC6_MOUSE;O88738|BIRC6_MOUSE;O88738-2|BIRC6_MOUSE
IGLQNGVLL	78.38	925.56	9	0	0	926.567	1	47.2613	1.4672-1.4836	1.42E4	2.47E5	2365950	87570	20240812_KP_AC_DF_9464D_CondB_2814_S1-A2_1_4851.d	2	Q921M3|SF3B3_MOUSE;Q921M3-2|SF3B3_MOUSE
IGNLNTAVV	80.5	899.508	9	0	-3.9	900.511	1	31.1756	1.4073-1.4238	5.32E2	5.62E3	1553020	48832	20240812_KP_AC_DF_9464D_CondB_2814_S1-A2_1_4851.d	1	Q64012-2|RALY_MOUSE;Q64012|RALY_MOUSE
IGNLNTLVV	35.09	941.555	9	0	2.4	942.564	1	43.1325	1.4606-1.4771	4.11E3	8.69E4	2155591	78379	20240812_KP_AC_DF_9464D_CondB_2814_S1-A2_1_4851.d	2	Q9Z204-3|HNRPC_MOUSE;Q9Z204-2|HNRPC_MOUSE;Q9Z204-5|HNRPC_MOUSE;Q9Z204-4|HNRPC_MOUSE;Q9Z204|HNRPC_MOUSE
IGPFNNIDI	72.2	1001.52	9	0	-2.5	1002.52	1	50.0158	1.4902-1.5066	8.21E2	4.75E3	2509271	93731	20240812_KP_AC_DF_9464D_CondB_2814_S1-A2_1_4851.d	1	Q6P5D8|SMHD1_MOUSE
IGPSSIDLI	90.35	913.512	9	0	2.9	914.522	1	46.5876	1.4330-1.4495	5.18E2	4.91E3	2332489	86113	20240812_KP_AC_DF_9464D_CondB_2814_S1-A2_1_4851.d	1	Q80WQ6|RHDF2_MOUSE
IGQFGVGFY	106.9	986.486	9	0	-1.9	987.492	1	45.8152	1.4863-1.5026	7.78E3	1.3E5	2295861	84537	20240812_KP_AC_DF_9464D_CondB_2814_S1-A2_1_4851.d	2	Q9CQN1|TRAP1_MOUSE;P07901|HS90A_MOUSE;P08113|ENPL_MOUSE;P11499|HS90B_MOUSE
IGVQLTDSA	74.77	902.471	9	0	-4	903.475	1	27.1141	1.3882-1.4047	2.08E2	1.73E3	1346464	38872	20240812_KP_AC_DF_9464D_CondB_2814_S1-A2_1_4851.d	1	Q8BH04|PCKGM_MOUSE
IGVSNFNPL	76.08	959.508	9	0	0.6	960.515	1	43.4967	1.4692-1.4856	1.42E4	2.76E5	2173133	79157	20240812_KP_AC_DF_9464D_CondB_2814_S1-A2_1_4851.d	2	P45376|ALDR_MOUSE
IGYMGSQPM	92.2	982.425	9	0	-2.9	983.43	1	27.195	1.4100-1.4264	8.95E2	6.51E3	1348062	38946	20240812_KP_AC_DF_9464D_CondB_2814_S1-A2_1_4851.d	1	Q99LI8|HGS_MOUSE
IIAANSITL	58.32	914.544	9	0	-1.2	915.55	1	40.2122	1.4291-1.4455	4.18E3	4.08E4	2008632	71628	20240812_KP_AC_DF_9464D_CondB_2814_S1-A2_1_4851.d	1	O55023|IMPA1_MOUSE
IIGINGDYF	89.76	1010.51	9	0	0.3	1011.51	1	46.8812	1.4908-1.5072	4.81E4	7.95E5	2343661	86617	20240812_KP_AC_DF_9464D_CondB_2814_S1-A2_1_4851.d	3	P11983-2|TCPA_MOUSE;P11983|TCPA_MOUSE
IIGTGIDEL	55.39	929.507	9	0	-0.3	930.514	1	39.2153	1.4337-1.4501	4.83E2	6.15E3	1962189	69381	20240812_KP_AC_DF_9464D_CondB_2814_S1-A2_1_4851.d	1	Q99LI5|ZN281_MOUSE
IINENYDYL	89.77	1155.54	9	0	-4.1	1156.55	1	35.8565	1.5759-1.5922	7.37E2	9.44E3	1789326	61110	20240812_KP_AC_DF_9464D_CondB_2814_S1-A2_1_4851.d	1	Q6PFD9|NUP98_MOUSE
IIQSIRMGM	61.89	1047.56	9	0	-1	524.785	2	30.5429	0.8621-0.8791	2.97E2	6.21E3	1520867	47159	20240812_KP_AC_DF_9464D_CondB_2814_S1-A2_1_4851.d	1	Q9Z1W5|SERP1_MOUSE;Q6TAW2|SERP2_MOUSE
IISDTSGDF	72.47	953.434	9	0	-4.3	954.437	1	23.8952	1.4100-1.4264			1185849	32181	20240812_KP_AC_DF_9464D_CondB_2814_S1-A2_1_4851.d	1	P07356|ANXA2_MOUSE
IIVVNTEGI	87.94	956.554	9	0	-3.8	957.558	1	38.3405	1.4567-1.4731			1917414	67278	20240812_KP_AC_DF_9464D_CondB_2814_S1-A2_1_4851.d	1	P62627|DLRB1_MOUSE
ILDPIFKVF	99.36	1090.64	9	0	-3.4	546.327	2	57.1391	0.8865-0.9035	5.47E2	1.32E4	2862994	109126	20240812_KP_AC_DF_9464D_CondB_2814_S1-A2_1_4851.d	2	P58252|EF2_MOUSE
ILTVNGELL	48.55	970.57	9	0	-3.3	971.574	1	46.1061	1.4876-1.5040	4.32E2	6.67E3	2308570	85054	20240812_KP_AC_DF_9464D_CondB_2814_S1-A2_1_4851.d	1	Q9DB27-2|MCTS1_MOUSE;Q9DB27|MCTS1_MOUSE;Q9CQ21|MCTS2_MOUSE
IMSASTTTL	77.08	923.463	9	0	3.2	924.474	1	24.4678	1.4258-1.4422	2.26E2	3.33E3	1214510	33410	20240812_KP_AC_DF_9464D_CondB_2814_S1-A2_1_4851.d	1	P83887|TBG1_MOUSE;Q8VCK3|TBG2_MOUSE
IMVANIEEV	90.17	1016.52	9	0	1.5	1017.53	1	39.2258	1.4817-1.4981	4E2	5.76E3	1960551	69267	20240812_KP_AC_DF_9464D_CondB_2814_S1-A2_1_4851.d	1	O08547|SC22B_MOUSE
INITNGEEV	74.55	987.487	9	0	-4.9	988.49	1	23.8762	1.4330-1.4495	5.11E2	6.65E3	1182625	32005	20240812_KP_AC_DF_9464D_CondB_2814_S1-A2_1_4851.d	1	Q8BK63-2|KC1A_MOUSE;Q8BK63|KC1A_MOUSE
INVKWKIDG	99.16	1071.61	9	0	-0.8	536.811	2	24.1184	0.8811-0.8981	6.97E2	1.28E4	1195472	32660	20240812_KP_AC_DF_9464D_CondB_2814_S1-A2_1_4851.d	1	P01837|IGKC_MOUSE
IQAENAEFM	69.1	1051.46	9	0	-3.4	1052.47	1	28.4156	1.4948-1.5112	3.61E2	6.55E3	1413639	42039	20240812_KP_AC_DF_9464D_CondB_2814_S1-A2_1_4851.d	3	P14901|HMOX1_MOUSE
IQAPAGEPL	49.56	894.481	9	0	3.2	895.491	1	26.0156	1.4040-1.4205	2.5E2	2.17E3	1292430	36654	20240812_KP_AC_DF_9464D_CondB_2814_S1-A2_1_4851.d	1	Q80Z96|VANG1_MOUSE
IQGIIQDVI	76.08	997.581	9	0	4.6	998.593	1	47.9337	1.4810-1.4974	2.42E2	3.78E3	2400932	89024	20240812_KP_AC_DF_9464D_CondB_2814_S1-A2_1_4851.d	1	Q9EPL8|IPO7_MOUSE
IQGQNKEML	96.52	1059.54	9	0	-3.3	530.775	2	15.7636	0.8648-0.8818	4.17E2	1.5E4	775485	13485	20240812_KP_AC_DF_9464D_CondB_2814_S1-A2_1_4851.d	2	O08917|FLOT1_MOUSE
IQGTLSYPL	58.98	990.539	9	0	1.5	991.547	1	39.4922	1.4908-1.5072	3.12E3	2.36E4	1970229	69801	20240812_KP_AC_DF_9464D_CondB_2814_S1-A2_1_4851.d	1	O35516-2|NOTC2_MOUSE;O35516|NOTC2_MOUSE
IQIGNHNYM	92.65	1088.51	9	0	0.6	545.261	2	24.4935	0.8852-0.9022	2.22E3	3.87E4	1211370	33318	20240812_KP_AC_DF_9464D_CondB_2814_S1-A2_1_4851.d	2	Q60855|RIPK1_MOUSE
IQPDNIVYV	54.18	1059.56	9	0	5.9	1060.57	1	38.687	1.5439-1.5602	1.41E2	2.56E3	1935006	68106	20240812_KP_AC_DF_9464D_CondB_2814_S1-A2_1_4851.d	1	P14576|SRP54_MOUSE
IQVKNEVSL	92.65	1028.59	9	0	8.4	1029.6	1	23.6107	1.5413-1.5576			1171445	31493	20240812_KP_AC_DF_9464D_CondB_2814_S1-A2_1_4851.d	2	P51912|AAAT_MOUSE
IQVNGGTVA	78.38	857.461	9	0	1.3	858.469	1	17.5787	1.3499-1.3664	7.46E3	1.4E5	865268	17924	20240812_KP_AC_DF_9464D_CondB_2814_S1-A2_1_4851.d	2	P27659|RL3_MOUSE
IRQHLSSIV	99.76	1051.61	9	0	2.3	526.815	2	18.0477	0.8845-0.9015			891041	19313	20240812_KP_AC_DF_9464D_CondB_2814_S1-A2_1_4851.d	1	Q9D1M4|MCA3_MOUSE
ISAHGKELF	67.36	1000.53	9	0	-4.3	501.272	2	33.0937	0.8389-0.8559			1650739	53587	20240812_KP_AC_DF_9464D_CondB_2814_S1-A2_1_4851.d	1	Q6P542|ABCF1_MOUSE
ISGVNRYYV	60.86	1069.56	9	0	-1.9	535.784	2	21.9354	0.8831-0.9001	3.28E2	8.76E3	1085590	27934	20240812_KP_AC_DF_9464D_CondB_2814_S1-A2_1_4851.d	1	O35683|NDUA1_MOUSE
ISGWNGDNM	99.04	992.402	9	0	0.5	993.41	1	24.9038	1.4119-1.4284	3.93E4	8.91E5	1232083	34219	20240812_KP_AC_DF_9464D_CondB_2814_S1-A2_1_4851.d	3	P10126|EF1A1_MOUSE
ISGWNGDNM(+15.99)	104.95	1008.4	9	0	-2.7	1009.4	1	16.9751	1.4304-1.4468	1.95E3	6.18E4	837891	16455	20240812_KP_AC_DF_9464D_CondB_2814_S1-A2_1_4851.d	4	P10126|EF1A1_MOUSE	Oxidation (M)	M9:Oxidation (M):1000.00
ISLRLVTVA	31.28	970.617	9	0	-1.2	971.624	1	39.9702	1.5177-1.5341	3.88E2	4.86E3	1999017	71157	20240812_KP_AC_DF_9464D_CondB_2814_S1-A2_1_4851.d	1	Q60651-2|KLRA4_MOUSE;Q60651|KLRA4_MOUSE
ISLTSLTLL	90.47	959.59	9	0	0.2	960.598	1	60.4659	1.4922-1.5085	1.21E4	2.44E5	3032762	115826	20240812_KP_AC_DF_9464D_CondB_2814_S1-A2_1_4851.d	3	P03911|NU4M_MOUSE
ISMFNGQFL	99.01	1055.51	9	0	1.9	1056.52	1	52.7981	1.5400-1.5563	1.13E3	1.15E4	2646476	99872	20240812_KP_AC_DF_9464D_CondB_2814_S1-A2_1_4851.d	1	Q8C854-1|MYEF2_MOUSE;Q8C854|MYEF2_MOUSE;Q8C854-3|MYEF2_MOUSE;Q8C854-2|MYEF2_MOUSE
ISMFNGQLL	98.36	1021.53	9	0	-1.1	1022.53	1	50.8623	1.5190-1.5354	7.33E2	8.86E3	2547523	95407	20240812_KP_AC_DF_9464D_CondB_2814_S1-A2_1_4851.d	1	Q9D0E1-2|HNRPM_MOUSE;Q9D0E1|HNRPM_MOUSE
ISNVSRSSL	104.57	961.519	9	0	-3.1	481.765	2	14.9149	0.8171-0.8341	2.17E3	2.66E4	729160	11356	20240812_KP_AC_DF_9464D_CondB_2814_S1-A2_1_4851.d	1	O08579|EMD_MOUSE
ISPENHISL	75.42	1008.52	9	0	-5.5	505.267	2	24.4967	0.8184-0.8355	1.28E3	1.44E4	1214526	33426	20240812_KP_AC_DF_9464D_CondB_2814_S1-A2_1_4851.d	1	Q9WTX2|PRKRA_MOUSE
ISSQNDQLL	52.77	1016.51	9	0	-0.7	1017.52	1	25.3876	1.4882-1.5046	7.77E1	9.85E2	1262348	35528	20240812_KP_AC_DF_9464D_CondB_2814_S1-A2_1_4851.d	1	P0C090|RC3H2_MOUSE
ISVEWTSN(+0.98)G	89.62	992.445	9	0	-3.6	993.449	1	29.9594	1.4291-1.4455	2.24E3	3.9E4	1487350	45646	20240812_KP_AC_DF_9464D_CondB_2814_S1-A2_1_4851.d	3	P01867-2|IGG2B_MOUSE;P01867|IGG2B_MOUSE	Deamidation (NQ)	N8:Deamidation (NQ):1000.00
ISVEWTSNG	92.75	991.461	9	0	-2.3	992.466	1	28.4037	1.4297-1.4462	1.1E3	1.33E4	1410434	41882	20240812_KP_AC_DF_9464D_CondB_2814_S1-A2_1_4851.d	3	P01867-2|IGG2B_MOUSE;P01867|IGG2B_MOUSE
ISVGGLPVL	82.7	853.527	9	0	3.2	854.537	1	52.2561	1.3770-1.3935	2.13E4	1.87E5	2616057	98409	20240812_KP_AC_DF_9464D_CondB_2814_S1-A2_1_4851.d	1	Q8VCF1|CANT1_MOUSE;Q8VCF1-2|CANT1_MOUSE;Q8VCF1-3|CANT1_MOUSE
ISYGNDALM	37.92	982.443	9	0	-0.5	983.45	1	30.572	1.4712-1.4876	4.06E2	5.65E3	1520885	47177	20240812_KP_AC_DF_9464D_CondB_2814_S1-A2_1_4851.d	1	P12023-2|A4_MOUSE;P12023-3|A4_MOUSE;P12023|A4_MOUSE
ITFPEEQED	76.63	1106.48	9	0	-4.2	1107.48	1	25.5564	1.5229-1.5393	3.96E2	8.32E3	1265539	35671	20240812_KP_AC_DF_9464D_CondB_2814_S1-A2_1_4851.d	2	Q3UPH1|PRRC1_MOUSE
ITFTSPAVM	93.2	965.489	9	0	1.8	966.498	1	40.5958	1.4639-1.4803	8.29E2	7.85E3	2029440	72624	20240812_KP_AC_DF_9464D_CondB_2814_S1-A2_1_4851.d	1	E9Q236|MRP4_MOUSE;E9Q236-3|MRP4_MOUSE;E9Q236-2|MRP4_MOUSE
ITHLNNNFM	99.06	1102.52	9	0	-5.3	552.266	2	24.6642	0.8865-0.9035	1.56E3	1.25E4	1222487	33767	20240812_KP_AC_DF_9464D_CondB_2814_S1-A2_1_4851.d	1	Q8R081|HNRPL_MOUSE
ITLLNVSKL	90.22	999.633	9	0	-0.6	1000.64	1	43.1067	1.5367-1.5530	7.24E2	1.54E4	2158810	78550	20240812_KP_AC_DF_9464D_CondB_2814_S1-A2_1_4851.d	3	Q9D8E6|RL4_MOUSE
ITNSEEIAF	68.29	1022.49	9	0	-0.1	1023.5	1	33.3946	1.4751-1.4915	4.16E3	3.91E4	1661910	54090	20240812_KP_AC_DF_9464D_CondB_2814_S1-A2_1_4851.d	1	P55096|ABCD3_MOUSE
ITPMNADVI	74.29	972.495	9	0	2.6	973.505	1	36.6498	1.4284-1.4449	4.1E2	9.12E3	1831143	63303	20240812_KP_AC_DF_9464D_CondB_2814_S1-A2_1_4851.d	2	Q5DTU0-2|AF1L2_MOUSE;Q5DTU0|AF1L2_MOUSE
ITQINHGLM	63.5	1025.53	9	0	-6.6	513.77	2	21.8499	0.8655-0.8825	2.86E2	5.7E3	1082420	27812	20240812_KP_AC_DF_9464D_CondB_2814_S1-A2_1_4851.d	1	Q9JHU4|DYHC1_MOUSE
IVAINDPFI	94.78	1000.56	9	0	1.9	1001.57	1	50.4709	1.4987-1.5151	1.23E2	2.38E3	2529975	94623	20240812_KP_AC_DF_9464D_CondB_2814_S1-A2_1_4851.d	1	P16858|G3P_MOUSE
IVGINLTEM	78.75	988.526	9	0	2	989.536	1	47.1768	1.4633-1.4797	1.16E3	1.43E4	2361169	87361	20240812_KP_AC_DF_9464D_CondB_2814_S1-A2_1_4851.d	1	Q8BGF6|ELMD2_MOUSE
IVGSNLDAL	77.22	900.492	9	0	0.4	901.499	1	34.7199	1.4152-1.4317	1.19E3	2.66E4	1734440	58040	20240812_KP_AC_DF_9464D_CondB_2814_S1-A2_1_4851.d	2	Q8K2Z4-2|CND1_MOUSE;Q8K2Z4|CND1_MOUSE
IVNDNATYC	69.59	1011.43	9	0	1.2	1012.44	1	16.5954	1.5000-1.5164	3.67E2	3.79E3	815685	15585	20240812_KP_AC_DF_9464D_CondB_2814_S1-A2_1_4851.d	1	Q9D6Z1|NOP56_MOUSE
IVNENDELV	62.31	1043.51	9	0	-6.8	1044.51	1	24.198	1.4915-1.5079	3.32E2	3.98E3	1201826	32918	20240812_KP_AC_DF_9464D_CondB_2814_S1-A2_1_4851.d	1	P24547|IMDH2_MOUSE
IVNYNGDVL	71.72	1005.51	9	0	2.6	1006.52	1	31.924	1.4771-1.4935			1591298	50534	20240812_KP_AC_DF_9464D_CondB_2814_S1-A2_1_4851.d	2	Q3U1G5|I20L2_MOUSE
IVSLNNDQL	69.87	1014.53	9	0	2.8	1015.54	1	31.6236	1.5020-1.5184	1.23E2	4.28E3	1576936	49888	20240812_KP_AC_DF_9464D_CondB_2814_S1-A2_1_4851.d	1	Q8BLU0|FLRT2_MOUSE
IVVNNPDLL	74.12	995.565	9	0	1.2	996.573	1	38.9726	1.4856-1.5020			1949361	68745	20240812_KP_AC_DF_9464D_CondB_2814_S1-A2_1_4851.d	1	Q99LV7-2|PIGX_MOUSE;Q99LV7|PIGX_MOUSE
IVYENLDIM	79.65	1108.55	9	0	0.5	1109.56	1	45.0636	1.5694-1.5857	2.29E3	2.57E4	2254379	82679	20240812_KP_AC_DF_9464D_CondB_2814_S1-A2_1_4851.d	1	Q8BWY3|ERF1_MOUSE
IWNEVGLEM	92.19	1089.52	9	0	-1.5	1090.52	1	45.9362	1.5517-1.5681	2.31E3	7.37E4	2300620	84724	20240812_KP_AC_DF_9464D_CondB_2814_S1-A2_1_4851.d	3	Q8BXZ1|TMX3_MOUSE
IYVEWTN(+0.98)N(+0.98)G	85.98	1096.47	9	0	1	1097.48	1	33.264	1.5413-1.5576	3.44E3	9.89E4	1655500	53776	20240812_KP_AC_DF_9464D_CondB_2814_S1-A2_1_4851.d	3	P01863|GCAA_MOUSE;P01865|GCAM_MOUSE	Deamidation (NQ); Deamidation (NQ)	N7:Deamidation (NQ):1000.00;N8:Deamidation (NQ):1000.00
IYVEWTN(+0.98)NG	99.24	1095.49	9	0	1.1	1096.5	1	32.1203	1.5589-1.5752	4.28E3	4.47E4	1599334	50950	20240812_KP_AC_DF_9464D_CondB_2814_S1-A2_1_4851.d	3	P01863|GCAA_MOUSE;P01865|GCAM_MOUSE	Deamidation (NQ)	N7:Deamidation (NQ):12.28
IYVEWTNN(+0.98)G	95.76	1095.49	9	0	-1.9	1096.49	1	32.7626	1.5380-1.5543	2.95E3	3.51E4	1625108	52340	20240812_KP_AC_DF_9464D_CondB_2814_S1-A2_1_4851.d	2	P01863|GCAA_MOUSE;P01865|GCAM_MOUSE	Deamidation (NQ)	N8:Deamidation (NQ):14.02
IYVEWTNNG	97.2	1094.5	9	0	-3.2	1095.51	1	31.669	1.5478-1.5641	2.81E3	4.6E4	1576899	49851	20240812_KP_AC_DF_9464D_CondB_2814_S1-A2_1_4851.d	2	P01863|GCAA_MOUSE;P01865|GCAM_MOUSE
KALINADEL	91.33	985.544	9	0	2.8	986.554	1	28.7898	1.4790-1.4954	3.58E2	1.81E4	1429706	42866	20240812_KP_AC_DF_9464D_CondB_2814_S1-A2_1_4851.d	3	P16546-2|SPTN1_MOUSE;P16546|SPTN1_MOUSE
KALRLLTTG	101.09	971.613	9	0	-1.2	486.813	2	19.2495	0.8464-0.8634	4.5E3	7.24E4	950126	22010	20240812_KP_AC_DF_9464D_CondB_2814_S1-A2_1_4851.d	1	Q9CR26|VTA1_MOUSE
KAPTNEFYA	102.11	1039.5	9	0	-0.2	1040.5	1	17.9794	1.5059-1.5223	2.61E4	9.76E5	886160	19004	20240812_KP_AC_DF_9464D_CondB_2814_S1-A2_1_4851.d	5	O35988|SDC4_MOUSE
KATTNIVEM	75.19	1005.52	9	0	-0.4	1006.52	1	20.2142	1.5020-1.5184	5.5E2	7.31E3	997925	24089	20240812_KP_AC_DF_9464D_CondB_2814_S1-A2_1_4851.d	1	Q8K1H7|T11L2_MOUSE
KAYEKILFA	103	1081.62	9	0	8.4	541.82	2	26.6137	0.8981-0.9151			1322662	37930	20240812_KP_AC_DF_9464D_CondB_2814_S1-A2_1_4851.d	3	Q9CX56|PSMD8_MOUSE
KDIGFIKLD	91.56	1047.6	9	0	-2.4	524.804	2	33.4871	0.8845-0.9015	5.88E2	7.44E3	1668367	54451	20240812_KP_AC_DF_9464D_CondB_2814_S1-A2_1_4851.d	1	P62274|RS29_MOUSE
KEKQWSRWK	99.01	1274.69	9	0	-5.6	425.901	3	11.4789	0.7116-0.7288	7.99E2	9.46E3	559699	4963	20240812_KP_AC_DF_9464D_CondB_2814_S1-A2_1_4851.d	1	P23506|PIMT_MOUSE
KFMSTSVGD	59.34	970.443	9	0	-3.6	971.447	1	35.9199	1.4251-1.4416	3.78E2	1.32E4	1794190	61402	20240812_KP_AC_DF_9464D_CondB_2814_S1-A2_1_4851.d	1	P01633|KV5A1_MOUSE
KGAVIVVSH	52	908.544	9	0	1	455.28	2	64.3851	0.8566-0.8736			3230950	125038	20240812_KP_AC_DF_9464D_CondB_2814_S1-A2_1_4851.d	1	Q6P542|ABCF1_MOUSE
KGIVNEQFL	24.87	1046.58	9	0	-2.3	524.294	2	33.378	0.8702-0.8872	1.97E2	3.84E3	1663569	54225	20240812_KP_AC_DF_9464D_CondB_2814_S1-A2_1_4851.d	1	P50544|ACADV_MOUSE
KGPVSLLSL	99.46	912.564	9	0	0.5	913.572	1	43.2081	1.4291-1.4455			2163642	78810	20240812_KP_AC_DF_9464D_CondB_2814_S1-A2_1_4851.d	3	Q8QZV7|INT13_MOUSE
KGQLNADEI	26.19	986.503	9	0	-5.7	987.505	1	17.0047	1.4514-1.4679			837913	16477	20240812_KP_AC_DF_9464D_CondB_2814_S1-A2_1_4851.d	1	Q62448|IF4G2_MOUSE
KIIGNTENL	90.3	1000.56	9	0	-2.4	501.284	2	18.7955	0.8478-0.8648	9.78E2	1.28E4	927766	20986	20240812_KP_AC_DF_9464D_CondB_2814_S1-A2_1_4851.d	2	Q99K85|SERC_MOUSE
KLHVDPENF	104.5	1097.55	9	0	-2.7	549.781	2	20.4811	0.8723-0.8893	3.43E2	5.28E3	1013961	24885	20240812_KP_AC_DF_9464D_CondB_2814_S1-A2_1_4851.d	1	P02104|HBE_MOUSE
KMGVGKLEM	90.84	991.519	9	0	-3.6	496.765	2	20.4025	0.8586-0.8757	1.32E3	7.01E4	1009110	24606	20240812_KP_AC_DF_9464D_CondB_2814_S1-A2_1_4851.d	2	P14873|MAP1B_MOUSE
KMIINEELM	69.78	1119.57	9	0	1	1120.58	1	35.1165	1.5785-1.5948			1753865	59177	20240812_KP_AC_DF_9464D_CondB_2814_S1-A2_1_4851.d	1	Q8R1B4|EIF3C_MOUSE
KMSSSDTPL	80.97	964.454	9	0	3.3	965.464	1	15.3579	1.4672-1.4836	6.18E2	6.36E3	751488	12348	20240812_KP_AC_DF_9464D_CondB_2814_S1-A2_1_4851.d	1	Q9Z315|SNUT1_MOUSE
KNVPNLHVM	102.17	1050.56	9	0	1.4	1051.57	1	19.0624	1.5138-1.5301	2.65E4	2.81E5	938963	21515	20240812_KP_AC_DF_9464D_CondB_2814_S1-A2_1_4851.d	3	P63325|RS10_MOUSE
KSFPNIGSL	81.26	961.523	9	0	-0.5	962.53	1	34.3801	1.4488-1.4652	4.86E3	5.41E4	1727980	57676	20240812_KP_AC_DF_9464D_CondB_2814_S1-A2_1_4851.d	3	P70428|EXT2_MOUSE
KSLLGKDVL	75.26	971.601	9	0	-6.1	486.805	2	24.5599	0.8852-0.9022	3.06E3	3.18E4	1216116	33492	20240812_KP_AC_DF_9464D_CondB_2814_S1-A2_1_4851.d	1	P09411|PGK1_MOUSE
KSLVSKGTL	93.23	931.57	9	0	-4.8	466.79	2	14.608	0.8225-0.8396	1.41E3	1.76E4	711757	10717	20240812_KP_AC_DF_9464D_CondB_2814_S1-A2_1_4851.d	2	P43277|H13_MOUSE
KSNVNIGNL	93.16	957.524	9	0	-4.9	958.527	1	20.7659	1.4403-1.4567	6.82E2	1.54E4	1028284	25492	20240812_KP_AC_DF_9464D_CondB_2814_S1-A2_1_4851.d	2	Q8CDA1-2|SAC2_MOUSE;Q8CDA1-3|SAC2_MOUSE;Q8CDA1|SAC2_MOUSE
KSVISVIHL	66.57	994.617	9	0	-5.2	498.313	2	35.4718	0.8933-0.9103	3.89E2	1.19E4	1770091	60163	20240812_KP_AC_DF_9464D_CondB_2814_S1-A2_1_4851.d	2	Q8VDP6|CDIPT_MOUSE
KTAGNSEFL	61.29	965.482	9	0	-1.7	966.487	1	19.3823	1.4225-1.4389	3.44E2	4.25E3	956442	22230	20240812_KP_AC_DF_9464D_CondB_2814_S1-A2_1_4851.d	1	Q62448|IF4G2_MOUSE;Q62448-2|IF4G2_MOUSE
KTGRNIIVF	78.26	1046.62	9	0	-0.1	524.319	2	26.7015	0.8661-0.8831	5.11E2	6.71E3	1325858	38078	20240812_KP_AC_DF_9464D_CondB_2814_S1-A2_1_4851.d	1	P37040|NCPR_MOUSE
KTHINIVVI	102.36	1035.64	9	0	-0.7	518.829	2	31.3089	0.8784-0.8954	6.07E2	1.46E4	1559397	49113	20240812_KP_AC_DF_9464D_CondB_2814_S1-A2_1_4851.d	2	P62631|EF1A2_MOUSE;P10126|EF1A1_MOUSE
KTISLTDFL	93.48	1036.58	9	0	-4	519.295	2	51.3539	0.8648-0.8818	3.41E4	1.12E6	2573036	96536	20240812_KP_AC_DF_9464D_CondB_2814_S1-A2_1_4851.d	6	Q8BGD9|IF4B_MOUSE
KTVSNDSFF	92.15	1043.49	9	0	7.3	1044.51	1	25.2861	1.4981-1.5144	1.85E2	3.36E3	1256020	35296	20240812_KP_AC_DF_9464D_CondB_2814_S1-A2_1_4851.d	2	P28656|NP1L1_MOUSE
KTVVNKDVF	100.69	1048.59	9	0	-2.2	525.302	2	16.7911	0.8743-0.8913	8.96E3	2.59E5	825190	15946	20240812_KP_AC_DF_9464D_CondB_2814_S1-A2_1_4851.d	2	P61358|RL27_MOUSE
KVAVNDAHL	107.76	965.529	9	0	-3.8	483.77	2	14.7174	0.8512-0.8682	3.33E3	8.82E4	719650	10990	20240812_KP_AC_DF_9464D_CondB_2814_S1-A2_1_4851.d	2	P16110|LEG3_MOUSE
LAGINLDST	60.7	902.471	9	0	-10.2	903.469	1	32.6195	1.3770-1.3935			1626779	52487	20240812_KP_AC_DF_9464D_CondB_2814_S1-A2_1_4851.d	1	P19096|FAS_MOUSE
LAGINPQAA	63.81	853.466	9	0	-0.8	854.472	1	21.6703	1.3287-1.3453	2.82E2	3.84E3	1072870	27406	20240812_KP_AC_DF_9464D_CondB_2814_S1-A2_1_4851.d	1	Q8BM75|ARI5B_MOUSE;Q8BM75-2|ARI5B_MOUSE
LAGNEQVTR	76.33	986.514	9	0	-3.6	494.263	2	11.4355	0.8218-0.8389	2.17E3	1.35E4	553345	4705	20240812_KP_AC_DF_9464D_CondB_2814_S1-A2_1_4851.d	1	P56183-3|RRP1_MOUSE;P56183|RRP1_MOUSE;P56183-2|RRP1_MOUSE
LAIRNDEEL	63.41	1071.56	9	0	-0.1	536.785	2	21.5998	0.8804-0.8974	1.01E4	2.88E5	1068108	27216	20240812_KP_AC_DF_9464D_CondB_2814_S1-A2_1_4851.d	3	C0HKE3|H2A1D_MOUSE;Q8BFU2|H2A3_MOUSE;C0HKE8|H2A1O_MOUSE;Q8R1M2|H2AJ_MOUSE;Q8CGP5|H2A1F_MOUSE;C0HKE9|H2A1P_MOUSE;Q64523|H2A2C_MOUSE;C0HKE7|H2A1N_MOUSE;P27661|H2AX_MOUSE;Q8CGP7|H2A1K_MOUSE;Q8CGP6|H2A1H_MOUSE;C0HKE4|H2A1E_MOUSE;Q6GSS7|H2A2A_MOUSE;C0HKE1|H2A1B_MOUSE;C0HKE6|H2A1I_MOUSE;C0HKE5|H2A1G_MOUSE;C0HKE2|H2A1C_MOUSE
LALGASTVM	72.43	861.463	9	0	1	862.471	1	36.3125	1.3869-1.4034	3E3	2.77E4	1811798	62246	20240812_KP_AC_DF_9464D_CondB_2814_S1-A2_1_4851.d	1	P24547|IMDH2_MOUSE;P50096|IMDH1_MOUSE
LALGASTVM(+15.99)	62.19	877.458	9	0	2.5	878.467	1	24.3166	1.3875-1.4040	2.41E2	3.44E3	1208190	33186	20240812_KP_AC_DF_9464D_CondB_2814_S1-A2_1_4851.d	1	P24547|IMDH2_MOUSE;P50096|IMDH1_MOUSE	Oxidation (M)	M9:Oxidation (M):1000.00
LALQLHWPL	89.3	1089.63	9	0	0.8	545.824	2	56.5137	0.8920-0.9090	1.42E3	2.9E4	2831345	107957	20240812_KP_AC_DF_9464D_CondB_2814_S1-A2_1_4851.d	2	O35674|ADA19_MOUSE
LALQNFDMT	92.14	1051.5	9	0	1.2	1052.51	1	41.3696	1.5367-1.5530	4.55E2	5.87E3	2069401	74485	20240812_KP_AC_DF_9464D_CondB_2814_S1-A2_1_4851.d	1	Q9CZ57|NSUN4_MOUSE
LANSGINVM	83.14	917.464	9	0	4.5	918.475	1	29.3482	1.4383-1.4547	7.78E2	6.75E3	1458428	44156	20240812_KP_AC_DF_9464D_CondB_2814_S1-A2_1_4851.d	1	O89090-2|SP1_MOUSE;O89090|SP1_MOUSE
LANVNIGSL	77.63	899.508	9	0	-0.4	900.514	1	38.8365	1.4119-1.4284	5.94E3	7.46E4	1939735	68263	20240812_KP_AC_DF_9464D_CondB_2814_S1-A2_1_4851.d	1	P47955|RLA1_MOUSE
LAPLNQTAM	76.61	957.495	9	0	3.8	958.506	1	28.5541	1.4613-1.4777	8.51E2	6.93E3	1416855	42207	20240812_KP_AC_DF_9464D_CondB_2814_S1-A2_1_4851.d	1	Q9D4J3-2|DCBD1_MOUSE;Q9D4J3|DCBD1_MOUSE
LAPTNLSSS	89.39	888.455	9	0	0.2	889.463	1	17.5343	1.3889-1.4054	9.49E3	1.78E5	863670	17850	20240812_KP_AC_DF_9464D_CondB_2814_S1-A2_1_4851.d	2	Q8BTI8-3|SRRM2_MOUSE;Q8BTI8|SRRM2_MOUSE;Q8BTI8-2|SRRM2_MOUSE
LAPVNIFKA	99.98	971.58	9	0	-5.3	486.795	2	38.5045	0.8150-0.8321	3.29E3	4.43E4	1923843	67611	20240812_KP_AC_DF_9464D_CondB_2814_S1-A2_1_4851.d	2	P80314|TCPB_MOUSE
LASSASAEF	89.56	881.413	9	0	-1.3	882.419	1	20.7659	1.3644-1.3809			1028286	25494	20240812_KP_AC_DF_9464D_CondB_2814_S1-A2_1_4851.d	1	Q8VEM8|S25A3_MOUSE
LDVTPLSLG	68.79	913.512	9	0	-4.7	914.515	1	44.2826	1.4324-1.4488			2217786	81138	20240812_KP_AC_DF_9464D_CondB_2814_S1-A2_1_4851.d	1	P38647|GRP75_MOUSE;P17156|HSP72_MOUSE;P63017|HSP7C_MOUSE
LEAQAATGF	99.14	906.445	9	0	1.6	907.453	1	23.6365	1.3915-1.4080	1.94E4	4.76E5	1173054	31578	20240812_KP_AC_DF_9464D_CondB_2814_S1-A2_1_4851.d	4	E9Q557|DESP_MOUSE;Q9QXS1|PLEC_MOUSE;Q9QXS1-2|PLEC_MOUSE
LEFSIYPAP	89.68	1035.53	9	0	2.3	1036.54	1	48.1386	1.5321-1.5485	1.92E2	3.19E3	2412048	89472	20240812_KP_AC_DF_9464D_CondB_2814_S1-A2_1_4851.d	1	P68369|TBA1A_MOUSE;P68373|TBA1C_MOUSE;P68368|TBA4A_MOUSE;P05213|TBA1B_MOUSE
LGPKGLMHL	67.81	964.553	9	0	-3	483.282	2	29.3504	0.8552-0.8723	1.78E2	2.28E3	1460065	44269	20240812_KP_AC_DF_9464D_CondB_2814_S1-A2_1_4851.d	1	Q9QXJ1|APBB1_MOUSE;Q9QXJ1-2|APBB1_MOUSE
LGVANGEDL	68.56	886.44	9	0	-5.3	887.442	1	25.6612	1.3578-1.3743	7.12E1	1.32E3	1273468	35980	20240812_KP_AC_DF_9464D_CondB_2814_S1-A2_1_4851.d	1	Q8C4Y3-3|NELFB_MOUSE;Q8C4Y3|NELFB_MOUSE
LGVSMVEYV	66.8	995.5	9	0	1.3	996.508	1	44.5138	1.4863-1.5026	1.83E2	1.94E3	2227372	81580	20240812_KP_AC_DF_9464D_CondB_2814_S1-A2_1_4851.d	1	Q80U78-2|PUM1_MOUSE;Q80U78|PUM1_MOUSE;Q80U78-3|PUM1_MOUSE;Q80U58|PUM2_MOUSE
LILPGYIDF	79.11	1049.58	9	0	3.2	1050.59	1	60.4216	1.5511-1.5674	1.09E3	1.27E4	3028000	115636	20240812_KP_AC_DF_9464D_CondB_2814_S1-A2_1_4851.d	1	P24547|IMDH2_MOUSE
LIVSNPVDI	90.5	968.554	9	0	-1.1	969.56	1	42.1184	1.4580-1.4744	5.98E2	1.87E4	2107694	76202	20240812_KP_AC_DF_9464D_CondB_2814_S1-A2_1_4851.d	1	P06151|LDHA_MOUSE
LKLRKFDSL	95.94	1118.68	9	0	5.2	560.351	2	23.5791	0.9307-0.9476			1169917	31489	20240812_KP_AC_DF_9464D_CondB_2814_S1-A2_1_4851.d	1	Q8K273|EMC5_MOUSE
LLDVTPLSL	89.91	969.575	9	0	0.3	970.582	1	55.0852	1.5085-1.5249	2.48E3	4.66E4	2761336	105004	20240812_KP_AC_DF_9464D_CondB_2814_S1-A2_1_4851.d	2	P38647|GRP75_MOUSE;P17156|HSP72_MOUSE;P63017|HSP7C_MOUSE
LLGTNSVSF	83.12	936.492	9	0	-1.8	937.497	1	39.2661	1.4449-1.4613	7.06E2	8.89E3	1963770	69438	20240812_KP_AC_DF_9464D_CondB_2814_S1-A2_1_4851.d	1	P0CG14|DERPC_MOUSE
LLQLNGDFL	75.21	1031.57	9	0	1.8	1032.57	1	53.7853	1.5504-1.5668	3.62E2	3.95E3	2695871	102023	20240812_KP_AC_DF_9464D_CondB_2814_S1-A2_1_4851.d	1	P98083|SHC1_MOUSE;P98083-3|SHC1_MOUSE;P98083-2|SHC1_MOUSE
LM(+15.99)LQGVDLL	66.21	1016.56	9	0	-1.1	1017.56	1	51.7776	1.5295-1.5458	3.16E3	2.91E4	2592152	97364	20240812_KP_AC_DF_9464D_CondB_2814_S1-A2_1_4851.d	1	P63038|CH60_MOUSE	Oxidation (M)	M2:Oxidation (M):1000.00
LMAYM(+15.99)ASKE	70.96	1058.48	9	0	-2.1	530.245	2	14.8466	0.8389-0.8559	4.5E2	5.76E3	727561	11281	20240812_KP_AC_DF_9464D_CondB_2814_S1-A2_1_4851.d	1	P16858|G3P_MOUSE	Oxidation (M)	M5:Oxidation (M):68.31
LMAYMASKE	98.62	1042.48	9	0	-1.8	522.248	2	18.8893	0.8491-0.8661	1.74E4	2.14E5	930933	21105	20240812_KP_AC_DF_9464D_CondB_2814_S1-A2_1_4851.d	2	P16858|G3P_MOUSE
LMGSSQATM	104.95	924.404	9	0	-1.3	925.411	1	18.5512	1.4146-1.4310	1.28E4	4.66E5	910080	20064	20240812_KP_AC_DF_9464D_CondB_2814_S1-A2_1_4851.d	3	Q99KN9|EPN4_MOUSE;Q99KN9-2|EPN4_MOUSE
LMLDNYDTM	96.61	1114.47	9	0	1	1115.48	1	37.9804	1.5792-1.5955	1.03E3	1.4E4	1896651	66327	20240812_KP_AC_DF_9464D_CondB_2814_S1-A2_1_4851.d	1	A2BE28|LAS1L_MOUSE;A2BE28-2|LAS1L_MOUSE
LMLDNYDTM(+15.99)	96.69	1130.46	9	0	-0.7	1131.47	1	28.8662	1.5694-1.5857	3.62E2	8.38E3	1434472	43060	20240812_KP_AC_DF_9464D_CondB_2814_S1-A2_1_4851.d	2	A2BE28|LAS1L_MOUSE;A2BE28-2|LAS1L_MOUSE	Oxidation (M)	M9:Oxidation (M):136.94
LMLQGVDLL	78.41	1000.56	9	0	-0.4	1001.57	1	56.2992	1.5426-1.5589	5.55E4	1.37E6	2817043	107371	20240812_KP_AC_DF_9464D_CondB_2814_S1-A2_1_4851.d	3	P63038|CH60_MOUSE
LMSTNTVGL	97.19	934.479	9	0	-3.2	935.484	1	32.7328	1.4514-1.4679	2.8E3	2.62E4	1628355	52539	20240812_KP_AC_DF_9464D_CondB_2814_S1-A2_1_4851.d	1	Q99KN9|EPN4_MOUSE;Q99KN9-2|EPN4_MOUSE
LMVHNWEYL	96.41	1203.57	9	0	-2.9	602.793	2	40.5341	0.9456-0.9625	1.52E3	2.25E4	2026218	72450	20240812_KP_AC_DF_9464D_CondB_2814_S1-A2_1_4851.d	1	Q8BVE3|VATH_MOUSE
LNSPNFTEL	101.8	1033.51	9	0	1	1034.52	1	39.1387	1.5053-1.5216	6.17E2	2.16E4	1957341	69105	20240812_KP_AC_DF_9464D_CondB_2814_S1-A2_1_4851.d	3	Q9QZM0|UBQL2_MOUSE
LNWYQQKPD	107.36	1190.57	9	0	-0.8	596.293	2	20.9338	0.8995-0.9164	1.56E3	1.73E4	1034662	25774	20240812_KP_AC_DF_9464D_CondB_2814_S1-A2_1_4851.d	1	P01646|KV5AD_MOUSE;P01644|KV5AB_MOUSE;P04946|KV5AM_MOUSE;P01647|KV5AE_MOUSE;P01645|KV5AC_MOUSE
LPIGQHIYL	99.36	1052.6	9	0	-6.7	527.305	2	38.937	0.8784-0.8954	5.43E2	1.94E4	1946221	68653	20240812_KP_AC_DF_9464D_CondB_2814_S1-A2_1_4851.d	2	Q9DCN2-2|NB5R3_MOUSE;Q9DCN2|NB5R3_MOUSE
LPLRSNRLP	64.45	1064.65	9	0	-1.1	355.889	3	21.7893	0.7096-0.7267	2.19E4	1.22E5	1074482	27494	20240812_KP_AC_DF_9464D_CondB_2814_S1-A2_1_4851.d	3	O09000|NCOA3_MOUSE
LQAASVTLL	80.17	914.544	9	0	1.3	915.552	1	42.4297	1.4475-1.4639	2.44E4	2.15E5	2120446	76762	20240812_KP_AC_DF_9464D_CondB_2814_S1-A2_1_4851.d	1	Q9ERK4|XPO2_MOUSE
LQFTFSEDD	76.48	1100.47	9	0	0.8	1101.47	1	38.3089	1.5563-1.5726			1915774	67162	20240812_KP_AC_DF_9464D_CondB_2814_S1-A2_1_4851.d	1	Q99P88|NU155_MOUSE
LQGRNPETL	53.53	1026.55	9	0	-4.3	514.278	2	15.0451	0.8368-0.8539			738832	11884	20240812_KP_AC_DF_9464D_CondB_2814_S1-A2_1_4851.d	1	Q9CR63|COX16_MOUSE
LQGVDLLAD	94.23	942.502	9	0	1.4	943.511	1	39.9325	1.4482-1.4646	1.68E3	7.63E4	1999019	71159	20240812_KP_AC_DF_9464D_CondB_2814_S1-A2_1_4851.d	2	P63038|CH60_MOUSE
LQLELGEAL	83.11	984.549	9	0	2.2	985.558	1	48.6577	1.4810-1.4974	8.7E2	9.54E3	2435983	90547	20240812_KP_AC_DF_9464D_CondB_2814_S1-A2_1_4851.d	1	P19096|FAS_MOUSE
LQLLNTDYL	73.95	1091.59	9	0	4.3	1092.6	1	50.415	1.5759-1.5922	7.96E1	1.6E3	2525169	94389	20240812_KP_AC_DF_9464D_CondB_2814_S1-A2_1_4851.d	1	Q9R0L6-2|PCM1_MOUSE;Q9R0L6|PCM1_MOUSE
LQNFNISNL	81.92	1061.55	9	0	-0.9	1062.56	1	42.7682	1.5589-1.5752	5.5E3	5.93E4	2138004	77556	20240812_KP_AC_DF_9464D_CondB_2814_S1-A2_1_4851.d	1	P83741|WNK1_MOUSE;P83741-4|WNK1_MOUSE;P83741-5|WNK1_MOUSE;P83741-2|WNK1_MOUSE;P83741-3|WNK1_MOUSE
LQVVNLDAT	90.57	971.529	9	0	1.5	972.538	1	34.17	1.4574-1.4738	4.53E2	4.42E3	1703814	56370	20240812_KP_AC_DF_9464D_CondB_2814_S1-A2_1_4851.d	1	Q9JM73|SRF_MOUSE
LRDNSTMGY	58.28	1055.47	9	0	-0.7	528.742	2	14.5465	0.8593-0.8763	5.81E2	5.34E3	713328	10764	20240812_KP_AC_DF_9464D_CondB_2814_S1-A2_1_4851.d	1	P07901|HS90A_MOUSE;P11499|HS90B_MOUSE
LRHVNIDHL	77.61	1115.62	9	0	-6	372.878	3	17.1401	0.7589-0.7761	4.72E2	7.91E3	842711	16703	20240812_KP_AC_DF_9464D_CondB_2814_S1-A2_1_4851.d	1	Q91WK2|EIF3H_MOUSE
LRKLGIQSF	99.2	1060.64	9	0	0.1	531.327	2	27.6427	0.9090-0.9259	3.82E2	2.18E4	1375312	40288	20240812_KP_AC_DF_9464D_CondB_2814_S1-A2_1_4851.d	2	Q64314|CD34_MOUSE;Q64314-2|CD34_MOUSE
LSFSSPVEM	91.91	995.463	9	0	2.8	996.473	1	42.4494	1.4600-1.4764	3.15E3	7.12E4	2125286	77030	20240812_KP_AC_DF_9464D_CondB_2814_S1-A2_1_4851.d	4	Q9Z204-2|HNRPC_MOUSE;Q9Z204|HNRPC_MOUSE
LSFSSPVEM(+15.99)	93.2	1011.46	9	0	2.2	1012.47	1	31.5128	1.4738-1.4902	1.18E2	2.08E3	1572166	49690	20240812_KP_AC_DF_9464D_CondB_2814_S1-A2_1_4851.d	1	Q9Z204-2|HNRPC_MOUSE;Q9Z204|HNRPC_MOUSE	Oxidation (M)	M9:Oxidation (M):1000.00
LSFYGLTAL	77.32	983.533	9	0	-1	984.539	1	57.6843	1.5249-1.5413			2893142	110318	20240812_KP_AC_DF_9464D_CondB_2814_S1-A2_1_4851.d	1	Q6NSQ9|G6PC3_MOUSE
LSGAGLDYL	45.88	907.465	9	0	-2.3	908.47	1	39.7486	1.4291-1.4455	2.73E2	6.7E3	1987831	70639	20240812_KP_AC_DF_9464D_CondB_2814_S1-A2_1_4851.d	1	Q07417|ACADS_MOUSE
LSGENVFAM	42.16	966.448	9	0	-8.1	967.447	1	39.7567	1.4475-1.4639	1.39E3	1.07E4	1989431	70715	20240812_KP_AC_DF_9464D_CondB_2814_S1-A2_1_4851.d	1	Q80TE4|SI1L2_MOUSE;Q80TE4-2|SI1L2_MOUSE
LSGVNVVLV	35.12	898.549	9	0	0.9	899.557	1	45.3097	1.4067-1.4231	2.24E4	1.98E5	2265590	83222	20240812_KP_AC_DF_9464D_CondB_2814_S1-A2_1_4851.d	1	Q8R092-1|CA043_MOUSE;Q8R092|CA043_MOUSE;Q8R092-2|CA043_MOUSE
LSIINSSIT	29.34	946.534	9	0	0	947.541	1	37.3158	1.4495-1.4659	2.92E3	2.87E4	1861503	64707	20240812_KP_AC_DF_9464D_CondB_2814_S1-A2_1_4851.d	1	P80318|TCPG_MOUSE
LSLMGLIHK	58.58	1010.59	9	0	5.2	506.307	2	41.1056	0.9164-0.9334	2.56E3	7.2E3	2056606	73882	20240812_KP_AC_DF_9464D_CondB_2814_S1-A2_1_4851.d	1	Q8BVG4|DPP9_MOUSE;Q8BVG4-2|DPP9_MOUSE
LSLPNTDYI	79.22	1034.53	9	0	-1.1	1035.53	1	42.7888	1.4961-1.5125	1.24E3	1.21E4	2139599	77627	20240812_KP_AC_DF_9464D_CondB_2814_S1-A2_1_4851.d	1	Q9WTX2|PRKRA_MOUSE
LSLYNEELV	47.99	1078.55	9	0	-7.8	1079.55	1	43.2397	1.5485-1.5648			2165189	78833	20240812_KP_AC_DF_9464D_CondB_2814_S1-A2_1_4851.d	1	P16460|ASSY_MOUSE
LSNGDHHFM	99.63	1056.44	9	0	1.9	529.231	2	15.772	0.8886-0.9056	3.93E4	7.53E5	775496	13496	20240812_KP_AC_DF_9464D_CondB_2814_S1-A2_1_4851.d	2	P59326|YTHD1_MOUSE
LSNGDHHFM(+15.99)	103.31	1072.44	9	0	-2.8	537.226	2	11.7158	0.8845-0.9015	4.68E2	7.99E3	570825	5421	20240812_KP_AC_DF_9464D_CondB_2814_S1-A2_1_4851.d	4	P59326|YTHD1_MOUSE	Oxidation (M)	M9:Oxidation (M):1000.00
LSNSNLQDA	74.49	960.451	9	0	1.1	961.46	1	14.323	1.4324-1.4488	3.16E2	5.06E3	700631	10259	20240812_KP_AC_DF_9464D_CondB_2814_S1-A2_1_4851.d	1	Q8WTY4|CPIN1_MOUSE
LSPASMSAL	71.69	875.442	9	0	0.1	876.45	1	34.1596	1.3776-1.3941	1.2E3	1.53E4	1702219	56299	20240812_KP_AC_DF_9464D_CondB_2814_S1-A2_1_4851.d	1	Q9WV30-2|NFAT5_MOUSE;Q9WV30|NFAT5_MOUSE
LSPLSISTA	93	887.496	9	0	-0.4	888.503	1	36.0068	1.3981-1.4146	1.14E3	3.8E4	1795855	61543	20240812_KP_AC_DF_9464D_CondB_2814_S1-A2_1_4851.d	5	P32261|ANT3_MOUSE;Q7TMF5|SPA12_MOUSE
LSQDNLTSM	73.88	1007.46	9	0	-4	1008.46	1	24.0427	1.4823-1.4987	2.15E2	3.15E3	1190630	32390	20240812_KP_AC_DF_9464D_CondB_2814_S1-A2_1_4851.d	1	P60882|MEGF8_MOUSE
LSTINFDEF	99.61	1084.51	9	0	2	1085.52	1	48.3377	1.5243-1.5406	4.39E3	9.07E4	2418386	89714	20240812_KP_AC_DF_9464D_CondB_2814_S1-A2_1_4851.d	2	Q04207-2|TF65_MOUSE;Q04207|TF65_MOUSE
LSTPNQTTA	56.5	931.461	9	0	2	932.47	1	13.2748	1.3842-1.4007	1.95E3	1.21E4	649844	8240	20240812_KP_AC_DF_9464D_CondB_2814_S1-A2_1_4851.d	3	Q6ZQ08-4|CNOT1_MOUSE;Q6ZQ08|CNOT1_MOUSE;Q6ZQ08-2|CNOT1_MOUSE
LSVLNQAMA	66.16	945.495	9	0	-11.9	946.491	1	34.6047	1.4350-1.4514	3.75E2	4.61E3	1726307	57527	20240812_KP_AC_DF_9464D_CondB_2814_S1-A2_1_4851.d	1	Q6ZWX6|IF2A_MOUSE
LSVLNTANL	81.66	943.534	9	0	1.1	944.542	1	40.7046	1.4541-1.4705	1.19E3	1.26E4	2034234	72846	20240812_KP_AC_DF_9464D_CondB_2814_S1-A2_1_4851.d	1	Q91V87-2|FGRL1_MOUSE;Q91V87|FGRL1_MOUSE
LSYENYEKF	81.94	1191.54	9	0	0	596.78	2	28.0546	0.9151-0.9320	8.89E2	1.2E4	1394437	41125	20240812_KP_AC_DF_9464D_CondB_2814_S1-A2_1_4851.d	1	Q80W68|KIRR1_MOUSE
LTAEGQATL	66.91	902.471	9	0	-0.4	903.478	1	19.7866	1.3988-1.4152	1.6E3	1.66E4	975426	22926	20240812_KP_AC_DF_9464D_CondB_2814_S1-A2_1_4851.d	2	Q61189|ICLN_MOUSE
LTLTDDTEM	80.01	1037.46	9	0	1.3	1038.47	1	30.6904	1.5105-1.5269	3.47E2	6.62E3	1527272	47468	20240812_KP_AC_DF_9464D_CondB_2814_S1-A2_1_4851.d	1	Q6NZF1|ZC11A_MOUSE
LTQENLSLL	55.41	1029.57	9	0	0.9	1030.58	1	41.9143	1.5419-1.5583	6.76E3	6.69E4	2094929	75629	20240812_KP_AC_DF_9464D_CondB_2814_S1-A2_1_4851.d	1	Q4VGL6|RC3H1_MOUSE
LTSANHAM(+15.99)I	89.52	972.47	9	0	-2	973.475	1	23.6722	1.1067-1.1235	1.01E3	5.43E4	1173075	31599	20240812_KP_AC_DF_9464D_CondB_2814_S1-A2_1_4851.d	3	P16110|LEG3_MOUSE	Oxidation (M)	M8:Oxidation (M):1000.00
LTSANHAMI	101.43	956.475	9	0	-2.5	957.48	1	17.7633	1.4528-1.4692	6.81E4	1.05E6	876521	18509	20240812_KP_AC_DF_9464D_CondB_2814_S1-A2_1_4851.d	10	P16110|LEG3_MOUSE
LVIFNQEVI	74.4	1073.61	9	0	-0.5	1074.62	1	52.3238	1.5570-1.5733	1.24E3	1.28E4	2620859	98639	20240812_KP_AC_DF_9464D_CondB_2814_S1-A2_1_4851.d	1	Q60520-1|SIN3A_MOUSE;Q60520|SIN3A_MOUSE
LVRPGTALE	101.8	954.55	9	0	-4.2	478.28	2	17.9367	0.8191-0.8362	5.89E2	9.76E3	884600	18968	20240812_KP_AC_DF_9464D_CondB_2814_S1-A2_1_4851.d	1	E9Q557|DESP_MOUSE
LVSANGNVL	48.31	885.492	9	0	1.3	886.5	1	26.4425	1.3915-1.4080	9.38E2	8.01E3	1311451	37387	20240812_KP_AC_DF_9464D_CondB_2814_S1-A2_1_4851.d	1	P35585|AP1M1_MOUSE
LVVENVDVL	60.95	998.565	9	0	-2.1	999.57	1	44.4385	1.5072-1.5236	2.13E3	2.01E4	2222587	81367	20240812_KP_AC_DF_9464D_CondB_2814_S1-A2_1_4851.d	1	P28660-2|NCKP1_MOUSE;P28660|NCKP1_MOUSE
LWLSGVDGD	90.68	960.455	9	0	1.4	961.464	1	39.0582	1.4593-1.4757	1.72E4	5.97E5	1952576	68912	20240812_KP_AC_DF_9464D_CondB_2814_S1-A2_1_4851.d	4	P01633|KV5A1_MOUSE
M(+15.99)APQNLSTF	53.57	1023.47	9	0	0	1024.48	1	26.5671	1.5144-1.5308	2.65E3	1.1E4	1309824	37284	20240812_KP_AC_DF_9464D_CondB_2814_S1-A2_1_4851.d	1	Q99KV1|DJB11_MOUSE	Oxidation (M)	M1:Oxidation (M):1000.00
M(+15.99)GMVAGTTM	92.27	913.371	9	0	-3.4	914.375	1	20.3234	1.3941-1.4106			1005945	24489	20240812_KP_AC_DF_9464D_CondB_2814_S1-A2_1_4851.d	1	Q8BGZ2-2|F168A_MOUSE;Q80XQ8|F168B_MOUSE;Q8BGZ2|F168A_MOUSE	Oxidation (M)	M1:Oxidation (M):0.00
M(+15.99)GPLGLDHM	105.71	985.436	9	0	-4.2	493.723	2	28.3745	0.8293-0.8464	5.26E2	4E3	1412091	42015	20240812_KP_AC_DF_9464D_CondB_2814_S1-A2_1_4851.d	1	Q9D0E1-2|HNRPM_MOUSE;Q9D0E1|HNRPM_MOUSE	Oxidation (M)	M1:Oxidation (M):81.34
M(+15.99)MGQNTGMM	92.59	1015.36	9	0	0.1	1016.37	1	18.0477	1.4580-1.4744			891020	19292	20240812_KP_AC_DF_9464D_CondB_2814_S1-A2_1_4851.d	1	Q91VZ6|SMAP1_MOUSE	Oxidation (M)	M1:Oxidation (M):10.11
MADTFLEHM	99.21	1093.46	9	0	-4.9	547.733	2	40.7877	0.8689-0.8859	1.05E3	1.28E4	2039024	73064	20240812_KP_AC_DF_9464D_CondB_2814_S1-A2_1_4851.d	3	P52480-2|KPYM_MOUSE;P52480|KPYM_MOUSE
MAIVGGMAL	65.54	861.445	9	0	0.9	862.453	1	46.4002	1.4106-1.4271	1.07E3	1.06E4	2322960	85728	20240812_KP_AC_DF_9464D_CondB_2814_S1-A2_1_4851.d	1	Q9CQ92|FIS1_MOUSE
MALELVTVM	75.15	1005.52	9	0	-0.6	1006.53	1	55.3142	1.5099-1.5262	5.59E3	5.25E4	2772523	105523	20240812_KP_AC_DF_9464D_CondB_2814_S1-A2_1_4851.d	1	Q9R0N0|GALK1_MOUSE
MALELVTVM(+15.99)	44.22	1021.52	9	0	-3.8	1022.52	1	44.7491	1.5079-1.5243	1.91E2	2.23E3	2240075	82091	20240812_KP_AC_DF_9464D_CondB_2814_S1-A2_1_4851.d	1	Q9R0N0|GALK1_MOUSE	Oxidation (M)	M9:Oxidation (M):97.31
MAPENGYLM	93.32	1024.44	9	0	0.8	1025.44	1	31.9607	1.4863-1.5026	3.55E3	3.05E4	1586484	50292	20240812_KP_AC_DF_9464D_CondB_2814_S1-A2_1_4851.d	2	Q62376|RU17_MOUSE
MAPQNLSTF	93.82	1007.47	9	0	-0.4	1008.48	1	32.6291	1.4606-1.4771	6.14E4	1.19E6	1621860	52140	20240812_KP_AC_DF_9464D_CondB_2814_S1-A2_1_4851.d	4	Q99KV1|DJB11_MOUSE
MGEIASFDK	98.95	996.459	9	0	-4.7	499.234	2	20.9065	0.8293-0.8464	2.8E2	8.07E3	1036264	25852	20240812_KP_AC_DF_9464D_CondB_2814_S1-A2_1_4851.d	1	Q6ZWY8|TYB10_MOUSE
MGGFGVDYL	79.43	957.427	9	0	2.1	958.436	1	46.5165	1.4613-1.4777	7.3E2	8.3E3	2327750	85946	20240812_KP_AC_DF_9464D_CondB_2814_S1-A2_1_4851.d	1	Q5RJH6-2|SMG7_MOUSE;Q5RJH6-3|SMG7_MOUSE;Q5RJH6|SMG7_MOUSE
MGLISQEEM	85.3	1036.46	9	0	-3	1037.46	1	34.5137	1.4994-1.5157	1.57E2	2.69E3	1721491	57283	20240812_KP_AC_DF_9464D_CondB_2814_S1-A2_1_4851.d	1	Q9EQP2|EHD4_MOUSE
MGLYNGQVL	80.99	993.495	9	0	1.2	994.504	1	40.3817	1.4784-1.4948	9.99E3	7.18E4	2016620	71996	20240812_KP_AC_DF_9464D_CondB_2814_S1-A2_1_4851.d	1	Q8BMS1|ECHA_MOUSE
MGM(+15.99)VAGTTM	83.97	913.371	9	0	-0.8	914.377	1	18.6106	1.3783-1.3948	5.09E2	4.82E3	918056	20420	20240812_KP_AC_DF_9464D_CondB_2814_S1-A2_1_4851.d	1	Q8BGZ2-2|F168A_MOUSE;Q80XQ8|F168B_MOUSE;Q8BGZ2|F168A_MOUSE	Oxidation (M)	M3:Oxidation (M):0.00
MGMVAGTTM	107.52	897.376	9	0	-0.1	898.383	1	27.3303	1.3928-1.4093	1.92E4	4.3E5	1352815	39127	20240812_KP_AC_DF_9464D_CondB_2814_S1-A2_1_4851.d	3	Q8BGZ2-2|F168A_MOUSE;Q80XQ8|F168B_MOUSE;Q8BGZ2|F168A_MOUSE
MGMVAGTTM(+15.99)	99.8	913.371	9	0	-4.2	914.374	1	17.5891	1.3770-1.3935	3.41E2	5.04E3	865311	17967	20240812_KP_AC_DF_9464D_CondB_2814_S1-A2_1_4851.d	1	Q8BGZ2-2|F168A_MOUSE;Q80XQ8|F168B_MOUSE;Q8BGZ2|F168A_MOUSE	Oxidation (M)	M9:Oxidation (M):104.62
MGPEGAANM	79.8	876.347	9	0	2.9	877.357	1	17.413	1.3572-1.3737	1.06E2	1.49E3	857171	17447	20240812_KP_AC_DF_9464D_CondB_2814_S1-A2_1_4851.d	1	Q8R326|PSPC1_MOUSE;Q8R326-2|PSPC1_MOUSE
MGPLGLDHM	100.2	969.441	9	0	-4.6	485.726	2	34.2453	0.8300-0.8471	2.65E3	1.17E5	1707025	56533	20240812_KP_AC_DF_9464D_CondB_2814_S1-A2_1_4851.d	3	Q9D0E1-2|HNRPM_MOUSE;Q9D0E1|HNRPM_MOUSE
MGPTNIPFT	70.45	976.469	9	0	-2.9	977.473	1	39.7212	1.4389-1.4554	2.42E3	4.39E4	1983100	70480	20240812_KP_AC_DF_9464D_CondB_2814_S1-A2_1_4851.d	2	Q91VZ6|SMAP1_MOUSE
MKGRIELGD	81.19	1017.53	9	0	-3.7	509.769	2	15.2224	0.8423-0.8593	2.24E3	7.2E4	745189	12145	20240812_KP_AC_DF_9464D_CondB_2814_S1-A2_1_4851.d	2	Q6PGB6-5|NAA50_MOUSE;Q6PGB6-2|NAA50_MOUSE
MKIFVGNVD	99.88	1021.53	9	0	0.9	1022.53	1	32.5387	1.5275-1.5439	1.28E3	2.3E4	1620272	52076	20240812_KP_AC_DF_9464D_CondB_2814_S1-A2_1_4851.d	3	Q8C2Q3|RBM14_MOUSE;Q8C2Q3-2|RBM14_MOUSE
MKVSLGNGD	99.12	919.443	9	0	-1.8	460.728	2	17.1795	0.8150-0.8321	7.26E2	1.02E4	844342	16810	20240812_KP_AC_DF_9464D_CondB_2814_S1-A2_1_4851.d	1	Q6ZPT1|KLHL9_MOUSE
MLIKLLEVL	84.38	1070.68	9	0	2.4	536.347	2	60.7419	0.9157-0.9327	3.39E2	4.95E3	3045422	116294	20240812_KP_AC_DF_9464D_CondB_2814_S1-A2_1_4851.d	1	P15508|SPTB1_MOUSE;Q62261|SPTB2_MOUSE;Q62261-2|SPTB2_MOUSE
MLSLDFLDD	72.59	1067.48	9	0	-2.3	1068.49	1	56.8754	1.5491-1.5654	3.48E2	8.73E3	2851874	108674	20240812_KP_AC_DF_9464D_CondB_2814_S1-A2_1_4851.d	2	Q9R0P6|SC11A_MOUSE
MM(+15.99)GQNTGMM	96.93	1015.36	9	0	1	1016.37	1	16.4641	1.4790-1.4954	1.18E3	1.24E4	809301	15297	20240812_KP_AC_DF_9464D_CondB_2814_S1-A2_1_4851.d	1	Q91VZ6|SMAP1_MOUSE	Oxidation (M)	M2:Oxidation (M):8.69
MMGQNTGM(+15.99)M	94.66	1015.36	9	0	1	1016.37	1	16.4641	1.4560-1.4725	1.18E3	1.24E4	814100	15524	20240812_KP_AC_DF_9464D_CondB_2814_S1-A2_1_4851.d	1	Q91VZ6|SMAP1_MOUSE	Oxidation (M)	M8:Oxidation (M):17.01
MMGQNTGMM	98.82	999.365	9	0	-0.7	1000.37	1	22.6192	1.4613-1.4777	2.35E4	6.51E5	1120435	29251	20240812_KP_AC_DF_9464D_CondB_2814_S1-A2_1_4851.d	3	Q91VZ6|SMAP1_MOUSE
MMGQNTGMM(+15.99)	101.6	1015.36	9	0	1.6	1016.37	1	15.2167	1.4528-1.4692	3.75E2	3.77E3	745190	12146	20240812_KP_AC_DF_9464D_CondB_2814_S1-A2_1_4851.d	1	Q91VZ6|SMAP1_MOUSE	Oxidation (M)	M9:Oxidation (M):9.34
MQLENVSVA	91.53	989.485	9	0	-0.1	990.492	1	30.5995	1.4797-1.4961	7.56E2	8.53E3	1522466	47234	20240812_KP_AC_DF_9464D_CondB_2814_S1-A2_1_4851.d	1	Q8BTM8-2|FLNA_MOUSE;Q8BTM8|FLNA_MOUSE
MQLQNLAAL	81.81	1000.54	9	0	-0.9	1001.54	1	44.8578	1.5040-1.5203	1.58E3	1.73E4	2244854	82298	20240812_KP_AC_DF_9464D_CondB_2814_S1-A2_1_4851.d	1	P28659-4|CELF1_MOUSE;P28659|CELF1_MOUSE;P28659-2|CELF1_MOUSE;P28659-3|CELF1_MOUSE
MTQTTSSLS	71.27	954.433	9	0	-0.4	955.44	1	24.3225	1.4350-1.4514	1.41E3	1.51E4	1205011	33055	20240812_KP_AC_DF_9464D_CondB_2814_S1-A2_1_4851.d	1	P01643|KV5AA_MOUSE;P01644|KV5AB_MOUSE;P04946|KV5AM_MOUSE;P01647|KV5AE_MOUSE;P01645|KV5AC_MOUSE
MTVENIVSA	72.29	962.474	9	0	-2.1	963.48	1	34.3896	1.4297-1.4462			1716683	57047	20240812_KP_AC_DF_9464D_CondB_2814_S1-A2_1_4851.d	1	Q91VX2|UBAP2_MOUSE
MVLENVKEM	85.59	1091.54	9	0	2.9	546.777	2	27.1933	0.8879-0.9049	7.39E2	1.48E4	1351248	39084	20240812_KP_AC_DF_9464D_CondB_2814_S1-A2_1_4851.d	2	P62317|SMD2_MOUSE
MVNNPKIHL	99.36	1064.58	9	0	-0.2	533.297	2	21.2673	0.9191-0.9361	4.86E2	7.46E3	1052142	26490	20240812_KP_AC_DF_9464D_CondB_2814_S1-A2_1_4851.d	1	Q9ERK4|XPO2_MOUSE
N(+0.98)GAYLMADM	36.3	985.389	9	0	0.2	986.396	1	42.3862	1.4679-1.4843			2122096	76888	20240812_KP_AC_DF_9464D_CondB_2814_S1-A2_1_4851.d	1	P50431|GLYC_MOUSE	Deamidation (NQ)	N1:Deamidation (NQ):1000.00
N(+0.98)GKTELNYK	100.1	1066.53	9	0	-1.1	534.271	2	12.2829	0.8791-0.8961	2.61E3	1.5E4	594506	6242	20240812_KP_AC_DF_9464D_CondB_2814_S1-A2_1_4851.d	1	P01863|GCAA_MOUSE;P01865|GCAM_MOUSE	Deamidation (NQ)	N1:Deamidation (NQ):113.99
N(+0.98)GPFKPDHY	97.42	1074.48	9	0	-2.7	538.244	2	17.5251	0.8614-0.8784	1.95E3	2.26E4	862085	17789	20240812_KP_AC_DF_9464D_CondB_2814_S1-A2_1_4851.d	2	P50247|SAHH_MOUSE	Deamidation (NQ)	N1:Deamidation (NQ):1000.00
N(+0.98)GPFKPNYY	52.56	1099.5	9	0	0.7	550.756	2	27.2721	0.8791-0.8961	1.16E3	7.76E3	1357689	39429	20240812_KP_AC_DF_9464D_CondB_2814_S1-A2_1_4851.d	1	Q68FL4|SAHH3_MOUSE;Q68FL4-2|SAHH3_MOUSE;Q80SW1|SAHH2_MOUSE	Deamidation (NQ)	N1:Deamidation (NQ):25.98
N(+0.98)GVLNSWTD	93.76	1005.44	9	0	0.2	1006.45	1	36.5008	1.4560-1.4725	4.69E3	9.08E4	1823130	62910	20240812_KP_AC_DF_9464D_CondB_2814_S1-A2_1_4851.d	3	P01837|IGKC_MOUSE	Deamidation (NQ)	N1:Deamidation (NQ):42.68
NAGENGSLL	67.93	873.419	9	0	1.1	874.427	1	22.3625	1.3486-1.3651	1.66E2	2.06E3	1106235	28767	20240812_KP_AC_DF_9464D_CondB_2814_S1-A2_1_4851.d	1	Q8VE88-2|F1142_MOUSE;Q8VE88|F1142_MOUSE
NAIANGNYP	82.69	932.435	9	0	-0.7	933.442	1	17.8317	1.4133-1.4297	2.28E3	1.18E4	874905	18417	20240812_KP_AC_DF_9464D_CondB_2814_S1-A2_1_4851.d	1	P24270|CATA_MOUSE
NALSNLFTM	82.1	1009.49	9	0	1.7	1010.5	1	54.6555	1.5210-1.5373	1.03E3	2.04E4	2737500	104028	20240812_KP_AC_DF_9464D_CondB_2814_S1-A2_1_4851.d	2	Q8BXN9-3|TM87A_MOUSE;Q8BXN9|TM87A_MOUSE;Q8BXN9-2|TM87A_MOUSE
NANSLNSTF	78.96	966.441	9	0	3	967.451	1	26.3416	1.4501-1.4666	2.37E2	6.2E3	1309826	37286	20240812_KP_AC_DF_9464D_CondB_2814_S1-A2_1_4851.d	3	Q8BT14-3|CNOT4_MOUSE;Q8BT14|CNOT4_MOUSE;Q8BT14-2|CNOT4_MOUSE
NANTNTEVL	74.78	974.467	9	0	0.4	975.475	1	18.75	1.4606-1.4771	1.77E3	2.15E4	919652	20492	20240812_KP_AC_DF_9464D_CondB_2814_S1-A2_1_4851.d	2	Q9D8B3|CHM4B_MOUSE
NAQFNKEEI	80.34	1091.52	9	0	-0.9	546.769	2	17.094	0.8546-0.8716	7.81E2	1.77E4	841130	16646	20240812_KP_AC_DF_9464D_CondB_2814_S1-A2_1_4851.d	1	Q8K2F8|LS14A_MOUSE
NAVVNDFWA	61.96	1034.48	9	0	2	1035.49	1	42.6075	1.4869-1.5033			2133284	77408	20240812_KP_AC_DF_9464D_CondB_2814_S1-A2_1_4851.d	2	Q3TXS7|PSMD1_MOUSE
NGFINEDFI	59.86	1067.49	9	0	-1.7	1068.5	1	48.1444	1.5275-1.5439	5.21E2	6.28E3	2410457	89405	20240812_KP_AC_DF_9464D_CondB_2814_S1-A2_1_4851.d	1	Q8VEK0|CC50A_MOUSE
NGFLNEDFI	59.86	1067.49	9	0	-1.7	1068.5	1	48.1444	1.5275-1.5439	5.21E2	6.28E3	2410457	89405	20240812_KP_AC_DF_9464D_CondB_2814_S1-A2_1_4851.d	1	Q9D4D7|CC50C_MOUSE
NGGINYTDC	96.24	955.37	9	0	-2.8	956.375	1	18.4005	1.4100-1.4264	5.5E2	7.1E3	908444	19952	20240812_KP_AC_DF_9464D_CondB_2814_S1-A2_1_4851.d	2	Q8BLU0|FLRT2_MOUSE
NGPQNIYNL	76.29	1031.5	9	0	1.8	1032.51	1	31.4789	1.4679-1.4843	4.44E3	5.67E4	1565765	49385	20240812_KP_AC_DF_9464D_CondB_2814_S1-A2_1_4851.d	2	Q8K3C0|RNK_MOUSE
NGPVHNTLM	105.62	981.47	9	0	1.3	491.743	2	17.5385	0.8130-0.8300	1.05E3	3.42E4	863714	17894	20240812_KP_AC_DF_9464D_CondB_2814_S1-A2_1_4851.d	2	Q3U2P1-2|SC24A_MOUSE;Q3U2P1|SC24A_MOUSE
NGVINGAEL	70.41	885.456	9	0	-1.4	886.462	1	29.5503	1.3776-1.3941	5.34E3	3.97E4	1466433	44541	20240812_KP_AC_DF_9464D_CondB_2814_S1-A2_1_4851.d	2	Q6DIC0|SMCA2_MOUSE
NGVLNSWTD	94.18	1004.46	9	0	2.1	1005.47	1	32.2309	1.4600-1.4764	2.49E2	7.66E3	1605793	51313	20240812_KP_AC_DF_9464D_CondB_2814_S1-A2_1_4851.d	3	P01837|IGKC_MOUSE
NGVYSAANY	99.7	957.419	9	0	-6.5	958.42	1	18.298	1.4093-1.4258	7.45E2	1.04E4	902118	19722	20240812_KP_AC_DF_9464D_CondB_2814_S1-A2_1_4851.d	2	Q61656|DDX5_MOUSE
NLIINTDEL	57.41	1043.55	9	0	0.7	1044.56	1	43.8085	1.5197-1.5360			2193790	80002	20240812_KP_AC_DF_9464D_CondB_2814_S1-A2_1_4851.d	1	P11983-2|TCPA_MOUSE;P11983|TCPA_MOUSE
NLMENQDMM	79.83	1124.43	9	0	-9.6	1125.43	1	29.6135	1.5687-1.5850	1.05E2	1.34E3	1474417	44905	20240812_KP_AC_DF_9464D_CondB_2814_S1-A2_1_4851.d	1	Q8BUR4|DOCK1_MOUSE
NM(+15.99)PWNVDTL	99.13	1104.49	9	0	-1	1105.5	1	39.099	1.5262-1.5426			1955798	69086	20240812_KP_AC_DF_9464D_CondB_2814_S1-A2_1_4851.d	1	Q61081|CDC37_MOUSE	Oxidation (M)	M2:Oxidation (M):1000.00
NMFENGSFL	76.12	1057.45	9	0	2.2	1058.46	1	47.3068	1.5288-1.5452	1.8E2	4.21E3	2369150	87722	20240812_KP_AC_DF_9464D_CondB_2814_S1-A2_1_4851.d	1	Q61850|FOXC2_MOUSE;Q61572|FOXC1_MOUSE
NMGTNPPTM	91.13	961.4	9	0	-0.9	962.406	1	19.1625	1.4172-1.4337	1.79E3	4.56E4	943774	21754	20240812_KP_AC_DF_9464D_CondB_2814_S1-A2_1_4851.d	2	P0CG14|DERPC_MOUSE
NMLINDTTF	81.79	1067.5	9	0	-1.3	1068.5	1	42.2464	1.5439-1.5602	3.02E2	4.94E3	2115668	76556	20240812_KP_AC_DF_9464D_CondB_2814_S1-A2_1_4851.d	1	Q9ES00|UBE4B_MOUSE
NMNVNSIDM	76.37	1036.43	9	0	-2	1037.44	1	30.1856	1.5099-1.5262			1503327	46383	20240812_KP_AC_DF_9464D_CondB_2814_S1-A2_1_4851.d	1	Q3UHC0|TNR6C_MOUSE
NMPWNVDTL	99.44	1088.5	9	0	0.3	1089.5	1	46.7521	1.5524-1.5687	5.98E3	1.57E5	2346850	86758	20240812_KP_AC_DF_9464D_CondB_2814_S1-A2_1_4851.d	3	Q61081|CDC37_MOUSE
NNQFTMGGP	62.04	964.407	9	0	0	965.415	1	32.1585	1.4251-1.4416	2.93E2	6.4E3	1600915	51007	20240812_KP_AC_DF_9464D_CondB_2814_S1-A2_1_4851.d	2	Q9WVG6|CARM1_MOUSE;Q9WVG6-2|CARM1_MOUSE
NQAINPKLL	99.42	1009.59	9	0	1.1	505.804	2	27.6466	0.8430-0.8600	1.66E3	4.29E4	1373734	40234	20240812_KP_AC_DF_9464D_CondB_2814_S1-A2_1_4851.d	3	Q61656|DDX5_MOUSE
NQFQALLQY	99.92	1123.57	9	0	-1.4	1124.57	1	45.5572	1.5739-1.5902	5.76E2	7.03E3	2279980	83896	20240812_KP_AC_DF_9464D_CondB_2814_S1-A2_1_4851.d	1	P17225-2|PTBP1_MOUSE;Q8BHD7|PTBP3_MOUSE;Q8BHD7-2|PTBP3_MOUSE;P17225|PTBP1_MOUSE
NQFTMGGPA	97.18	921.401	9	0	-1.4	922.407	1	21.8788	1.4040-1.4205	4.09E2	1.74E4	1083995	27863	20240812_KP_AC_DF_9464D_CondB_2814_S1-A2_1_4851.d	2	Q9WVG6|CARM1_MOUSE;Q9WVG6-2|CARM1_MOUSE
NQHYNTSLL	80.85	1088.53	9	0	-2.2	545.269	2	21.8285	0.9015-0.9185	1.29E3	1.27E4	1079268	27708	20240812_KP_AC_DF_9464D_CondB_2814_S1-A2_1_4851.d	1	O88907|PIAS1_MOUSE
NQSSNFGPM	82.55	980.402	9	0	-1.4	981.408	1	21.6616	1.4436-1.4600	1.77E2	3.78E3	1072867	27403	20240812_KP_AC_DF_9464D_CondB_2814_S1-A2_1_4851.d	1	P49312|ROA1_MOUSE
NSGINVMQV	54.02	960.47	9	0	-5	961.472	1	33.9268	1.4396-1.4560	6.09E2	6.91E3	1690841	55589	20240812_KP_AC_DF_9464D_CondB_2814_S1-A2_1_4851.d	1	O89090-2|SP1_MOUSE;O89090|SP1_MOUSE
NSIRNLDTI	90.14	1044.56	9	0	-1.2	523.285	2	22.9333	0.8818-0.8988	1.07E3	1.04E4	1136396	29972	20240812_KP_AC_DF_9464D_CondB_2814_S1-A2_1_4851.d	1	P28658|ATX10_MOUSE
NSLLNNMEL	91.83	1046.51	9	0	0.5	1047.51	1	44.9042	1.5315-1.5478	7.43E2	8.51E3	2248007	82403	20240812_KP_AC_DF_9464D_CondB_2814_S1-A2_1_4851.d	1	Q9QXX4|S2513_MOUSE;Q8BH59|S2512_MOUSE
NSQVNAVTV	62.66	930.477	9	0	-2.1	931.482	1	19.0829	1.4231-1.4396	3.49E2	7.29E3	942167	21671	20240812_KP_AC_DF_9464D_CondB_2814_S1-A2_1_4851.d	1	Q63918|CAVN2_MOUSE
NSSESFEHI	99.29	1048.45	9	0	-7.4	525.226	2	18.7865	0.8478-0.8648	1.42E3	3.98E4	927707	20927	20240812_KP_AC_DF_9464D_CondB_2814_S1-A2_1_4851.d	3	Q3TLH4-5|PRC2C_MOUSE;Q3TLH4|PRC2C_MOUSE
NSVINVSNL	74.55	958.508	9	0	3.9	959.519	1	36.757	1.4468-1.4633	6.29E2	6.02E3	1834374	63486	20240812_KP_AC_DF_9464D_CondB_2814_S1-A2_1_4851.d	1	Q9Z0Z3|SKP2_MOUSE;Q9Z0Z3-2|SKP2_MOUSE
NSVLVLIVG	75.52	912.564	9	0	-0.4	913.571	1	54.8162	1.4185-1.4350	4.82E2	4.7E3	2745408	104316	20240812_KP_AC_DF_9464D_CondB_2814_S1-A2_1_4851.d	1	Q9Z0X1|AIFM1_MOUSE;Q9Z0X1-2|AIFM1_MOUSE
NSYGAQASI	99.01	909.419	9	0	0	910.427	1	17.6184	1.3895-1.4060	3.12E3	2.92E4	868496	18104	20240812_KP_AC_DF_9464D_CondB_2814_S1-A2_1_4851.d	1	Q8C2Q3|RBM14_MOUSE;Q8C2Q3-2|RBM14_MOUSE
NTEPVLDSD	107.39	988.435	9	0	3.9	989.446	1	17.2887	1.4179-1.4343	1.3E4	3.75E5	847561	16981	20240812_KP_AC_DF_9464D_CondB_2814_S1-A2_1_4851.d	18	P01863|GCAA_MOUSE;P01865|GCAM_MOUSE
NTHENLTYL	92.99	1103.52	9	0	-3	552.768	2	23.5024	0.8893-0.9062	5.03E3	4.49E4	1164989	31133	20240812_KP_AC_DF_9464D_CondB_2814_S1-A2_1_4851.d	1	Q9QXS1|PLEC_MOUSE;Q9QXS1-2|PLEC_MOUSE
NYNTLESTL	66.86	1053.5	9	0	3.6	1054.51	1	32.0758	1.5256-1.5419	3.31E2	4.56E3	1599349	50965	20240812_KP_AC_DF_9464D_CondB_2814_S1-A2_1_4851.d	1	Q8R092|CA043_MOUSE
PAWDPMGAL	95.95	956.443	9	0	0.4	957.45	1	49.4105	1.4521-1.4685	1.16E3	1.07E4	2472633	92145	20240812_KP_AC_DF_9464D_CondB_2814_S1-A2_1_4851.d	1	Q8R016|BLMH_MOUSE
PAYHSSLMD	92.62	1019.44	9	0	0	510.726	2	17.0215	0.8593-0.8763	3.78E3	9.06E4	839550	16590	20240812_KP_AC_DF_9464D_CondB_2814_S1-A2_1_4851.d	2	Q9JM76|ARPC3_MOUSE
PDVQISWFV	100.76	1089.55	9	0	-1.9	1090.55	1	57.4878	1.5524-1.5687	5.7E2	5.44E3	2882034	109878	20240812_KP_AC_DF_9464D_CondB_2814_S1-A2_1_4851.d	1	P01863|GCAA_MOUSE;P01867-2|IGG2B_MOUSE;P01865|GCAM_MOUSE;P01864|GCAB_MOUSE;P01867|IGG2B_MOUSE
PEAEQGGAE	86.9	886.367	9	0	-5.9	887.369	1	11.8525	1.3035-1.3201	7E2	7.11E3	578687	5663	20240812_KP_AC_DF_9464D_CondB_2814_S1-A2_1_4851.d	3	P62960|YBOX1_MOUSE
PFLSGTSSN	56.39	908.424	9	0	-2.2	909.429	1	35.8134	1.4014-1.4179	6.68E2	1.12E4	1787752	61060	20240812_KP_AC_DF_9464D_CondB_2814_S1-A2_1_4851.d	1	Q60597-3|ODO1_MOUSE;Q60597-2|ODO1_MOUSE;Q60597-4|ODO1_MOUSE;Q60597|ODO1_MOUSE
PFSFDFFED	60.75	1149.47	9	0	-0.5	1150.47	1	59.3913	1.5733-1.5896			2978870	113750	20240812_KP_AC_DF_9464D_CondB_2814_S1-A2_1_4851.d	2	O54946|DNJB6_MOUSE;O54946-2|DNJB6_MOUSE
PFTYGFFKI	92.37	1118.58	9	0	-0.9	560.297	2	51.9057	0.9069-0.9239	5.98E2	7.1E3	2600083	97675	20240812_KP_AC_DF_9464D_CondB_2814_S1-A2_1_4851.d	1	P15307|REL_MOUSE
PGAPEMEPN	32.26	940.396	9	0	-1.3	941.402	1	15.1292	1.3823-1.3988	2.33E3	2.1E4	740371	11899	20240812_KP_AC_DF_9464D_CondB_2814_S1-A2_1_4851.d	1	Q99ML1|BBC3_MOUSE
PGAYPGPTA	101.36	829.397	9	0	4.1	830.408	1	16.2189	1.2909-1.3075	4.17E2	7.16E3	802828	14920	20240812_KP_AC_DF_9464D_CondB_2814_S1-A2_1_4851.d	2	P16110|LEG3_MOUSE
PGSQSSEMS	83.48	908.355	9	0	-0.9	909.361	1	21.2059	1.3453-1.3618	1.47E2	2.68E3	1048950	26346	20240812_KP_AC_DF_9464D_CondB_2814_S1-A2_1_4851.d	1	P01899|HA11_MOUSE;P01896|HA1Z_MOUSE;P14427|HA14_MOUSE;P14426|HA13_MOUSE;P01897|HA1L_MOUSE
PGVTPLSPQ	84.79	894.481	9	0	-1	895.487	1	21.9289	1.3783-1.3948	2.93E3	3.75E4	1080811	27727	20240812_KP_AC_DF_9464D_CondB_2814_S1-A2_1_4851.d	2	Q62470-2|ITA3_MOUSE;Q62470-3|ITA3_MOUSE;Q62470|ITA3_MOUSE
PILEKMQDK	73.08	1100.59	9	0	-0.9	551.302	2	42.417	0.9110-0.9280	1.09E3	1.77E4	2118901	76741	20240812_KP_AC_DF_9464D_CondB_2814_S1-A2_1_4851.d	4	O55222|ILK_MOUSE
PKSGDLIFD	79.78	990.502	9	0	-2.4	496.257	2	28.7359	0.8116-0.8287	2.01E2	3.54E3	1429700	42860	20240812_KP_AC_DF_9464D_CondB_2814_S1-A2_1_4851.d	1	O88792|JAM1_MOUSE
PLDTINVHL	99.34	1020.56	9	0	-8.9	511.283	2	41.7445	0.8566-0.8736	1.72E3	3.45E4	2087004	75324	20240812_KP_AC_DF_9464D_CondB_2814_S1-A2_1_4851.d	5	P70699|LYAG_MOUSE
PLFATNPFD	65.96	1020.49	9	0	2.8	1021.5	1	46.7751	1.4915-1.5079	3.14E2	9.66E3	2343730	86686	20240812_KP_AC_DF_9464D_CondB_2814_S1-A2_1_4851.d	2	P70297|STAM1_MOUSE
PLFGNNEFM	82.68	1067.47	9	0	-0.4	1068.48	1	46.5888	1.5341-1.5504	5.26E2	7.07E3	2334082	86182	20240812_KP_AC_DF_9464D_CondB_2814_S1-A2_1_4851.d	1	Q8C170|MYO9A_MOUSE;Q8C170-2|MYO9A_MOUSE
PLGDFRHTM	99.05	1072.51	9	0	-0.4	537.263	2	23.4572	0.8661-0.8831	5.13E2	5.96E3	1163351	31019	20240812_KP_AC_DF_9464D_CondB_2814_S1-A2_1_4851.d	1	Q91W92|BORG5_MOUSE;Q9JM96|BORG4_MOUSE
PLPPLPEYG	72.29	981.517	9	0	10.1	982.534	1	39.5712	1.4606-1.4771	7.65E1	1.58E3	1979815	70243	20240812_KP_AC_DF_9464D_CondB_2814_S1-A2_1_4851.d	1	Q9CQQ7|AT5F1_MOUSE
PLRQIGEKE	72.36	1068.59	9	0	-4.6	535.301	2	32.4116	0.8750-0.8920	6.35E2	1.24E4	1615498	51874	20240812_KP_AC_DF_9464D_CondB_2814_S1-A2_1_4851.d	2	Q3UMR5|MCU_MOUSE;Q3UMR5-2|MCU_MOUSE
PLSPLKFMA	93.27	1002.56	9	0	-5.7	502.283	2	44.4989	0.8471-0.8641	2.77E2	4.41E3	2228948	81632	20240812_KP_AC_DF_9464D_CondB_2814_S1-A2_1_4851.d	1	Q9QYB5-2|ADDG_MOUSE;Q9QYB5|ADDG_MOUSE
PPKIKDVLM	82.05	1039.61	9	0	-3.6	520.81	2	41.0872	0.8559-0.8729	3.36E3	3.18E4	2037429	72993	20240812_KP_AC_DF_9464D_CondB_2814_S1-A2_1_4851.d	6	P01863|GCAA_MOUSE;P01865|GCAM_MOUSE;P01864|GCAB_MOUSE
PPSSEQLTS	72.59	944.445	9	0	-3.8	945.449	1	45.3864	1.3862-1.4027	2.67E3	1.71E4	2283171	84039	20240812_KP_AC_DF_9464D_CondB_2814_S1-A2_1_4851.d	2	P01837|IGKC_MOUSE
PPTVEVASD	36.27	913.439	9	0	1.1	914.447	1	43.3025	1.3875-1.4040	4.27E2	9.49E3	2168369	78965	20240812_KP_AC_DF_9464D_CondB_2814_S1-A2_1_4851.d	1	Q62465|VAT1_MOUSE
PRANPSAFL	79.64	971.519	9	0	-4.6	486.764	2	27.2358	0.8212-0.8382	2.22E4	2.85E5	1346497	38905	20240812_KP_AC_DF_9464D_CondB_2814_S1-A2_1_4851.d	2	Q9D8C2|TSN13_MOUSE;Q9CQ88|TSN31_MOUSE
PRGIPLPPQ	52.6	973.571	9	0	-3.1	487.791	2	24.4784	0.8123-0.8293	6.19E3	2.06E4	1200220	32836	20240812_KP_AC_DF_9464D_CondB_2814_S1-A2_1_4851.d	2	Q9JKY0|CNOT9_MOUSE
PSIGIPLLL	49.91	921.59	9	0	-0.7	922.596	1	63.4042	1.4672-1.4836	1.06E3	5.87E4	3181083	122415	20240812_KP_AC_DF_9464D_CondB_2814_S1-A2_1_4851.d	2	Q9CPW5|SSRB_MOUSE
PSLMEDSDD	98.3	1007.38	9	0	-1.7	1008.38	1	17.9845	1.4501-1.4666			887812	19132	20240812_KP_AC_DF_9464D_CondB_2814_S1-A2_1_4851.d	1	Q9CQU3|RER1_MOUSE
PSNSLLGEL	91.49	928.486	9	0	0.2	929.494	1	43.6392	1.4199-1.4363	9.52E2	8.49E3	2182684	79564	20240812_KP_AC_DF_9464D_CondB_2814_S1-A2_1_4851.d	1	Q9CW46|RAVR1_MOUSE
PSTPNQQLD	58.71	998.467	9	0	-9	999.465	1	13.2248	1.4488-1.4652	2.32E2	5.01E3	646618	8062	20240812_KP_AC_DF_9464D_CondB_2814_S1-A2_1_4851.d	2	Q8C726|BTBD9_MOUSE
PTIKLQSSD	91.33	987.524	9	0	-1	988.53	1	16.2201	1.4863-1.5026	1.37E4	3.71E5	796403	14591	20240812_KP_AC_DF_9464D_CondB_2814_S1-A2_1_4851.d	4	Q9WTX5|SKP1_MOUSE
PTPDPNTAY	93.45	974.434	9	0	1.6	975.443	1	15.6879	1.4060-1.4225	7.3E2	7.95E3	769142	13238	20240812_KP_AC_DF_9464D_CondB_2814_S1-A2_1_4851.d	1	O55101|SNG2_MOUSE
PVDVNPFQD	98.83	1029.48	9	0	-2.3	1030.48	1	34.1917	1.4882-1.5046	5.16E2	6.22E3	1703813	56369	20240812_KP_AC_DF_9464D_CondB_2814_S1-A2_1_4851.d	1	Q9ERN0|SCAM2_MOUSE
PVNVTTEVK	76.69	985.544	9	0	-1.2	493.779	2	26.9124	0.8287-0.8457	1.05E3	8.43E3	1333786	38386	20240812_KP_AC_DF_9464D_CondB_2814_S1-A2_1_4851.d	1	P10126|EF1A1_MOUSE
PVTLTWNSG	100.19	973.487	9	0	1.5	974.496	1	33.9154	1.4304-1.4468			1692475	55699	20240812_KP_AC_DF_9464D_CondB_2814_S1-A2_1_4851.d	2	P01863|GCAA_MOUSE;P84751|HVM63_MOUSE;P01865|GCAM_MOUSE;P01864|GCAB_MOUSE
Q(+0.98)QPSNYGPM	98.67	1021.42	9	0	-3.5	1022.42	1	18.109	1.4508-1.4672	4.51E2	4.39E3	892582	19330	20240812_KP_AC_DF_9464D_CondB_2814_S1-A2_1_4851.d	1	O88569-3|ROA2_MOUSE;O88569|ROA2_MOUSE;O88569-2|ROA2_MOUSE	Deamidation (NQ)	Q1:Deamidation (NQ):9.34
QAGFGNDTL	92.18	921.419	9	0	-6.4	922.42	1	25.0452	1.4040-1.4205	7.43E2	7.96E3	1241567	34559	20240812_KP_AC_DF_9464D_CondB_2814_S1-A2_1_4851.d	1	Q8BYK6-2|YTHD3_MOUSE;Q8BYK6-3|YTHD3_MOUSE;Q8BYK6|YTHD3_MOUSE
QHVVADTEL	81.85	1010.5	9	0	-6.7	506.255	2	18.0992	0.8409-0.8580	6.96E2	9.64E3	891033	19305	20240812_KP_AC_DF_9464D_CondB_2814_S1-A2_1_4851.d	1	Q64314|CD34_MOUSE
QMMQNPQIL	85.51	1101.53	9	0	2.8	1102.54	1	35.4958	1.5687-1.5850			1773301	60325	20240812_KP_AC_DF_9464D_CondB_2814_S1-A2_1_4851.d	1	P28656|NP1L1_MOUSE
QMTQTTSSL	69.59	995.459	9	0	-0.3	996.466	1	29.0786	1.4672-1.4836	6.65E2	7.73E3	1445641	43561	20240812_KP_AC_DF_9464D_CondB_2814_S1-A2_1_4851.d	1	P01643|KV5AA_MOUSE;P01644|KV5AB_MOUSE;P04946|KV5AM_MOUSE;P01647|KV5AE_MOUSE;P01645|KV5AC_MOUSE
QNPTNAEVL	80.66	984.488	9	0	-3.8	985.491	1	20.7976	1.4350-1.4514			1029921	25605	20240812_KP_AC_DF_9464D_CondB_2814_S1-A2_1_4851.d	1	Q60605|MYL6_MOUSE;Q8CI43|MYL6B_MOUSE;P09541|MYL4_MOUSE;Q60605-2|MYL6_MOUSE
QQPSNYGPM	99.36	1020.43	9	0	0.5	1021.44	1	17.6935	1.4422-1.4587	3.17E4	7.49E5	868495	18103	20240812_KP_AC_DF_9464D_CondB_2814_S1-A2_1_4851.d	6	O88569-3|ROA2_MOUSE;O88569|ROA2_MOUSE;O88569-2|ROA2_MOUSE
QQPSNYGPM(+15.99)	103.87	1036.43	9	0	-4.6	1037.43	1	11.9375	1.4475-1.4639	4.29E2	2.08E3	578684	5660	20240812_KP_AC_DF_9464D_CondB_2814_S1-A2_1_4851.d	1	O88569-3|ROA2_MOUSE;O88569|ROA2_MOUSE;O88569-2|ROA2_MOUSE	Oxidation (M)	M9:Oxidation (M):1000.00
QQQSNYGPM	81.43	1051.44	9	0	5.3	1052.45	1	16.3395	1.4830-1.4994	8.02E2	6.86E3	801191	14807	20240812_KP_AC_DF_9464D_CondB_2814_S1-A2_1_4851.d	1	Q8BG05-2|ROA3_MOUSE;Q8BG05|ROA3_MOUSE
QSITNLSNL	75.02	988.519	9	0	-1	989.525	1	34.6911	1.4836-1.5000	6.09E4	1.76E6	1726306	57526	20240812_KP_AC_DF_9464D_CondB_2814_S1-A2_1_4851.d	3	Q689Z5-2|SBNO1_MOUSE;Q689Z5|SBNO1_MOUSE
QSLSNEALM	64.17	991.464	9	0	-2.4	992.469	1	27.1381	1.4679-1.4843	2.34E3	2.37E4	1346462	38870	20240812_KP_AC_DF_9464D_CondB_2814_S1-A2_1_4851.d	2	Q9JIQ3|DBLOH_MOUSE
QSMQTVFNM	69.56	1084.47	9	0	2.2	1085.48	1	39.9693	1.5426-1.5589	7.63E2	8.38E3	1997452	71116	20240812_KP_AC_DF_9464D_CondB_2814_S1-A2_1_4851.d	1	Q60865|CAPR1_MOUSE
QSVEGAGVM	79.09	876.401	9	0	1	877.409	1	18.4289	1.3373-1.3539	6.29E2	5.48E3	908483	19991	20240812_KP_AC_DF_9464D_CondB_2814_S1-A2_1_4851.d	1	Q6PGL7-2|WASC2_MOUSE;Q6PGL7|WASC2_MOUSE
QSVVNSGNL	92.76	916.461	9	0	3.1	917.472	1	19.0033	1.3941-1.4106	4.12E2	9.73E3	938931	21483	20240812_KP_AC_DF_9464D_CondB_2814_S1-A2_1_4851.d	1	P35564|CALX_MOUSE
QTLPDHAPF	93.16	1024.5	9	0	-12.5	1025.49	1	26.5821	1.4764-1.4928	4.4E2	4.23E3	1320971	37763	20240812_KP_AC_DF_9464D_CondB_2814_S1-A2_1_4851.d	2	Q9CYZ2|TPD54_MOUSE
QTTSSLSAS	59.84	880.414	9	0	-1.7	881.42	1	25.3189	1.3420-1.3585	1.4E3	1.48E4	1254418	35218	20240812_KP_AC_DF_9464D_CondB_2814_S1-A2_1_4851.d	1	P01643|KV5AA_MOUSE;P01644|KV5AB_MOUSE;P04946|KV5AM_MOUSE;P01647|KV5AE_MOUSE;P01645|KV5AC_MOUSE
QTVLNPVTM	65.25	1001.52	9	0	-5	1002.52	1	35.6786	1.4922-1.5085	6.86E2	6.9E3	1781281	60685	20240812_KP_AC_DF_9464D_CondB_2814_S1-A2_1_4851.d	1	O08789|MNT_MOUSE
QYGSNVANM	95.1	982.418	9	0	0.4	983.426	1	17.7949	1.4330-1.4495			878193	18657	20240812_KP_AC_DF_9464D_CondB_2814_S1-A2_1_4851.d	1	Q61656|DDX5_MOUSE
QYSIIYDEY	84.83	1192.53	9	0	-4.8	1193.53	1	37.3608	1.5798-1.5961			1867863	64971	20240812_KP_AC_DF_9464D_CondB_2814_S1-A2_1_4851.d	1	Q9D3E6|STAG1_MOUSE;O35638|STAG2_MOUSE
RALELLNYL	99.23	1103.63	9	0	-6.2	552.821	2	51.0203	0.9069-0.9239	6.73E2	1.53E4	2555478	95742	20240812_KP_AC_DF_9464D_CondB_2814_S1-A2_1_4851.d	2	O35286|DHX15_MOUSE
RALLLLSFL	67.7	1044.67	9	0	0.6	523.342	2	63.1212	0.9062-0.9232	4.24E2	1.36E4	3166624	121672	20240812_KP_AC_DF_9464D_CondB_2814_S1-A2_1_4851.d	1	Q7TMR0-2|PCP_MOUSE;Q7TMR0|PCP_MOUSE
RALPNHLHF	78.38	1103.6	9	0	-8.7	368.87	3	18.7388	0.7411-0.7583	1.06E3	3.29E4	924506	20774	20240812_KP_AC_DF_9464D_CondB_2814_S1-A2_1_4851.d	1	B2RUJ5-3|APBA1_MOUSE;B2RUJ5|APBA1_MOUSE
RGFGLVEHM	84.7	1044.52	9	0	-6.2	523.263	2	25.3517	0.8811-0.8981	7.81E2	1.32E4	1257584	35336	20240812_KP_AC_DF_9464D_CondB_2814_S1-A2_1_4851.d	1	Q9CRC0|VKOR1_MOUSE
RGVPNHIHM	71.66	1059.54	9	0	-4.2	354.186	3	13.2607	0.7260-0.7432	1.17E3	1.86E4	646646	8090	20240812_KP_AC_DF_9464D_CondB_2814_S1-A2_1_4851.d	2	Q8K3W3|CASC3_MOUSE
RIGSGVERM	101.1	1003.52	9	0	-2.8	502.767	2	13.0678	0.8307-0.8478	5.91E3	1.69E5	637154	7742	20240812_KP_AC_DF_9464D_CondB_2814_S1-A2_1_4851.d	3	Q9D0E1-2|HNRPM_MOUSE;Q9D0E1|HNRPM_MOUSE
RIITHQAAM	74.51	1039.56	9	0	11.3	520.793	2	12.6742	0.8586-0.8757			619744	7096	20240812_KP_AC_DF_9464D_CondB_2814_S1-A2_1_4851.d	1	Q6DFV5|HELZ_MOUSE;Q6DFV5-3|HELZ_MOUSE;Q6DFV5-2|HELZ_MOUSE
RLISLVDVL	69.41	1026.64	9	0	-5.4	514.326	2	52.9251	0.8852-0.9022	1.24E3	1.31E4	2651272	100096	20240812_KP_AC_DF_9464D_CondB_2814_S1-A2_1_4851.d	1	Q9ESE1-3|LRBA_MOUSE;Q9ESE1-2|LRBA_MOUSE;Q9ESE1|LRBA_MOUSE
RLITLEEEM	74.37	1132.58	9	0	-2.4	567.296	2	33.8597	0.9110-0.9280	4.89E2	1.65E4	1689280	55552	20240812_KP_AC_DF_9464D_CondB_2814_S1-A2_1_4851.d	2	P09103|PDIA1_MOUSE
RLLILTTLV	92.77	1040.7	9	0	-4.2	521.353	2	54.1637	0.9056-0.9225	1.9E2	2.51E3	2715080	102944	20240812_KP_AC_DF_9464D_CondB_2814_S1-A2_1_4851.d	1	Q9Z0F8-2|ADA17_MOUSE;Q9Z0F8|ADA17_MOUSE
RLVTLEEFL	98.77	1118.63	9	0	0	560.324	2	51.1362	0.9035-0.9205	3.16E3	6.72E4	2558683	95899	20240812_KP_AC_DF_9464D_CondB_2814_S1-A2_1_4851.d	2	P81117|NUCB2_MOUSE;Q02819|NUCB1_MOUSE
RMATGLERM	101.64	1063.53	9	0	-0.3	532.77	2	15.9233	0.8600-0.8770	7.93E3	9.23E4	781872	13776	20240812_KP_AC_DF_9464D_CondB_2814_S1-A2_1_4851.d	1	Q9D0E1-2|HNRPM_MOUSE;Q9D0E1|HNRPM_MOUSE
RMGPAIERM	99.91	1059.53	9	0	-4.4	530.771	2	16.7962	0.8580-0.8750	1.71E4	5.49E5	825182	15938	20240812_KP_AC_DF_9464D_CondB_2814_S1-A2_1_4851.d	3	Q9D0E1-2|HNRPM_MOUSE;Q9D0E1|HNRPM_MOUSE
RMGSGVERM	91.64	1021.48	9	0	-3.7	511.745	2	12.0076	0.8355-0.8525	2.6E3	1.34E4	581882	5810	20240812_KP_AC_DF_9464D_CondB_2814_S1-A2_1_4851.d	1	Q9D0E1-2|HNRPM_MOUSE;Q9D0E1|HNRPM_MOUSE
RMGSSIERM	98.28	1065.51	9	0	-5.1	533.758	2	13.9387	0.8784-0.8954			683221	9613	20240812_KP_AC_DF_9464D_CondB_2814_S1-A2_1_4851.d	2	Q9D0E1-2|HNRPM_MOUSE;Q9D0E1|HNRPM_MOUSE
RMIQNQNAA	73.85	1044.51	9	0	-1.3	523.263	2	11.0195	0.8368-0.8539	1.45E4	2.84E5	537407	4007	20240812_KP_AC_DF_9464D_CondB_2814_S1-A2_1_4851.d	3	Q9DBR1-2|XRN2_MOUSE;Q9DBR1|XRN2_MOUSE
RMPEKVTWM	78.67	1176.58	9	0	-0.9	589.296	2	24.3818	0.9300-0.9469	2.21E4	6.24E5	1203402	32970	20240812_KP_AC_DF_9464D_CondB_2814_S1-A2_1_4851.d	6	P84099|RL19_MOUSE
RNILLTDHF	91.32	1127.61	9	0	3.5	564.814	2	30.893	0.9524-0.9693	5.42E2	1.66E4	1540232	48236	20240812_KP_AC_DF_9464D_CondB_2814_S1-A2_1_4851.d	2	Q8CD26|S35E1_MOUSE
RQGANINEI	76.29	1013.53	9	0	-3.2	507.768	2	16.2037	0.8123-0.8293	2.04E3	2.82E4	794771	14483	20240812_KP_AC_DF_9464D_CondB_2814_S1-A2_1_4851.d	1	P60335|PCBP1_MOUSE
RSLSLWFPL	70.16	1117.63	9	0	-2	559.82	2	59.5299	0.9022-0.9191	5.38E3	4.82E4	2982054	113886	20240812_KP_AC_DF_9464D_CondB_2814_S1-A2_1_4851.d	1	P22437|PGH1_MOUSE
RSSISHSVL	63.89	984.535	9	0	-4.2	493.273	2	14.6165	0.8423-0.8593	3.56E2	8.54E3	716492	10880	20240812_KP_AC_DF_9464D_CondB_2814_S1-A2_1_4851.d	1	Q99K28-2|ARFG2_MOUSE;Q99K28|ARFG2_MOUSE
RSVTHFDSL	87.41	1060.53	9	0	-6.7	531.269	2	18.1021	0.8627-0.8797	4.49E2	1.21E4	894198	19422	20240812_KP_AC_DF_9464D_CondB_2814_S1-A2_1_4851.d	2	Q9QUJ7|ACSL4_MOUSE;Q9QUJ7-2|ACSL4_MOUSE
RTLKLTTPT	92.42	1029.62	9	0	-9.3	515.812	2	15.9933	0.8723-0.8893			786698	14030	20240812_KP_AC_DF_9464D_CondB_2814_S1-A2_1_4851.d	1	Q9CWF2|TBB2B_MOUSE;P99024|TBB5_MOUSE;P68372|TBB4B_MOUSE;Q7TMM9|TBB2A_MOUSE;Q922F4|TBB6_MOUSE
SAASSKELL	91.35	904.486	9	0	-2.8	453.249	2	17.49	0.7911-0.8082	9.17E3	1.32E5	862064	17768	20240812_KP_AC_DF_9464D_CondB_2814_S1-A2_1_4851.d	4	Q9CZR8|EFTS_MOUSE
SAFGNSFNL	58.73	955.44	9	0	2	956.449	1	41.608	1.4422-1.4587	3.51E3	6.84E4	2082142	75034	20240812_KP_AC_DF_9464D_CondB_2814_S1-A2_1_4851.d	2	O70472|TM131_MOUSE
SAFGSQENL	83.78	951.43	9	0	6.6	952.443	1	22.2832	1.4238-1.4403			1104662	28718	20240812_KP_AC_DF_9464D_CondB_2814_S1-A2_1_4851.d	1	Q8R1A4|DOCK7_MOUSE;Q8R1A4-2|DOCK7_MOUSE
SAFLGAATM	82.78	867.416	9	0	-1.8	868.422	1	36.4874	1.3902-1.4067	6.93E2	6.08E3	1821525	62829	20240812_KP_AC_DF_9464D_CondB_2814_S1-A2_1_4851.d	1	Q9DC58|DRAM1_MOUSE
SAFPAVQYL	76.94	994.512	9	0	-5.4	995.514	1	47.2743	1.4639-1.4803	1.23E3	2.75E4	2367581	87677	20240812_KP_AC_DF_9464D_CondB_2814_S1-A2_1_4851.d	3	Q921N8|GPS2_MOUSE
SAFQYGPTM	99.14	1000.43	9	0	-4.3	1001.44	1	31.7423	1.4817-1.4981	1.14E3	8.77E3	1578512	49940	20240812_KP_AC_DF_9464D_CondB_2814_S1-A2_1_4851.d	1	Q91VX2|UBAP2_MOUSE
SAFSWTDLL	35.59	1038.5	9	0	-0.1	1039.51	1	61.7724	1.5216-1.5380	5.09E2	6.77E3	3096253	118357	20240812_KP_AC_DF_9464D_CondB_2814_S1-A2_1_4851.d	1	Q68FL6|SYMC_MOUSE
SAGLSSQEL	38.64	890.434	9	0	2.4	891.444	1	20.8924	1.3757-1.3922			1034699	25811	20240812_KP_AC_DF_9464D_CondB_2814_S1-A2_1_4851.d	1	Q62318|TIF1B_MOUSE
SAGTLLTTP	31.09	859.465	9	0	-0.5	860.472	1	29.4426	1.3763-1.3928	2.63E3	1.87E4	1461639	44319	20240812_KP_AC_DF_9464D_CondB_2814_S1-A2_1_4851.d	1	Q8BGZ2-2|F168A_MOUSE;Q8BGZ2|F168A_MOUSE
SAGVNPFPP	45.85	884.439	9	0	-1.6	885.445	1	30.1751	1.3796-1.3961	9.08E2	3.67E3	1503284	46340	20240812_KP_AC_DF_9464D_CondB_2814_S1-A2_1_4851.d	1	Q7TSC1|PRC2A_MOUSE
SAIFNFQSL	77.72	1025.52	9	0	2.8	1026.53	1	52.4127	1.5033-1.5197	2.64E3	2.59E4	2624040	98772	20240812_KP_AC_DF_9464D_CondB_2814_S1-A2_1_4851.d	1	Q9CR64-2|KISHA_MOUSE;Q9CR64|KISHA_MOUSE
SAIGNDGPL	78.46	842.413	9	0	-4.8	843.417	1	23.7265	1.3320-1.3486	5.46E2	7.09E3	1174653	31653	20240812_KP_AC_DF_9464D_CondB_2814_S1-A2_1_4851.d	1	Q9WTZ2|MBTP1_MOUSE
SAIIFETPL	62.65	989.543	9	0	-0.1	990.551	1	51.7825	1.4574-1.4738	2.87E3	5.25E4	2592131	97343	20240812_KP_AC_DF_9464D_CondB_2814_S1-A2_1_4851.d	2	Q6NZJ6|IF4G1_MOUSE;Q6NZJ6-2|IF4G1_MOUSE
SAIINEDNL	72.41	987.487	9	0	0.5	988.495	1	29.9362	1.4580-1.4744	1.35E4	4.78E5	1485695	45515	20240812_KP_AC_DF_9464D_CondB_2814_S1-A2_1_4851.d	4	Q8BG67-2|EFR3A_MOUSE;Q8BG67|EFR3A_MOUSE
SAIINYTNS	61.41	981.477	9	0	-2.8	982.481	1	21.4834	1.4264-1.4429	2.16E2	5.81E3	1063303	26983	20240812_KP_AC_DF_9464D_CondB_2814_S1-A2_1_4851.d	2	Q9QZQ1-2|AFAD_MOUSE;Q9QZQ1|AFAD_MOUSE
SAIKGLSAL	80.43	858.518	9	0	0.5	859.525	1	29.688	1.4258-1.4422	1.46E4	2.43E5	1472817	44829	20240812_KP_AC_DF_9464D_CondB_2814_S1-A2_1_4851.d	3	Q9D8T7-2|SLIRP_MOUSE;Q9D8T7|SLIRP_MOUSE
SAIQNLHSF	99.24	1015.51	9	0	-6	508.759	2	24.8755	0.8586-0.8757	4.75E2	7.44E3	1233708	34320	20240812_KP_AC_DF_9464D_CondB_2814_S1-A2_1_4851.d	1	P48024|EIF1_MOUSE
SAISSSDLF	78.53	925.439	9	0	0.3	926.447	1	37.5103	1.4067-1.4231	3.88E4	1.33E6	1872686	65222	20240812_KP_AC_DF_9464D_CondB_2814_S1-A2_1_4851.d	3	Q99K28-2|ARFG2_MOUSE;Q99K28|ARFG2_MOUSE
SAIYGGTYM	84.58	961.422	9	0	-3.6	962.425	1	29.1749	1.4823-1.4987	3.68E2	4.47E3	1450428	43776	20240812_KP_AC_DF_9464D_CondB_2814_S1-A2_1_4851.d	1	P50396|GDIA_MOUSE;Q61598|GDIB_MOUSE;Q61598-2|GDIB_MOUSE
SALEDLEVL	54.73	987.512	9	0	1.8	988.521	1	48.2454	1.4954-1.5118	1.07E3	1.23E4	2416821	89673	20240812_KP_AC_DF_9464D_CondB_2814_S1-A2_1_4851.d	1	Q9CQA5-2|MED4_MOUSE;Q9CQA5|MED4_MOUSE
SALENIVFA	48.71	962.507	9	0	-1.7	963.513	1	46.2737	1.4620-1.4784			2318140	85480	20240812_KP_AC_DF_9464D_CondB_2814_S1-A2_1_4851.d	2	Q33DR3|DLP1_MOUSE
SALESQIEM	81.06	1006.46	9	0	0.7	1007.47	1	30.8799	1.4876-1.5040	9.62E2	1.23E4	1536965	48017	20240812_KP_AC_DF_9464D_CondB_2814_S1-A2_1_4851.d	1	Q99P72|RTN4_MOUSE;Q99P72-3|RTN4_MOUSE
SALGNVISA	65.77	830.45	9	0	-0.9	831.456	1	30.5801	1.3314-1.3479	1.9E3	3.78E4	1522433	47201	20240812_KP_AC_DF_9464D_CondB_2814_S1-A2_1_4851.d	2	Q99PW8|KIF17_MOUSE;P33175|KIF5A_MOUSE;Q61771|KIF3B_MOUSE;P28738|KIF5C_MOUSE;Q61768|KINH_MOUSE
SALGSTGPL	92.07	801.423	9	0	0.5	802.431	1	27.055	1.3055-1.3221	5.35E3	1.08E5	1338507	38535	20240812_KP_AC_DF_9464D_CondB_2814_S1-A2_1_4851.d	3	Q91VX2|UBAP2_MOUSE
SALGSYATL	81.95	881.449	9	0	2.7	882.459	1	33.9808	1.3783-1.3948	7.76E2	8.39E3	1692452	55676	20240812_KP_AC_DF_9464D_CondB_2814_S1-A2_1_4851.d	1	Q8VHK1|CSKI2_MOUSE
SALINLSSF	36.79	950.507	9	0	2.2	951.517	1	50.5612	1.4652-1.4817	4.45E3	8.19E4	2531546	94670	20240812_KP_AC_DF_9464D_CondB_2814_S1-A2_1_4851.d	2	Q8VE65|TAF12_MOUSE
SALINLVEF	56.11	1004.55	9	0	1.2	1005.56	1	58.3524	1.5262-1.5426	1.57E3	1.22E4	2926615	111787	20240812_KP_AC_DF_9464D_CondB_2814_S1-A2_1_4851.d	1	P97313-2|PRKDC_MOUSE;P97313|PRKDC_MOUSE
SALKSVTSA	95.19	862.476	9	0	-5	432.243	2	13.7439	0.7761-0.7932	3.42E3	5.28E4	668873	8981	20240812_KP_AC_DF_9464D_CondB_2814_S1-A2_1_4851.d	4	Q5F2E7-2|NUFP2_MOUSE;Q5F2E7|NUFP2_MOUSE
SALLLTSGL	45.92	873.517	9	0	0.2	874.525	1	47.7622	1.4014-1.4179	3.29E3	5.8E4	2388212	88496	20240812_KP_AC_DF_9464D_CondB_2814_S1-A2_1_4851.d	2	P00416|COX3_MOUSE
SALLSGVAL	64.01	829.491	9	0	2.1	830.5	1	46.0984	1.3783-1.3948	2.65E4	7.06E5	2308573	85057	20240812_KP_AC_DF_9464D_CondB_2814_S1-A2_1_4851.d	3	Q7TSC1|PRC2A_MOUSE
SALNNLFGP	67.94	931.476	9	0	-0.3	932.483	1	43.2381	1.4521-1.4685	7.15E3	6.71E4	2163593	78761	20240812_KP_AC_DF_9464D_CondB_2814_S1-A2_1_4851.d	1	Q8CFE4-2|SCYL2_MOUSE;Q8CFE4|SCYL2_MOUSE
SALQLLYTA	91.04	978.539	9	0	-0.2	979.546	1	46.0993	1.4764-1.4928	6.94E2	8.55E3	2306979	84987	20240812_KP_AC_DF_9464D_CondB_2814_S1-A2_1_4851.d	1	P26039|TLN1_MOUSE
SALSADTSL	73.79	863.424	9	0	2.9	864.433	1	24.5997	1.3644-1.3809	1.33E3	1.22E4	1217694	33546	20240812_KP_AC_DF_9464D_CondB_2814_S1-A2_1_4851.d	1	Q8VCF0|MAVS_MOUSE
SALTGDNLM	76.46	920.427	9	0	0.4	921.435	1	30.1996	1.4166-1.4330	4.48E2	5.25E3	1501703	46283	20240812_KP_AC_DF_9464D_CondB_2814_S1-A2_1_4851.d	1	Q91YJ5|IF2M_MOUSE
SALTLATET	81.69	905.471	9	0	-3.9	906.474	1	26.9974	1.4106-1.4271	7.72E2	7.51E3	1340118	38622	20240812_KP_AC_DF_9464D_CondB_2814_S1-A2_1_4851.d	1	P80315|TCPD_MOUSE
SALTNILDA	52.86	916.486	9	0	-0.7	917.493	1	44.3647	1.4245-1.4409	1.05E3	8.37E3	2219414	81242	20240812_KP_AC_DF_9464D_CondB_2814_S1-A2_1_4851.d	1	P22777|PAI1_MOUSE
SALVSGATM	91.34	835.411	9	0	-0.5	836.418	1	23.609	1.3506-1.3671	3.89E3	7.6E4	1169849	31421	20240812_KP_AC_DF_9464D_CondB_2814_S1-A2_1_4851.d	2	Q91ZX7|LRP1_MOUSE
SAMEDLQDM	78.91	1038.4	9	0	-0.4	1039.41	1	30.3464	1.5033-1.5197	4.94E2	7.01E3	1509658	46618	20240812_KP_AC_DF_9464D_CondB_2814_S1-A2_1_4851.d	2	P57780|ACTN4_MOUSE
SANHNILQI	85.15	1008.54	9	0	-3.9	1009.54	1	30.6597	1.4679-1.4843	9.52E2	1.05E4	1527273	47469	20240812_KP_AC_DF_9464D_CondB_2814_S1-A2_1_4851.d	3	Q61656|DDX5_MOUSE;Q501J6|DDX17_MOUSE
SAPAAVAFL	77.31	845.465	9	0	-1	846.471	1	45.0163	1.3572-1.3737	4.39E2	7E3	2254429	82729	20240812_KP_AC_DF_9464D_CondB_2814_S1-A2_1_4851.d	1	Q6P4S8|INT1_MOUSE
SAPANGILV	37.06	840.471	9	0	-1.4	841.477	1	31.7696	1.3486-1.3651	4.69E3	2.63E4	1581682	50062	20240812_KP_AC_DF_9464D_CondB_2814_S1-A2_1_4851.d	1	E9Q1P8|I2BP2_MOUSE
SAPGSEYSM	72.53	927.364	9	0	-1.7	928.37	1	17.1475	1.3578-1.3743	1.3E3	2.04E4	841123	16639	20240812_KP_AC_DF_9464D_CondB_2814_S1-A2_1_4851.d	2	P39447|ZO1_MOUSE
SAPINSVLL	76.69	912.528	9	0	-2.7	913.533	1	43.0729	1.4218-1.4383	7.98E2	7.25E3	2157162	78426	20240812_KP_AC_DF_9464D_CondB_2814_S1-A2_1_4851.d	1	Q8C4N4|LAAT1_MOUSE;Q8C4N4-2|LAAT1_MOUSE;Q9CX97|WDR55_MOUSE
SAPKYIDYL	73.05	1068.55	9	0	-0.1	1069.56	1	34.2744	1.5661-1.5824	6.55E2	8.26E3	1708615	56599	20240812_KP_AC_DF_9464D_CondB_2814_S1-A2_1_4851.d	1	Q8BPB0|MOB1B_MOUSE;Q921Y0|MOB1A_MOUSE
SAPNSPMAL	91.81	886.422	9	0	-0.3	887.429	1	27.9094	1.4113-1.4278	1.45E3	2.47E4	1386485	40793	20240812_KP_AC_DF_9464D_CondB_2814_S1-A2_1_4851.d	3	Q64092|TFE3_MOUSE;Q64092-2|TFE3_MOUSE;Q64092-3|TFE3_MOUSE;Q64092-4|TFE3_MOUSE
SAPNSPMAM	98.43	904.378	9	0	-1.4	905.384	1	20.8288	1.3922-1.4087	3.8E2	6.1E3	1029922	25606	20240812_KP_AC_DF_9464D_CondB_2814_S1-A2_1_4851.d	1	Q9R210|TFEB_MOUSE
SAPPNLWAA	91.87	925.466	9	0	-1.1	926.472	1	35.8608	1.3908-1.4073	5.4E3	7.45E4	1786097	60929	20240812_KP_AC_DF_9464D_CondB_2814_S1-A2_1_4851.d	3	Q61337|BAD_MOUSE
SAPPQLPSF	75.33	942.481	9	0	2.7	943.491	1	39.5766	1.3981-1.4146	1.24E3	6.89E3	1975049	70049	20240812_KP_AC_DF_9464D_CondB_2814_S1-A2_1_4851.d	1	Q810A7|DDX42_MOUSE
SAPQSAVEL	94.82	900.455	9	0	-0.1	901.462	1	24.2595	1.4172-1.4337	1.38E4	2.28E5	1201784	32876	20240812_KP_AC_DF_9464D_CondB_2814_S1-A2_1_4851.d	6	Q99KN9|EPN4_MOUSE;Q99KN9-2|EPN4_MOUSE
SAPSADAPM	100.57	845.359	9	0	0	846.366	1	15.6828	1.3102-1.3267	1.13E5	2.65E6	767462	13082	20240812_KP_AC_DF_9464D_CondB_2814_S1-A2_1_4851.d	12	P16858|G3P_MOUSE
SAPSADAPM(+15.99)	97.15	861.354	9	0	-0.9	862.36	1	11.242	1.3155-1.3320	2.45E3	1.33E4	540563	4115	20240812_KP_AC_DF_9464D_CondB_2814_S1-A2_1_4851.d	2	P16858|G3P_MOUSE	Oxidation (M)	M9:Oxidation (M):1000.00
SAPSSLDSA	58.97	833.377	9	0	-1.6	834.383	1	13.9382	1.3188-1.3353	1.44E3	6.9E3	676789	9277	20240812_KP_AC_DF_9464D_CondB_2814_S1-A2_1_4851.d	1	Q7TSI3|PP6R1_MOUSE
SAPTARVFM	77.82	978.496	9	0	-8	490.251	2	24.9447	0.8443-0.8614	6E2	2.36E4	1236861	34425	20240812_KP_AC_DF_9464D_CondB_2814_S1-A2_1_4851.d	2	Q91YR7|PRP6_MOUSE
SAPTLEDHF	86.35	1015.46	9	0	-1.6	1016.47	1	23.907	1.4836-1.5000	7.78E2	1.5E4	1184208	32064	20240812_KP_AC_DF_9464D_CondB_2814_S1-A2_1_4851.d	5	C0HKD8|MFA1A_MOUSE;C0HKD9|MFA1B_MOUSE
SAPVAAEPF	92.06	887.439	9	0	0.3	888.446	1	29.6147	1.3658-1.3823	1.23E3	2.52E4	1472840	44852	20240812_KP_AC_DF_9464D_CondB_2814_S1-A2_1_4851.d	2	Q60597-3|ODO1_MOUSE;Q60597-2|ODO1_MOUSE;Q60597-4|ODO1_MOUSE;Q60597|ODO1_MOUSE
SAPVNFISA	61.35	904.465	9	0	0.8	905.473	1	35.4958	1.3631-1.3796	9.24E2	1.02E4	1773316	60340	20240812_KP_AC_DF_9464D_CondB_2814_S1-A2_1_4851.d	2	Q9ERA6|TFP11_MOUSE
SASQGAYYI	63.3	958.44	9	0	1.3	959.448	1	25.4685	1.4495-1.4659	2.88E3	3.84E4	1260747	35451	20240812_KP_AC_DF_9464D_CondB_2814_S1-A2_1_4851.d	2	Q6NZJ6|IF4G1_MOUSE;Q6NZJ6-2|IF4G1_MOUSE
SASSGLIAL	51.19	817.455	9	0	-0.4	818.461	1	40.0181	1.3585-1.3750	4.98E3	9.49E4	1999021	71161	20240812_KP_AC_DF_9464D_CondB_2814_S1-A2_1_4851.d	2	Q9DCF9|SSRG_MOUSE
SASSSRWSL	69.5	979.472	9	0	-2.4	490.742	2	22.5823	0.8089-0.8259	6.56E3	1.17E5	1115690	29078	20240812_KP_AC_DF_9464D_CondB_2814_S1-A2_1_4851.d	2	Q8C5P7|TDRP_MOUSE
SATSNQDIL	68.2	947.456	9	0	-0.9	948.462	1	21.4056	1.4264-1.4429	2.35E3	6.68E4	1056888	26664	20240812_KP_AC_DF_9464D_CondB_2814_S1-A2_1_4851.d	3	O70494-2|SP3_MOUSE;O70494|SP3_MOUSE;O70494-3|SP3_MOUSE
SAVENLNEM	79.12	1005.44	9	0	-0.1	1006.45	1	22.8207	1.4620-1.4784	4.77E2	5.41E3	1129997	29669	20240812_KP_AC_DF_9464D_CondB_2814_S1-A2_1_4851.d	1	Q80UM3|NAA15_MOUSE
SAVKNMNLP	78.62	972.506	9	0	2.4	973.516	1	20.5387	1.4672-1.4836	6.67E3	6.98E4	1013894	24818	20240812_KP_AC_DF_9464D_CondB_2814_S1-A2_1_4851.d	1	Q9DCR2|AP3S1_MOUSE
SAVLLADEA	39.11	887.46	9	0	1.3	888.468	1	29.1447	1.3862-1.4027	3.63E2	3.26E3	1448848	43720	20240812_KP_AC_DF_9464D_CondB_2814_S1-A2_1_4851.d	1	E9Q394-2|AKP13_MOUSE;E9Q394|AKP13_MOUSE
SAVTASTGL	70.96	805.418	9	0	-2	806.424	1	19.4939	1.3022-1.3188	6.33E3	1.44E5	961186	22402	20240812_KP_AC_DF_9464D_CondB_2814_S1-A2_1_4851.d	2	Q8VCX5-2|MICU1_MOUSE;Q8VCX5-3|MICU1_MOUSE;Q8VCX5|MICU1_MOUSE
SAVTDFDFI	57.63	1013.47	9	0	2.8	1014.48	1	51.4489	1.4941-1.5105	3.36E2	3.93E3	2577789	96717	20240812_KP_AC_DF_9464D_CondB_2814_S1-A2_1_4851.d	1	Q9CUX1|P52K_MOUSE
SAVTTVVNP	66.87	886.476	9	0	-0.5	887.483	1	21.5121	1.3849-1.4014	2.38E2	3.58E3	1064926	27082	20240812_KP_AC_DF_9464D_CondB_2814_S1-A2_1_4851.d	1	P09055|ITB1_MOUSE
SAVVNKVPL	83.17	925.56	9	0	2.5	926.569	1	23.7247	1.4284-1.4449	8.07E2	1.44E4	1174697	31697	20240812_KP_AC_DF_9464D_CondB_2814_S1-A2_1_4851.d	2	Q9DAM7|TM263_MOUSE
SDAPPLTLD	103.02	927.455	9	0	2	928.464	1	31.5459	1.4073-1.4238	4.13E3	7.1E4	1576903	49855	20240812_KP_AC_DF_9464D_CondB_2814_S1-A2_1_4851.d	3	Q9CR21|ACPM_MOUSE
SDGSYFMYS	106.44	1055.39	9	0	-2.5	1056.4	1	31.7776	1.5033-1.5197	1.34E2	3.28E3	1584881	50213	20240812_KP_AC_DF_9464D_CondB_2814_S1-A2_1_4851.d	1	P01863|GCAA_MOUSE;P01865|GCAM_MOUSE;P01864|GCAB_MOUSE
SDLYTLSSS	99.78	971.445	9	0	-2.1	972.45	1	25.0099	1.4534-1.4698	1.24E3	1.91E4	1236871	34435	20240812_KP_AC_DF_9464D_CondB_2814_S1-A2_1_4851.d	2	P01868|IGHG1_MOUSE;P01863|GCAA_MOUSE;P84751|HVM63_MOUSE;P01865|GCAM_MOUSE;P01869|IGH1M_MOUSE
SDWGGAMWT	80.52	1009.4	9	0	0.6	1010.4	1	39.1893	1.4462-1.4626	2.64E2	3.88E3	1960573	69289	20240812_KP_AC_DF_9464D_CondB_2814_S1-A2_1_4851.d	1	P01896|HA1Z_MOUSE
SFFVNGLTL	83.39	996.528	9	0	-0.9	997.534	1	56.7855	1.5020-1.5184	7.76E3	1.32E5	2847121	108493	20240812_KP_AC_DF_9464D_CondB_2814_S1-A2_1_4851.d	2	P62962|PROF1_MOUSE
SFLELVDYI	77.89	1097.56	9	0	1.9	1098.57	1	63.1841	1.5785-1.5948			3169873	121873	20240812_KP_AC_DF_9464D_CondB_2814_S1-A2_1_4851.d	2	Q9CWT6|DDX28_MOUSE
SFVENEDYA	78.82	1072.43	9	0	-2.4	1073.44	1	21.3033	1.5236-1.5400			1055266	26566	20240812_KP_AC_DF_9464D_CondB_2814_S1-A2_1_4851.d	1	Q6P8X1|SNX6_MOUSE
SGAEAGEFL	45.26	879.397	9	0	6.7	880.41	1	30.8595	1.3525-1.3691	6.5E2	1.63E4	1536987	48039	20240812_KP_AC_DF_9464D_CondB_2814_S1-A2_1_4851.d	2	P58871|TB182_MOUSE
SGAIGLTFL	50.75	877.491	9	0	1.3	878.499	1	54.1535	1.4146-1.4310	9.56E3	7.63E4	2713447	102835	20240812_KP_AC_DF_9464D_CondB_2814_S1-A2_1_4851.d	1	O89013|OBRG_MOUSE;O89013-2|OBRG_MOUSE
SGDYGHPVY	69.33	993.419	9	0	11.2	497.722	2	15.0767	0.8225-0.8396			740386	11914	20240812_KP_AC_DF_9464D_CondB_2814_S1-A2_1_4851.d	2	P52800|EFNB2_MOUSE;P52795|EFNB1_MOUSE;O35393|EFNB3_MOUSE
SGFNGGFGS	76.02	828.34	9	0	2.6	829.35	1	21.0671	1.3221-1.3386	9.55E2	6.65E3	1039405	25945	20240812_KP_AC_DF_9464D_CondB_2814_S1-A2_1_4851.d	1	Q921F2|TADBP_MOUSE
SGFSLTGYG	55.43	887.403	9	0	-3	888.407	1	35.9022	1.3842-1.4007	5.83E2	6.56E3	1790934	61194	20240812_KP_AC_DF_9464D_CondB_2814_S1-A2_1_4851.d	1	P01819|HVM43_MOUSE;P01820|HVM44_MOUSE
SGGVNLQSM	75.09	891.412	9	0	1.4	892.42	1	24.3482	1.3790-1.3955	9.17E2	9.75E3	1206593	33113	20240812_KP_AC_DF_9464D_CondB_2814_S1-A2_1_4851.d	2	P17918|PCNA_MOUSE
SGGVSLFGL	65.25	835.444	9	0	4.8	836.455	1	52.7978	1.3710-1.3875	3.54E2	3.81E3	2644914	99834	20240812_KP_AC_DF_9464D_CondB_2814_S1-A2_1_4851.d	1	Q9CZB0|C560_MOUSE
SGGYGQDAL	100.93	866.377	9	0	-2.4	867.382	1	17.9193	1.3506-1.3671	1.54E4	6.87E5	881379	18795	20240812_KP_AC_DF_9464D_CondB_2814_S1-A2_1_4851.d	5	Q02248|CTNB1_MOUSE
SGIENVNSV	54.64	917.445	9	0	-2.4	918.45	1	19.2068	1.3842-1.4007	2.12E2	5.08E3	948555	21963	20240812_KP_AC_DF_9464D_CondB_2814_S1-A2_1_4851.d	1	Q60674|NR1D2_MOUSE
SGIHLTIEM	82.43	999.506	9	0	-0.5	1000.51	1	40.0995	1.4803-1.4967	3.24E4	7.23E5	2000641	71257	20240812_KP_AC_DF_9464D_CondB_2814_S1-A2_1_4851.d	4	G5E829|AT2B1_MOUSE
SGIHLTIEM(+15.99)	70.7	1015.5	9	0	-1.2	1016.51	1	28.342	1.4672-1.4836	1.18E4	9.09E4	1404095	41639	20240812_KP_AC_DF_9464D_CondB_2814_S1-A2_1_4851.d	3	G5E829|AT2B1_MOUSE	Oxidation (M)	M9:Oxidation (M):1000.00
SGIIDVFLM	68.83	993.52	9	0	4.4	994.532	1	63.0872	1.5059-1.5223	3.63E3	9.1E4	3163405	121501	20240812_KP_AC_DF_9464D_CondB_2814_S1-A2_1_4851.d	1	Q8BHN3|GANAB_MOUSE;Q8BHN3-3|GANAB_MOUSE;Q8BHN3-2|GANAB_MOUSE
SGIIDVFLM(+15.99)	54.59	1009.52	9	0	0.2	1010.52	1	57.1339	1.5079-1.5243	8.55E2	5.74E3	2859778	108958	20240812_KP_AC_DF_9464D_CondB_2814_S1-A2_1_4851.d	1	Q8BHN3|GANAB_MOUSE;Q8BHN3-3|GANAB_MOUSE;Q8BHN3-2|GANAB_MOUSE	Oxidation (M)	M9:Oxidation (M):1000.00
SGIVNMDTP	81.47	932.427	9	0	1.7	933.436	1	27.9087	1.3895-1.4060	3.56E4	9.24E5	1383306	40662	20240812_KP_AC_DF_9464D_CondB_2814_S1-A2_1_4851.d	4	Q99NH0|ANR17_MOUSE
SGLDKRDYV	92.63	1051.53	9	0	0.4	526.772	2	14.0445	0.8763-0.8933	3.14E3	7.31E4	687987	9807	20240812_KP_AC_DF_9464D_CondB_2814_S1-A2_1_4851.d	2	Q9Z0S7|CLD9_MOUSE
SGLGKSTLI	89.32	874.512	9	0	-1.7	875.518	1	23.4843	1.4231-1.4396			1165034	31178	20240812_KP_AC_DF_9464D_CondB_2814_S1-A2_1_4851.d	1	Q80UG5-2|SEPT9_MOUSE;Q80UG5-3|SEPT9_MOUSE;Q80UG5|SEPT9_MOUSE;P42208|SEPT2_MOUSE
SGLGLGITI	53.37	829.491	9	0	-3.4	830.495	1	50.747	1.3750-1.3915	5.05E2	5.94E3	2542789	95245	20240812_KP_AC_DF_9464D_CondB_2814_S1-A2_1_4851.d	1	Q8BGI3|INSI1_MOUSE
SGLKGGVHL	82.27	866.497	9	0	-1.6	434.255	2	16.9409	0.8266-0.8437	1.32E3	1.98E4	831548	16208	20240812_KP_AC_DF_9464D_CondB_2814_S1-A2_1_4851.d	1	Q9Z2I8-2|SUCB2_MOUSE;Q9Z2I8|SUCB2_MOUSE
SGLQLGDFL	72.74	948.492	9	0	1.9	949.501	1	55.7245	1.4646-1.4810			2794820	106484	20240812_KP_AC_DF_9464D_CondB_2814_S1-A2_1_4851.d	1	Q99KK9|SYHM_MOUSE
SGLQNFEAL	74.17	977.482	9	0	-1.2	978.488	1	39.9096	1.4685-1.4849	2.96E3	5.76E4	1995826	71014	20240812_KP_AC_DF_9464D_CondB_2814_S1-A2_1_4851.d	2	Q99KD5|UN45A_MOUSE
SGLSGHTTL	108.56	871.44	9	0	2.2	872.449	1	16.3017	1.4021-1.4185	2.61E4	2.04E6	801222	14838	20240812_KP_AC_DF_9464D_CondB_2814_S1-A2_1_4851.d	8	P27546-2|MAP4_MOUSE;P27546-3|MAP4_MOUSE;P27546|MAP4_MOUSE;P27546-4|MAP4_MOUSE
SGLSSPVYI	77.79	921.481	9	0	-2.5	922.486	1	39.1623	1.4429-1.4593			1958948	69188	20240812_KP_AC_DF_9464D_CondB_2814_S1-A2_1_4851.d	1	P13439|UMPS_MOUSE
SGLVGQENA	73.75	873.419	9	0	-0.7	874.426	1	15.1594	1.3658-1.3823	2.4E3	1.36E4	738808	11860	20240812_KP_AC_DF_9464D_CondB_2814_S1-A2_1_4851.d	1	P60122|RUVB1_MOUSE
SGMGLSGTM	99.47	839.352	9	0	-1.9	840.357	1	25.0648	1.3373-1.3539	2.46E3	2.7E4	1244791	34735	20240812_KP_AC_DF_9464D_CondB_2814_S1-A2_1_4851.d	2	Q99KN9|EPN4_MOUSE
SGMPGNSVL	68.41	860.406	9	0	-4.8	861.409	1	26.9821	1.3208-1.3373	3.18E2	2.44E3	1340119	38623	20240812_KP_AC_DF_9464D_CondB_2814_S1-A2_1_4851.d	1	Q8BHD7|PTBP3_MOUSE;Q8BHD7-2|PTBP3_MOUSE
SGMQSMDTM	91.22	986.351	9	0	-11.2	987.347	1	20.4182	1.4567-1.4731			1010713	24685	20240812_KP_AC_DF_9464D_CondB_2814_S1-A2_1_4851.d	1	Q99J77|SIAS_MOUSE
SGNFNVDNI	91.42	978.441	9	0	1.4	979.449	1	30.7295	1.4324-1.4488	2.01E3	4.6E4	1530439	47587	20240812_KP_AC_DF_9464D_CondB_2814_S1-A2_1_4851.d	2	P42932|TCPQ_MOUSE
SGPALSTAL	100.85	815.439	9	0	-1.2	816.445	1	30.9439	1.3254-1.3420	2.21E3	2.07E4	1538624	48152	20240812_KP_AC_DF_9464D_CondB_2814_S1-A2_1_4851.d	1	Q9CW46|RAVR1_MOUSE
SGPALTESL	85.73	873.444	9	0	-1.2	874.451	1	30.591	1.3684-1.3849	1E2	2.31E3	1522432	47200	20240812_KP_AC_DF_9464D_CondB_2814_S1-A2_1_4851.d	1	Q14AX6-3|CDK12_MOUSE;Q14AX6|CDK12_MOUSE
SGPENFQVG	97.89	933.419	9	0	0.5	934.427	1	21.2481	1.3631-1.3796	1.15E4	1.71E5	1044180	26148	20240812_KP_AC_DF_9464D_CondB_2814_S1-A2_1_4851.d	3	P26039|TLN1_MOUSE
SGPINFTVF	65.9	980.497	9	0	0.5	981.505	1	52.5621	1.4297-1.4462	5.12E2	6.48E3	2636920	99460	20240812_KP_AC_DF_9464D_CondB_2814_S1-A2_1_4851.d	1	P97457|MYL11_MOUSE
SGPLDSTFI	62.79	935.46	9	0	-0.1	936.467	1	43.1976	1.4251-1.4416	4.96E3	3.93E4	2158761	78501	20240812_KP_AC_DF_9464D_CondB_2814_S1-A2_1_4851.d	1	Q9D818|SAPC2_MOUSE;Q9D818-3|SAPC2_MOUSE;Q9D818-2|SAPC2_MOUSE
SGPQNLSGP	71.16	855.409	9	0	-1.8	856.414	1	14.9863	1.3307-1.3472	6.18E2	5.32E3	737206	11782	20240812_KP_AC_DF_9464D_CondB_2814_S1-A2_1_4851.d	1	Q9DB90|SMG9_MOUSE;Q9DB90-2|SMG9_MOUSE
SGPRDHVFI	70.65	1026.52	9	0	-4.3	514.267	2	19.8185	0.8539-0.8709	2.71E3	8.21E4	980235	23163	20240812_KP_AC_DF_9464D_CondB_2814_S1-A2_1_4851.d	2	O89017|LGMN_MOUSE
SGPSSPSSL	60.14	817.382	9	0	-0.7	818.389	1	15.8669	1.2995-1.3161			780270	13698	20240812_KP_AC_DF_9464D_CondB_2814_S1-A2_1_4851.d	1	Q3UES3|TNKS2_MOUSE
SGPTIQDYL	78.92	992.481	9	0	1.6	993.49	1	40.0477	1.4679-1.4843	8.03E3	2.49E5	1999041	71181	20240812_KP_AC_DF_9464D_CondB_2814_S1-A2_1_4851.d	3	Q9CVI2|F133B_MOUSE;Q9CVI2-2|F133B_MOUSE
SGPTNASAF	102.86	850.382	9	0	1.1	851.39	1	17.6052	1.3141-1.3307			868520	18128	20240812_KP_AC_DF_9464D_CondB_2814_S1-A2_1_4851.d	1	P27546-2|MAP4_MOUSE;P27546-3|MAP4_MOUSE;P27546|MAP4_MOUSE
SGPTSLFAV	54.13	877.455	9	0	-1.9	878.46	1	44.6944	1.3849-1.4014	3.61E3	2.67E4	2238492	82032	20240812_KP_AC_DF_9464D_CondB_2814_S1-A2_1_4851.d	1	Q8VEK3-2|HNRPU_MOUSE;Q8VEK3|HNRPU_MOUSE
SGPVADDLI	81.94	885.444	9	0	-3	886.449	1	35.4326	1.3829-1.3994			1770053	60125	20240812_KP_AC_DF_9464D_CondB_2814_S1-A2_1_4851.d	1	Q60855|RIPK1_MOUSE
SGVEGADVV	73.46	831.397	9	0	0.7	832.405	1	19.5098	1.3155-1.3320	2.34E3	2.44E4	961203	22419	20240812_KP_AC_DF_9464D_CondB_2814_S1-A2_1_4851.d	2	P17710|HXK1_MOUSE;P17710-3|HXK1_MOUSE;P17710-4|HXK1_MOUSE;P17710-2|HXK1_MOUSE
SGVFNVSEL	81.36	950.471	9	0	-1.7	951.477	1	43.7955	1.3974-1.4139	1.55E3	1.95E4	2190607	79867	20240812_KP_AC_DF_9464D_CondB_2814_S1-A2_1_4851.d	1	P97863|NFIB_MOUSE;P97863-2|NFIB_MOUSE
SGVGNYISA	63.97	866.413	9	0	-0.6	867.42	1	22.9723	1.3280-1.3446	5.6E4	3.76E5	1136360	29936	20240812_KP_AC_DF_9464D_CondB_2814_S1-A2_1_4851.d	1	Q920Q6|MSI2H_MOUSE;Q920Q6-2|MSI2H_MOUSE
SGVTMGMVA	80.55	851.388	9	0	1.9	852.397	1	29.4601	1.3466-1.3631	6.02E2	6.01E3	1463289	44445	20240812_KP_AC_DF_9464D_CondB_2814_S1-A2_1_4851.d	1	Q80XQ8|F168B_MOUSE
SGVWNVTEL	77.99	1003.5	9	0	0.2	1004.5	1	45.6803	1.4139-1.4304	2.39E3	4.68E4	2284759	84103	20240812_KP_AC_DF_9464D_CondB_2814_S1-A2_1_4851.d	2	P70257-1|NFIX_MOUSE;P70257-2|NFIX_MOUSE;P70257|NFIX_MOUSE
SGYGPLTEL	77.71	935.46	9	0	-1.6	936.466	1	41.4447	1.4152-1.4317	5.64E2	4.79E3	2070967	74527	20240812_KP_AC_DF_9464D_CondB_2814_S1-A2_1_4851.d	1	Q9D0Y8|RM52_MOUSE
SGYTAQEYA	101.76	988.414	9	0	-4.1	989.417	1	15.6924	1.4310-1.4475	4.2E2	1.01E4	772309	13357	20240812_KP_AC_DF_9464D_CondB_2814_S1-A2_1_4851.d	2	Q501J6|DDX17_MOUSE
SIGHMTDLI	72.52	985.49	9	0	-7.2	986.49	1	35.7726	1.4633-1.4797	1.16E3	1.55E4	1786095	60927	20240812_KP_AC_DF_9464D_CondB_2814_S1-A2_1_4851.d	2	Q60716|P4HA2_MOUSE;Q60716-2|P4HA2_MOUSE
SIGLNGPLP	74.48	866.486	9	0	0.5	867.494	1	39.8177	1.3743-1.3908	1.12E4	1.01E5	1983068	70448	20240812_KP_AC_DF_9464D_CondB_2814_S1-A2_1_4851.d	2	Q8BK03|MIGA2_MOUSE
SIGQMTDLI	55.37	976.49	9	0	-0.1	977.497	1	45.0309	1.4725-1.4889	1.24E4	2.43E5	2251199	82547	20240812_KP_AC_DF_9464D_CondB_2814_S1-A2_1_4851.d	2	Q60715-2|P4HA1_MOUSE;Q60715|P4HA1_MOUSE
SILELLNTL	34.01	1014.6	9	0	-1.9	1015.6	1	63.5371	1.5426-1.5589	8.1E2	3.81E4	3187534	122770	20240812_KP_AC_DF_9464D_CondB_2814_S1-A2_1_4851.d	1	Q7TPV4|MBB1A_MOUSE
SININSETT	78.33	977.467	9	0	0.9	978.475	1	17.525	1.4403-1.4567	1.02E3	1.01E4	860441	17669	20240812_KP_AC_DF_9464D_CondB_2814_S1-A2_1_4851.d	1	O54988-2|SLK_MOUSE;O54988|SLK_MOUSE
SIVSGYSTL	47.24	925.476	9	0	0.7	926.484	1	33.3847	1.4468-1.4633	8.19E2	1.61E4	1663512	54168	20240812_KP_AC_DF_9464D_CondB_2814_S1-A2_1_4851.d	1	Q69ZH9-2|RHG23_MOUSE;Q69ZH9|RHG23_MOUSE
SKGEGFDVM	55.17	968.427	9	0	-3.2	485.219	2	23.0533	0.8136-0.8307	2.52E2	7.39E3	1142730	30210	20240812_KP_AC_DF_9464D_CondB_2814_S1-A2_1_4851.d	2	Q9QXB9|DRG2_MOUSE
SLFQSINTM	98.96	1039.5	9	0	4.1	1040.51	1	43.3055	1.5334-1.5498	5.11E2	1.06E4	2166794	78914	20240812_KP_AC_DF_9464D_CondB_2814_S1-A2_1_4851.d	2	Q99LI8|HGS_MOUSE
SLGINPHVL	99.76	948.539	9	0	1.3	475.277	2	35.1165	0.8818-0.8988	9.35E2	9.94E3	1753883	59195	20240812_KP_AC_DF_9464D_CondB_2814_S1-A2_1_4851.d	2	Q6PFD9|NUP98_MOUSE
SLGLNNGDL	55.2	901.451	9	0	3.7	902.461	1	31.7743	1.4034-1.4199	3.35E2	3.52E3	1583309	50165	20240812_KP_AC_DF_9464D_CondB_2814_S1-A2_1_4851.d	1	P58871|TB182_MOUSE
SLGLNTTNF	76.68	965.482	9	0	-3	966.486	1	37.0763	1.4514-1.4679			1853556	64380	20240812_KP_AC_DF_9464D_CondB_2814_S1-A2_1_4851.d	1	Q8R317|UBQL1_MOUSE;Q8R317-2|UBQL1_MOUSE
SLGQNPTEA	102.93	915.43	9	0	0.2	916.437	1	13.9534	1.3922-1.4087	1.23E3	2.27E4	678471	9435	20240812_KP_AC_DF_9464D_CondB_2814_S1-A2_1_4851.d	2	Q9D6P8|CALL3_MOUSE;P0DP27|CALM2_MOUSE;P0DP26|CALM1_MOUSE;P0DP28|CALM3_MOUSE
SLGSNLSEL	70.43	918.466	9	0	-0.2	919.473	1	35.0658	1.4192-1.4357	4.81E3	9.25E4	1747401	58809	20240812_KP_AC_DF_9464D_CondB_2814_S1-A2_1_4851.d	2	Q8VI36|PAXI_MOUSE;Q8VI36-2|PAXI_MOUSE
SLGSSQEYA	66.34	940.414	9	0	0.2	941.421	1	15.1083	1.4067-1.4231			742001	12005	20240812_KP_AC_DF_9464D_CondB_2814_S1-A2_1_4851.d	2	Q8BML1-5|MICA2_MOUSE;Q8BML1-2|MICA2_MOUSE;Q8BML1-7|MICA2_MOUSE;Q8BML1|MICA2_MOUSE;Q8BML1-1|MICA2_MOUSE;Q8BML1-3|MICA2_MOUSE
SLIGVGYTQ	79.65	936.492	9	0	-0.2	937.499	1	30.9962	1.4593-1.4757	3.85E2	5.97E3	1543410	48366	20240812_KP_AC_DF_9464D_CondB_2814_S1-A2_1_4851.d	1	Q60930|VDAC2_MOUSE
SLIKLWESM	65.9	1105.58	9	0	-2.7	553.798	2	50.0737	0.8988-0.9157	4.52E2	5.7E3	2507698	93682	20240812_KP_AC_DF_9464D_CondB_2814_S1-A2_1_4851.d	1	Q5SWU9|ACACA_MOUSE;Q5SWU9-2|ACACA_MOUSE
SLLINAVEA	75.84	928.523	9	0	-0.6	929.53	1	40.9348	1.4429-1.4593	2.07E4	3.94E5	2043802	73270	20240812_KP_AC_DF_9464D_CondB_2814_S1-A2_1_4851.d	2	Q922Q4|P5CR2_MOUSE;Q922W5|P5CR1_MOUSE
SLLNLLDNL	46.48	1013.58	9	0	3.1	1014.59	1	63.7214	1.5596-1.5759			3197196	123288	20240812_KP_AC_DF_9464D_CondB_2814_S1-A2_1_4851.d	1	O88738-3|BIRC6_MOUSE;O88738|BIRC6_MOUSE;O88738-2|BIRC6_MOUSE
SLLQLVEIL	28.4	1026.63	9	0	-0.9	1027.64	1	64.6363	1.5504-1.5668	1.9E4	5.79E5	3243755	125651	20240812_KP_AC_DF_9464D_CondB_2814_S1-A2_1_4851.d	1	Q9WTI7-2|MYO1C_MOUSE;Q9WTI7|MYO1C_MOUSE;Q9WTI7-4|MYO1C_MOUSE;Q9WTI7-3|MYO1C_MOUSE
SLMANGTLT	98.19	906.448	9	0	1.7	907.457	1	26.5863	1.4172-1.4337	1.65E4	2.78E5	1314615	37503	20240812_KP_AC_DF_9464D_CondB_2814_S1-A2_1_4851.d	2	P30999-3|CTND1_MOUSE;P30999-2|CTND1_MOUSE;P30999|CTND1_MOUSE
SLMPAAEEM	74.38	977.42	9	0	5.4	978.432	1	32.9778	1.4462-1.4626	1.47E2	2.95E3	1644297	53241	20240812_KP_AC_DF_9464D_CondB_2814_S1-A2_1_4851.d	1	Q922B9-3|ITPI2_MOUSE;Q922B9|ITPI2_MOUSE;Q922B9-2|ITPI2_MOUSE
SLMQTVDYL	77.67	1068.52	9	0	1.7	1069.53	1	46.2708	1.5641-1.5805	2.58E3	2.78E4	2314961	85349	20240812_KP_AC_DF_9464D_CondB_2814_S1-A2_1_4851.d	1	Q6P539|F222B_MOUSE
SLNSLGTFM	71.87	968.464	9	0	-3.7	969.467	1	44.4674	1.4863-1.5026	6.71E2	6.79E3	2225730	81462	20240812_KP_AC_DF_9464D_CondB_2814_S1-A2_1_4851.d	1	Q8VC70|RBMS2_MOUSE
SLSTNGENM	79.21	951.397	9	0	-0.2	952.404	1	15.0134	1.4087-1.4251	1.24E3	2.55E4	732372	11520	20240812_KP_AC_DF_9464D_CondB_2814_S1-A2_1_4851.d	3	Q61084|M3K3_MOUSE
SLSVGQTTL	75.51	904.487	9	0	-2.3	905.492	1	30.3315	1.4199-1.4363	1.32E2	3.47E3	1509660	46620	20240812_KP_AC_DF_9464D_CondB_2814_S1-A2_1_4851.d	1	Q8R3C0|MCMBP_MOUSE
SLVGNVFEL	74.27	976.523	9	0	-1.6	977.529	1	54.7036	1.4797-1.4961	4.02E2	5.73E3	2742268	104224	20240812_KP_AC_DF_9464D_CondB_2814_S1-A2_1_4851.d	1	Q9DBG6|RPN2_MOUSE
SLVNKTTHL	87.8	1011.57	9	0	-3.8	506.791	2	15.3358	0.8580-0.8750	2.14E3	2.73E4	751515	12375	20240812_KP_AC_DF_9464D_CondB_2814_S1-A2_1_4851.d	1	Q9D8W5|PSD12_MOUSE
SLVVNYEDL	82.6	1050.52	9	0	0.5	1051.53	1	41.464	1.5262-1.5426	3.66E2	7.05E3	2074162	74674	20240812_KP_AC_DF_9464D_CondB_2814_S1-A2_1_4851.d	1	P97310|MCM2_MOUSE
SM(+15.99)LSNPDLM	89.47	1022.44	9	0	3.6	1023.45	1	28.3618	1.5000-1.5164	6.78E2	1.64E4	1407250	41746	20240812_KP_AC_DF_9464D_CondB_2814_S1-A2_1_4851.d	3	Q9QZM0|UBQL2_MOUSE;Q8R317|UBQL1_MOUSE;Q8R317-2|UBQL1_MOUSE	Oxidation (M)	M2:Oxidation (M):71.72
SMATNTGGL	79.51	850.385	9	0	-1.2	851.392	1	18.0477	1.3433-1.3598			891028	19300	20240812_KP_AC_DF_9464D_CondB_2814_S1-A2_1_4851.d	1	Q61026|NCOA2_MOUSE
SMDENLMHI	94.62	1088.46	9	0	11.1	545.245	2	34.3185	0.8614-0.8784	3.78E2	2.75E3	1718350	57190	20240812_KP_AC_DF_9464D_CondB_2814_S1-A2_1_4851.d	1	P16460|ASSY_MOUSE
SMEVNVDVL	64.78	1004.48	9	0	0	1005.49	1	42.5828	1.4895-1.5059	5.12E2	6.72E3	2131667	77315	20240812_KP_AC_DF_9464D_CondB_2814_S1-A2_1_4851.d	1	Q91WZ8|DTBP1_MOUSE;Q91WZ8-3|DTBP1_MOUSE;Q91WZ8-2|DTBP1_MOUSE
SMFAGVPTM	64.43	939.419	9	0	1.1	940.428	1	43.4731	1.4383-1.4547	6.88E3	1.3E5	2173134	79158	20240812_KP_AC_DF_9464D_CondB_2814_S1-A2_1_4851.d	2	Q64310|SURF4_MOUSE
SMGLSLVEL	32.14	947.5	9	0	-0.3	948.507	1	54.1823	1.4659-1.4823	4.01E3	7.04E4	2711847	102759	20240812_KP_AC_DF_9464D_CondB_2814_S1-A2_1_4851.d	2	Q63932|MP2K2_MOUSE
SMGLSLVEM	73.43	965.456	9	0	-2.2	966.461	1	48.7596	1.4757-1.4922	3.83E3	6.83E4	2439126	90642	20240812_KP_AC_DF_9464D_CondB_2814_S1-A2_1_4851.d	2	P31938|MP2K1_MOUSE
SMGSGYTFP	44.41	945.39	9	0	-1.3	946.396	1	34.1392	1.4376-1.4541	5.45E3	2.26E4	1705437	56469	20240812_KP_AC_DF_9464D_CondB_2814_S1-A2_1_4851.d	2	Q5RJH6-2|SMG7_MOUSE;Q5RJH6-3|SMG7_MOUSE;Q5RJH6|SMG7_MOUSE
SMIVDNTTM	78.32	1010.44	9	0	-0.9	1011.45	1	27.4519	1.4869-1.5033	1.39E3	1.08E4	1360818	39510	20240812_KP_AC_DF_9464D_CondB_2814_S1-A2_1_4851.d	1	P70404|IDHG1_MOUSE
SMLINGYAL	68.76	980.5	9	0	-2.2	981.505	1	45.9908	1.4974-1.5138	4.64E2	6.87E3	2302247	84827	20240812_KP_AC_DF_9464D_CondB_2814_S1-A2_1_4851.d	1	P11983-2|TCPA_MOUSE;P11983|TCPA_MOUSE
SMLSNPDLM	98.69	1006.45	9	0	0.1	1007.45	1	37.7396	1.5112-1.5275	5.04E3	1.72E5	1885574	65918	20240812_KP_AC_DF_9464D_CondB_2814_S1-A2_1_4851.d	3	Q9QZM0|UBQL2_MOUSE;Q8R317|UBQL1_MOUSE;Q8R317-2|UBQL1_MOUSE
SMLSNPDLM(+15.99)	98.84	1022.44	9	0	-0.4	1023.45	1	27.4394	1.5046-1.5210	1.65E3	7.62E3	1357621	39361	20240812_KP_AC_DF_9464D_CondB_2814_S1-A2_1_4851.d	1	Q9QZM0|UBQL2_MOUSE;Q8R317|UBQL1_MOUSE;Q8R317-2|UBQL1_MOUSE	Oxidation (M)	M9:Oxidation (M):110.43
SMNKAGAVL	92.63	889.469	9	0	-3.1	445.74	2	17.1799	0.7836-0.8007	2.42E3	1.73E4	841120	16636	20240812_KP_AC_DF_9464D_CondB_2814_S1-A2_1_4851.d	1	Q9ESL4-2|M3K20_MOUSE
SMNVNEIFM	74.13	1083.47	9	0	0.2	1084.48	1	46.7749	1.5681-1.5844	1.74E3	3.14E4	2342064	86544	20240812_KP_AC_DF_9464D_CondB_2814_S1-A2_1_4851.d	2	Q9CQD1|RAB5A_MOUSE
SMPTKVISV	88.77	960.531	9	0	1.6	961.54	1	26.5826	1.4823-1.4987	1.13E3	1.48E4	1319371	37687	20240812_KP_AC_DF_9464D_CondB_2814_S1-A2_1_4851.d	1	Q9EST3|4ET_MOUSE;Q9EST3-2|4ET_MOUSE
SMSASADVL	89.61	879.401	9	0	4.6	880.412	1	26.5437	1.3816-1.3981	4.83E2	1.34E4	1317816	37656	20240812_KP_AC_DF_9464D_CondB_2814_S1-A2_1_4851.d	2	Q9CR68|UCRI_MOUSE
SMSESETSM	107.07	987.352	9	0	-1.7	988.358	1	14.0753	1.4324-1.4488	3.44E2	3.3E3	686385	9729	20240812_KP_AC_DF_9464D_CondB_2814_S1-A2_1_4851.d	1	Q9QX47-3|SON_MOUSE;Q9QX47-2|SON_MOUSE;Q9QX47|SON_MOUSE;Q9QX47-4|SON_MOUSE
SMSGPIEVL	71.76	931.468	9	0	5.7	932.481	1	42.2849	1.4139-1.4304	3.78E2	4.02E3	2115705	76593	20240812_KP_AC_DF_9464D_CondB_2814_S1-A2_1_4851.d	1	Q8R0K9|E2F4_MOUSE
SMSSGLEFV	81.88	955.432	9	0	-0.3	956.439	1	41.1921	1.4468-1.4633	1.73E3	1.56E4	2058211	73963	20240812_KP_AC_DF_9464D_CondB_2814_S1-A2_1_4851.d	1	O70305-2|ATX2_MOUSE;O70305|ATX2_MOUSE
SMVKKWQTM	100.07	1137.57	9	0	-2.7	569.789	2	17.3984	0.9151-0.9320	4E3	1.14E5	857182	17458	20240812_KP_AC_DF_9464D_CondB_2814_S1-A2_1_4851.d	2	P97351|RS3A_MOUSE
SNLDNMEWL	74.55	1120.49	9	0	2	1121.5	1	47.6387	1.5511-1.5674	1.78E3	1.73E4	2385016	88348	20240812_KP_AC_DF_9464D_CondB_2814_S1-A2_1_4851.d	1	P59759|MRTFB_MOUSE
SNLVNENTL	86.14	1002.5	9	0	-2.4	1003.5	1	25.0964	1.4731-1.4895			1246371	34791	20240812_KP_AC_DF_9464D_CondB_2814_S1-A2_1_4851.d	1	Q8K363|DDX18_MOUSE
SNNTGGLFG	82.29	865.393	9	0	-0.3	866.4	1	25.357	1.3267-1.3433	2.06E3	3.63E4	1260750	35454	20240812_KP_AC_DF_9464D_CondB_2814_S1-A2_1_4851.d	1	Q6PFD9|NUP98_MOUSE
SNNYIQTLG	71.93	1008.49	9	0	-0.9	1009.49	1	32.1044	1.4560-1.4725	2.56E2	3.31E3	1600914	51006	20240812_KP_AC_DF_9464D_CondB_2814_S1-A2_1_4851.d	1	P30999-3|CTND1_MOUSE;P30999-2|CTND1_MOUSE;P30999|CTND1_MOUSE
SNPRNWLFL	59.92	1145.6	9	0	1.8	573.807	2	48.9882	0.9320-0.9490	2.95E2	3.47E3	2453519	91319	20240812_KP_AC_DF_9464D_CondB_2814_S1-A2_1_4851.d	1	Q9ER63|TNR23_MOUSE
SPAGNTSVM	65.77	862.385	9	0	-2.2	863.391	1	15.306	1.3499-1.3664	5.14E2	3.72E3	753074	12410	20240812_KP_AC_DF_9464D_CondB_2814_S1-A2_1_4851.d	1	E9QAT4-2|SC16A_MOUSE;E9QAT4|SC16A_MOUSE
SPGSNQALL	69.72	885.456	9	0	-0.7	886.462	1	23.3536	1.3889-1.4054	1.62E2	2.86E3	1156978	30742	20240812_KP_AC_DF_9464D_CondB_2814_S1-A2_1_4851.d	1	Q6PB66|LPPRC_MOUSE
SPVANGGVL	80.39	812.439	9	0	8	813.453	1	23.1661	1.3194-1.3360	3.46E2	6.14E3	1145930	30362	20240812_KP_AC_DF_9464D_CondB_2814_S1-A2_1_4851.d	2	Q9D1R2|KTI12_MOUSE
SPVENSEQL	90.83	1001.47	9	0	1.6	1002.48	1	17.0679	1.4396-1.4560			841091	16607	20240812_KP_AC_DF_9464D_CondB_2814_S1-A2_1_4851.d	1	Q8VCF0|MAVS_MOUSE
SQFGGGSQY	92.17	929.388	9	0	-1.9	930.393	1	15.8113	1.3895-1.4060	1.65E3	9.2E3	772349	13397	20240812_KP_AC_DF_9464D_CondB_2814_S1-A2_1_4851.d	1	O70194|EIF3D_MOUSE
SQGFVNEEM	99.65	1039.43	9	0	-0.1	1040.44	1	24.3389	1.4718-1.4882	1.72E3	2.47E4	1206575	33095	20240812_KP_AC_DF_9464D_CondB_2814_S1-A2_1_4851.d	1	Q9DCN2-2|NB5R3_MOUSE;Q9DCN2|NB5R3_MOUSE
SQGLGGHYA	106.41	888.409	9	0	0.2	889.416	1	13.0385	1.3823-1.3988	5.74E3	1.1E5	633975	7611	20240812_KP_AC_DF_9464D_CondB_2814_S1-A2_1_4851.d	4	Q9CW46|RAVR1_MOUSE
SQGMNVTNM	70.16	980.406	9	0	2.7	981.415	1	20.48	1.4409-1.4574	5.2E2	6.52E3	1012314	24762	20240812_KP_AC_DF_9464D_CondB_2814_S1-A2_1_4851.d	1	B2RWS6|EP300_MOUSE
SQGMVGMNM	99.34	953.377	9	0	0.1	954.384	1	28.0741	1.4343-1.4508	1.96E2	4.88E3	1397608	41248	20240812_KP_AC_DF_9464D_CondB_2814_S1-A2_1_4851.d	2	Q99KN9|EPN4_MOUSE
SQGVDWWGN	82.95	1047.44	9	0	2.1	1048.45	1	36.5389	1.4633-1.4797			1826330	63062	20240812_KP_AC_DF_9464D_CondB_2814_S1-A2_1_4851.d	1	P16381|DDX3L_MOUSE;Q62167|DDX3X_MOUSE
SQHVNLDQL	76.47	1052.53	9	0	-0.9	527.269	2	22.9613	0.8675-0.8845	3.67E2	4.51E3	1138003	30055	20240812_KP_AC_DF_9464D_CondB_2814_S1-A2_1_4851.d	1	Q8CDJ3|BAKOR_MOUSE
SQIALNEKL	91.53	1014.57	9	0	-5	508.29	2	25.0897	0.8600-0.8770	4.79E2	1.35E4	1244835	34779	20240812_KP_AC_DF_9464D_CondB_2814_S1-A2_1_4851.d	4	Q9DCH4|EIF3F_MOUSE
SQIGAFVLM	92.55	964.505	9	0	-2.3	965.51	1	52.6788	1.4817-1.4981	4.76E2	4.88E3	2640108	99600	20240812_KP_AC_DF_9464D_CondB_2814_S1-A2_1_4851.d	1	P38647|GRP75_MOUSE
SQIGNLEAL	76.57	943.497	9	0	4.6	944.509	1	36.8841	1.4436-1.4600	8.54E2	2.03E4	1840817	63833	20240812_KP_AC_DF_9464D_CondB_2814_S1-A2_1_4851.d	2	Q8BVU0|LRCH3_MOUSE
SQISNTEFL	74.44	1037.5	9	0	-8.7	1038.5	1	35.0363	1.5125-1.5288	2.71E2	5.32E3	1748980	58864	20240812_KP_AC_DF_9464D_CondB_2814_S1-A2_1_4851.d	1	Q3TCJ1|ABRX2_MOUSE
SQLELEEAF	69.06	1064.5	9	0	1.4	1065.51	1	41.7406	1.5308-1.5472	6.2E3	1.18E5	2088542	75338	20240812_KP_AC_DF_9464D_CondB_2814_S1-A2_1_4851.d	2	Q62074|KPCI_MOUSE
SQLGLQELF	36.16	1033.54	9	0	3.2	1034.55	1	52.5648	1.5288-1.5452	4.05E2	5.9E3	2633664	99252	20240812_KP_AC_DF_9464D_CondB_2814_S1-A2_1_4851.d	1	Q61247|A2AP_MOUSE
SQLIDTHLL	96.47	1038.57	9	0	-6.3	520.289	2	39.3459	0.8777-0.8947	2.13E3	2.55E4	1967029	69649	20240812_KP_AC_DF_9464D_CondB_2814_S1-A2_1_4851.d	2	Q3TLH4-5|PRC2C_MOUSE;Q3TLH4|PRC2C_MOUSE
SQLIHLIYI	64.52	1098.64	9	0	-3.3	550.327	2	51.5717	0.9124-0.9293	2.34E2	3.06E3	2585801	97109	20240812_KP_AC_DF_9464D_CondB_2814_S1-A2_1_4851.d	1	Q7TMV3|FAKD5_MOUSE
SQLQAEHTL	81.68	1025.51	9	0	-0.9	513.764	2	16.2191	0.8341-0.8512	6.62E2	1.53E4	796396	14584	20240812_KP_AC_DF_9464D_CondB_2814_S1-A2_1_4851.d	1	Q91YM2|RHG35_MOUSE
SQLQVVNFL	75.22	1046.58	9	0	-2.4	1047.58	1	52.3072	1.5517-1.5681	2.17E3	2.04E4	2620834	98614	20240812_KP_AC_DF_9464D_CondB_2814_S1-A2_1_4851.d	1	Q9CQU5|ZWINT_MOUSE
SQLVILDQM	75.96	1045.55	9	0	-1.3	1046.55	1	46.1931	1.5478-1.5641	1.49E3	1.58E4	2311768	85204	20240812_KP_AC_DF_9464D_CondB_2814_S1-A2_1_4851.d	1	Q52KR3-6|PRUN2_MOUSE;Q52KR3|PRUN2_MOUSE
SQM(+15.99)M(+15.99)GGMGL	97.91	942.361	9	0	-4.8	943.364	1	19.312	1.4113-1.4278			954865	22177	20240812_KP_AC_DF_9464D_CondB_2814_S1-A2_1_4851.d	1	O35737|HNRH1_MOUSE;P70333|HNRH2_MOUSE	Oxidation (M); Oxidation (M)	M3:Oxidation (M):38.26;M4:Oxidation (M):20.70
SQM(+15.99)MGGMGL	99.44	926.366	9	0	3.1	927.376	1	27.17	1.4152-1.4317	1.61E3	1.06E4	1346463	38871	20240812_KP_AC_DF_9464D_CondB_2814_S1-A2_1_4851.d	1	O35737|HNRH1_MOUSE;P70333|HNRH2_MOUSE	Oxidation (M)	M3:Oxidation (M):24.44
SQMGSQYEL	98.53	1041.44	9	0	-5.4	1042.45	1	24.8436	1.4790-1.4954			1233666	34278	20240812_KP_AC_DF_9464D_CondB_2814_S1-A2_1_4851.d	1	P81068|IRX1_MOUSE
SQMKMAGAM	63.68	953.413	9	0	-1.5	477.713	2	16.3409	0.8068-0.8239			804464	15032	20240812_KP_AC_DF_9464D_CondB_2814_S1-A2_1_4851.d	1	Q8BJF9|CHM2B_MOUSE
SQMLASGTM	100.89	924.404	9	0	-0.4	925.411	1	22.1355	1.4416-1.4580	2.87E3	4.27E4	1096680	28356	20240812_KP_AC_DF_9464D_CondB_2814_S1-A2_1_4851.d	2	Q9QX47-3|SON_MOUSE;Q9QX47-2|SON_MOUSE;Q9QX47|SON_MOUSE;Q9QX47-4|SON_MOUSE
SQMM(+15.99)GGMGL	99.41	926.366	9	0	-0.8	927.372	1	24.6227	1.4225-1.4389	8.87E2	6.12E3	1217693	33545	20240812_KP_AC_DF_9464D_CondB_2814_S1-A2_1_4851.d	1	O35737|HNRH1_MOUSE;P70333|HNRH2_MOUSE	Oxidation (M)	M4:Oxidation (M):40.00
SQMMGGM(+15.99)GL	88.33	926.366	9	0	-3.6	927.37	1	22.8816	1.4139-1.4304	6.28E2	5.25E3	1131596	29744	20240812_KP_AC_DF_9464D_CondB_2814_S1-A2_1_4851.d	1	O35737|HNRH1_MOUSE;P70333|HNRH2_MOUSE	Oxidation (M)	M7:Oxidation (M):68.47
SQMMGGMGL	98.19	910.371	9	0	1.7	911.38	1	35.5208	1.4310-1.4475	1.92E4	3.19E5	1770009	60081	20240812_KP_AC_DF_9464D_CondB_2814_S1-A2_1_4851.d	2	O35737|HNRH1_MOUSE;P70333|HNRH2_MOUSE
SQPEVFQEM	82.26	1093.47	9	0	3.1	1094.49	1	33.3742	1.5354-1.5517	1.51E3	1.7E4	1661951	54131	20240812_KP_AC_DF_9464D_CondB_2814_S1-A2_1_4851.d	2	P53762|ARNT_MOUSE;P53762-2|ARNT_MOUSE
SQPNNLADV	103.52	956.456	9	0	-0.2	957.463	1	19.7076	1.4297-1.4462	1.57E3	2.42E4	969079	22675	20240812_KP_AC_DF_9464D_CondB_2814_S1-A2_1_4851.d	2	Q80WC7|AGFG2_MOUSE
SQSESLLAM	75.29	964.454	9	0	-0.8	965.46	1	36.1977	1.4574-1.4738	5.61E2	5.67E3	1806986	62006	20240812_KP_AC_DF_9464D_CondB_2814_S1-A2_1_4851.d	1	Q6PAR5-6|GAPD1_MOUSE;Q6PAR5|GAPD1_MOUSE;Q6PAR5-5|GAPD1_MOUSE;Q6PAR5-2|GAPD1_MOUSE;Q6PAR5-4|GAPD1_MOUSE
SQSM(+15.99)NFSLM	83	1059.44	9	0	3.3	1060.45	1	34.3302	1.4987-1.5151	2.74E2	3.13E3	1713460	56872	20240812_KP_AC_DF_9464D_CondB_2814_S1-A2_1_4851.d	1	Q99KN9|EPN4_MOUSE;Q99KN9-2|EPN4_MOUSE	Oxidation (M)	M4:Oxidation (M):39.44
SQSMNFSLM	97.87	1043.44	9	0	1.1	1044.45	1	42.4154	1.5171-1.5334	1.06E4	1.97E5	2118847	76687	20240812_KP_AC_DF_9464D_CondB_2814_S1-A2_1_4851.d	2	Q99KN9|EPN4_MOUSE;Q99KN9-2|EPN4_MOUSE
SQSMNFSLM(+15.99)	97.91	1059.44	9	0	-2.5	1060.44	1	32.3034	1.5243-1.5406	1.81E2	2.6E3	1610638	51586	20240812_KP_AC_DF_9464D_CondB_2814_S1-A2_1_4851.d	2	Q99KN9|EPN4_MOUSE;Q99KN9-2|EPN4_MOUSE	Oxidation (M)	M9:Oxidation (M):76.42
SQTLNPASF	79.54	963.466	9	0	-3	964.471	1	30.7945	1.4646-1.4810	2.87E2	8.49E3	1533760	47860	20240812_KP_AC_DF_9464D_CondB_2814_S1-A2_1_4851.d	2	Q9QZQ1-2|AFAD_MOUSE;Q9QZQ1|AFAD_MOUSE
SQTQNLELF	52	1078.53	9	0	4.2	1079.54	1	40.8138	1.5288-1.5452	1.11E2	1.64E3	2042210	73202	20240812_KP_AC_DF_9464D_CondB_2814_S1-A2_1_4851.d	1	Q8BV57|SRCRL_MOUSE
SQVINPTAI	82.11	941.518	9	0	-3.1	942.523	1	32.0504	1.4409-1.4574			1597711	50851	20240812_KP_AC_DF_9464D_CondB_2814_S1-A2_1_4851.d	1	Q61191|HCFC1_MOUSE
SQVMDEATA	94.62	950.402	9	0	8.8	951.417	1	14.8397	1.3908-1.4073	1.46E2	1.94E3	730779	11451	20240812_KP_AC_DF_9464D_CondB_2814_S1-A2_1_4851.d	2	Q9QXS1|PLEC_MOUSE;Q9QXS1-2|PLEC_MOUSE
SQVPNIVKA	106.05	954.55	9	0	-0.4	478.282	2	20.1694	0.8177-0.8348	2.96E2	6.02E3	997964	24128	20240812_KP_AC_DF_9464D_CondB_2814_S1-A2_1_4851.d	1	Q6ZQ38|CAND1_MOUSE
SQVPNYTLT	80.07	1021.51	9	0	2.3	1022.52	1	25.0237	1.4600-1.4764	6.77E3	8.99E4	1238405	34445	20240812_KP_AC_DF_9464D_CondB_2814_S1-A2_1_4851.d	4	P70297|STAM1_MOUSE
SQYKSHFVA	83.21	1065.52	9	0	-1.3	533.769	2	13.325	0.8723-0.8893	1.26E3	9.13E3	651421	8293	20240812_KP_AC_DF_9464D_CondB_2814_S1-A2_1_4851.d	1	Q810A7|DDX42_MOUSE;Q810A7-2|DDX42_MOUSE
SQYVKITSA	89.5	995.529	9	0	-4.8	498.769	2	16.9757	0.8362-0.8532	6.11E3	1.01E5	834705	16317	20240812_KP_AC_DF_9464D_CondB_2814_S1-A2_1_4851.d	2	Q8CB44|GRAM4_MOUSE
SSAFPLAAL	73.64	875.475	9	0	-2.3	876.481	1	51.6198	1.3816-1.3981	8.77E2	9.26E3	2584204	97036	20240812_KP_AC_DF_9464D_CondB_2814_S1-A2_1_4851.d	1	Q6PB70|ANO8_MOUSE
SSALGGPTL	72.92	801.423	9	0	5.5	802.435	1	27.5303	1.3267-1.3433	5.09E2	1.23E4	1368929	40001	20240812_KP_AC_DF_9464D_CondB_2814_S1-A2_1_4851.d	3	B1AY13|UBP24_MOUSE
SSANNPNLM	96	946.418	9	0	-0.7	947.424	1	17.7382	1.4251-1.4416	1.68E4	1.97E5	865266	17922	20240812_KP_AC_DF_9464D_CondB_2814_S1-A2_1_4851.d	2	Q501J6|DDX17_MOUSE
SSAVLMESL	76.27	935.463	9	0	-2.5	936.468	1	39.8351	1.4218-1.4383	3.29E2	4.18E3	1991033	70793	20240812_KP_AC_DF_9464D_CondB_2814_S1-A2_1_4851.d	1	Q5RJH6-2|SMG7_MOUSE;Q5RJH6-3|SMG7_MOUSE;Q5RJH6|SMG7_MOUSE
SSEVGYDAM	96.6	957.375	9	0	-3.6	958.379	1	19.5332	1.4357-1.4521			965911	22555	20240812_KP_AC_DF_9464D_CondB_2814_S1-A2_1_4851.d	1	P63038-2|CH60_MOUSE;P63038|CH60_MOUSE
SSFFSKEEM	99.78	1090.46	9	0	-0.6	546.239	2	25.4743	0.8729-0.8899	6.28E2	5.97E3	1263993	35649	20240812_KP_AC_DF_9464D_CondB_2814_S1-A2_1_4851.d	1	Q80WQ6|RHDF2_MOUSE
SSFQADVSL	47.37	952.45	9	0	-1.1	953.456	1	34.9923	1.4468-1.4633	5.82E3	4.15E4	1744129	58585	20240812_KP_AC_DF_9464D_CondB_2814_S1-A2_1_4851.d	1	Q8BP71-7|RFOX2_MOUSE;Q8BP71-3|RFOX2_MOUSE;Q8BP71-9|RFOX2_MOUSE;Q8BP71-5|RFOX2_MOUSE;Q8BP71-6|RFOX2_MOUSE;Q8BP71|RFOX2_MOUSE;Q8BP71-4|RFOX2_MOUSE;Q8BP71-8|RFOX2_MOUSE;Q8BP71-2|RFOX2_MOUSE
SSFSLLTDM	78.2	999.458	9	0	0.5	1000.47	1	50.3817	1.4954-1.5118	1.23E3	1.38E4	2521991	94259	20240812_KP_AC_DF_9464D_CondB_2814_S1-A2_1_4851.d	1	Q641K5|NUAK1_MOUSE
SSFWNFDAL	77.65	1085.48	9	0	-1.4	1086.49	1	57.5879	1.5373-1.5537	1.03E3	1.2E4	2885219	110015	20240812_KP_AC_DF_9464D_CondB_2814_S1-A2_1_4851.d	1	Q8C0C7|SYFA_MOUSE
SSGENSMWV	67.13	995.402	9	0	0.4	996.409	1	30.7853	1.4528-1.4692	7.64E2	5.43E3	1533696	47796	20240812_KP_AC_DF_9464D_CondB_2814_S1-A2_1_4851.d	1	Q9DA19|CIR1_MOUSE
SSGINGSFL	70.5	880.429	9	0	0	881.436	1	35.8959	1.3730-1.3895	2.81E3	7.29E4	1795796	61484	20240812_KP_AC_DF_9464D_CondB_2814_S1-A2_1_4851.d	3	P00520-2|ABL1_MOUSE;P00520|ABL1_MOUSE;P00520-4|ABL1_MOUSE;P00520-3|ABL1_MOUSE
SSGINVNAA	75.12	831.409	9	0	-0.9	832.415	1	16.5389	1.3228-1.3393	1.35E5	3.14E6	806049	15093	20240812_KP_AC_DF_9464D_CondB_2814_S1-A2_1_4851.d	8	Q60865|CAPR1_MOUSE
SSGPTIEEV	65.49	917.434	9	0	0.5	918.442	1	22.2832	1.3763-1.3928			1104612	28668	20240812_KP_AC_DF_9464D_CondB_2814_S1-A2_1_4851.d	1	P63017|HSP7C_MOUSE
SSGTGLPDM	92.8	863.369	9	0	0.4	864.377	1	25.4008	1.3274-1.3439	9.33E3	1.62E5	1259154	35382	20240812_KP_AC_DF_9464D_CondB_2814_S1-A2_1_4851.d	3	Q91VX2|UBAP2_MOUSE
SSGVASDTI	91.32	835.392	9	0	-0.5	836.399	1	17.062	1.3022-1.3188	8.25E3	1.09E5	834713	16325	20240812_KP_AC_DF_9464D_CondB_2814_S1-A2_1_4851.d	4	Q99MI1|RB6I2_MOUSE;Q99MI1-2|RB6I2_MOUSE
SSGVSVLSL	69.21	847.465	9	0	1.9	848.474	1	42.2449	1.3552-1.3717	1.45E3	1.32E4	2115670	76558	20240812_KP_AC_DF_9464D_CondB_2814_S1-A2_1_4851.d	1	P50580|PA2G4_MOUSE
SSHVSLVQL	81.73	968.529	9	0	2.3	969.539	1	31.6611	1.4534-1.4698	3.82E2	9.87E3	1575360	49836	20240812_KP_AC_DF_9464D_CondB_2814_S1-A2_1_4851.d	2	P17918|PCNA_MOUSE
SSIMSGSEM	85.24	927.368	9	0	-4.3	928.371	1	21.6605	1.3988-1.4152	1.11E3	8.71E3	1069705	27289	20240812_KP_AC_DF_9464D_CondB_2814_S1-A2_1_4851.d	2	Q7TT37|ELP1_MOUSE
SSISNIAFY	52.1	1000.49	9	0	-0.3	1001.49	1	40.5552	1.4679-1.4843	5.38E3	5.39E4	2027812	72520	20240812_KP_AC_DF_9464D_CondB_2814_S1-A2_1_4851.d	1	A2A690-2|TANC2_MOUSE;A2A690|TANC2_MOUSE
SSIYNTQGF	91.02	1015.46	9	0	-1.9	1016.47	1	27.7296	1.4633-1.4797	3.16E2	1.03E4	1378499	40427	20240812_KP_AC_DF_9464D_CondB_2814_S1-A2_1_4851.d	3	Q9Z280-2|PLD1_MOUSE;Q9Z280|PLD1_MOUSE
SSLASDSLI	69.1	891.455	9	0	1.8	892.464	1	34.6705	1.4007-1.4172	7.06E2	9E3	1729636	57808	20240812_KP_AC_DF_9464D_CondB_2814_S1-A2_1_4851.d	1	Q6ZPV2|INO80_MOUSE;Q6ZPV2-2|INO80_MOUSE
SSLEFTELL	75.25	1037.53	9	0	1.2	1038.54	1	54.7773	1.5380-1.5543	5.15E2	5.14E3	2745406	104314	20240812_KP_AC_DF_9464D_CondB_2814_S1-A2_1_4851.d	1	O08738|CASP6_MOUSE
SSLEKSYEL	99.47	1054.52	9	0	-2.6	528.265	2	20.9015	0.8648-0.8818	5.09E2	1.07E4	1034663	25775	20240812_KP_AC_DF_9464D_CondB_2814_S1-A2_1_4851.d	1	P63260|ACTG_MOUSE;P60710|ACTB_MOUSE;P68134|ACTS_MOUSE;P68033|ACTC_MOUSE;P63268|ACTH_MOUSE;P62737|ACTA_MOUSE
SSLEMTTTF	81.35	1015.45	9	0	0.4	1016.46	1	36.548	1.4797-1.4961	3.9E3	3.43E4	1823151	62931	20240812_KP_AC_DF_9464D_CondB_2814_S1-A2_1_4851.d	1	Q91YJ3|THYN1_MOUSE
SSLFNTGFL	81.75	984.492	9	0	1.3	985.5	1	54.4283	1.4876-1.5040	6.64E2	8.92E3	2727880	103552	20240812_KP_AC_DF_9464D_CondB_2814_S1-A2_1_4851.d	1	A2RSY6-2|TRM1L_MOUSE;A2RSY6|TRM1L_MOUSE
SSLGALDLL	89.74	887.496	9	0	3.1	888.506	1	53.4326	1.4251-1.4416	1.1E3	1.96E4	2675137	101101	20240812_KP_AC_DF_9464D_CondB_2814_S1-A2_1_4851.d	2	P19096|FAS_MOUSE
SSLGKTELF	81.1	980.518	9	0	-1.7	491.265	2	29.8582	0.8430-0.8600	1.74E3	1.63E4	1482546	45414	20240812_KP_AC_DF_9464D_CondB_2814_S1-A2_1_4851.d	2	Q8C9B9|DIDO1_MOUSE
SSLIGLGYT	70.65	909.481	9	0	3.1	910.491	1	39.3735	1.4350-1.4514	5.72E3	1.07E5	1965368	69512	20240812_KP_AC_DF_9464D_CondB_2814_S1-A2_1_4851.d	2	Q60932-2|VDAC1_MOUSE;Q60932|VDAC1_MOUSE
SSLIGVGYT	83.1	895.465	9	0	-3.4	896.469	1	33.381	1.4113-1.4278	9.22E2	1.95E4	1663578	54234	20240812_KP_AC_DF_9464D_CondB_2814_S1-A2_1_4851.d	2	Q60930|VDAC2_MOUSE
SSLINGSFL	75.27	936.492	9	0	1.4	937.5	1	47.0961	1.4455-1.4620	2.67E3	2.22E4	2356403	87167	20240812_KP_AC_DF_9464D_CondB_2814_S1-A2_1_4851.d	1	Q4JIM5|ABL2_MOUSE
SSLKKVDSL	91.5	975.56	9	0	-4.8	488.785	2	14.4493	0.8546-0.8716	1.45E3	1.51E4	706996	10528	20240812_KP_AC_DF_9464D_CondB_2814_S1-A2_1_4851.d	1	Q63918|CAVN2_MOUSE
SSLLLEHLL	63.83	1023.6	9	0	-8.4	512.801	2	51.3918	0.8729-0.8899	2.15E2	3.81E3	2576237	96689	20240812_KP_AC_DF_9464D_CondB_2814_S1-A2_1_4851.d	1	Q8BM55|TM214_MOUSE;Q8BM55-3|TM214_MOUSE;Q8BM55-2|TM214_MOUSE
SSLMKVENM	91.84	1037.49	9	0	-6.5	519.748	2	22.7258	0.8641-0.8811	2.2E2	4.3E3	1126838	29558	20240812_KP_AC_DF_9464D_CondB_2814_S1-A2_1_4851.d	2	Q78PG9|CCD25_MOUSE
SSLNGGDVI	43.31	860.424	9	0	-2.8	861.429	1	24.677	1.3671-1.3836	1.98E3	1.81E4	1220856	33660	20240812_KP_AC_DF_9464D_CondB_2814_S1-A2_1_4851.d	1	P35288|RAB23_MOUSE
SSLNSGSSL	90.49	850.403	9	0	-1.8	851.409	1	16.6051	1.3809-1.3974	1.12E3	7.35E3	814122	15546	20240812_KP_AC_DF_9464D_CondB_2814_S1-A2_1_4851.d	1	Q80X50-3|UBP2L_MOUSE;Q80X50-2|UBP2L_MOUSE
SSLQKSSSL	55.19	935.492	9	0	-10.3	468.749	2	12.769	0.7986-0.8157			624482	7262	20240812_KP_AC_DF_9464D_CondB_2814_S1-A2_1_4851.d	1	Q8C8U0|LIPB1_MOUSE;Q8C8U0-2|LIPB1_MOUSE;Q8C8U0-3|LIPB1_MOUSE
SSLSASLGD	84.67	835.392	9	0	-1.4	836.398	1	19.896	1.3333-1.3499	1.24E6	3.55E7	978624	23076	20240812_KP_AC_DF_9464D_CondB_2814_S1-A2_1_4851.d	59	P01648|KV5AF_MOUSE;P01646|KV5AD_MOUSE;P01643|KV5AA_MOUSE;P01644|KV5AB_MOUSE;P01647|KV5AE_MOUSE;P01652|KV5AK_MOUSE;P01651|KV5AI_MOUSE;P01653|KV5AL_MOUSE;P01649|KV5AG_MOUSE;P01650|KV5AH_MOUSE;P01645|KV5AC_MOUSE
SSLSDSLFV	73.38	953.471	9	0	-1.8	954.476	1	44.6303	1.4731-1.4895			2235299	81887	20240812_KP_AC_DF_9464D_CondB_2814_S1-A2_1_4851.d	1	Q9WTI7-2|MYO1C_MOUSE;Q9WTI7|MYO1C_MOUSE;Q9WTI7-3|MYO1C_MOUSE
SSLSLQDPP	78.28	942.466	9	0	-0.6	943.472	1	26.6675	1.4251-1.4416	8.11E2	5.8E3	1322607	37875	20240812_KP_AC_DF_9464D_CondB_2814_S1-A2_1_4851.d	1	E9PYL2|PRR12_MOUSE
SSLTDSSSL	37.01	895.413	9	0	6	896.426	1	19.727	1.3935-1.4100	2.18E2	4.65E3	977021	22997	20240812_KP_AC_DF_9464D_CondB_2814_S1-A2_1_4851.d	1	Q91Z67|SRGP2_MOUSE
SSLTSIDWL	67.69	1020.51	9	0	-0.6	1021.52	1	53.4142	1.5249-1.5413	6.01E2	6.29E3	2676709	101149	20240812_KP_AC_DF_9464D_CondB_2814_S1-A2_1_4851.d	1	Q9ES18|FOXJ2_MOUSE
SSLTSMDWL	76.61	1038.47	9	0	1.6	1039.48	1	51.6102	1.5269-1.5432	1.12E3	9.49E3	2585758	97066	20240812_KP_AC_DF_9464D_CondB_2814_S1-A2_1_4851.d	1	Q8BUR3|FOXJ3_MOUSE;Q8BUR3-2|FOXJ3_MOUSE
SSLVNGSTF	81.42	910.44	9	0	-0.8	911.446	1	28.7137	1.4073-1.4238	6.9E2	2.16E4	1428084	42768	20240812_KP_AC_DF_9464D_CondB_2814_S1-A2_1_4851.d	2	Q8BHK1|NIPA1_MOUSE
SSLVNSQTL	79.51	947.492	9	0	3.1	948.503	1	25.1055	1.4482-1.4646	5.07E2	8.17E3	1244753	34697	20240812_KP_AC_DF_9464D_CondB_2814_S1-A2_1_4851.d	1	Q99K90|TAB2_MOUSE
SSLVSSNSL	72.25	892.45	9	0	-3.5	893.454	1	24.604	1.3955-1.4119	2.1E2	2.43E3	1220855	33659	20240812_KP_AC_DF_9464D_CondB_2814_S1-A2_1_4851.d	1	O88907|PIAS1_MOUSE
SSMPGLQTI	84.71	932.464	9	0	1	933.472	1	36.3111	1.4284-1.4449	3.32E3	6.56E4	1810206	62178	20240812_KP_AC_DF_9464D_CondB_2814_S1-A2_1_4851.d	2	O89090-2|SP1_MOUSE;O89090|SP1_MOUSE
SSMRGMDTV	78.44	982.421	9	0	-2.8	492.216	2	15.6594	0.8253-0.8423	3.01E4	7.66E5	764279	12947	20240812_KP_AC_DF_9464D_CondB_2814_S1-A2_1_4851.d	3	A2RTL5|RSRC2_MOUSE
SSNINSATL	77.55	905.445	9	0	-3.6	906.449	1	18.7431	1.3882-1.4047			926128	20872	20240812_KP_AC_DF_9464D_CondB_2814_S1-A2_1_4851.d	1	Q8CI08-2|SLAI2_MOUSE;Q8CI08|SLAI2_MOUSE
SSNINSNLP	52.96	944.456	9	0	1.1	945.465	1	20.1589	1.4317-1.4482	1.2E3	5.7E3	991534	23794	20240812_KP_AC_DF_9464D_CondB_2814_S1-A2_1_4851.d	1	O70472|TM131_MOUSE
SSNLSLDIL	68.68	960.513	9	0	1.2	961.521	1	48.9949	1.4771-1.4935	4.55E4	1.02E6	2448696	91068	20240812_KP_AC_DF_9464D_CondB_2814_S1-A2_1_4851.d	3	Q9CQT5|POMP_MOUSE
SSNRSYVTT	105.73	1013.48	9	0	-2.1	507.745	2	11.5955	0.8375-0.8546	1.06E4	3.72E4	554954	4790	20240812_KP_AC_DF_9464D_CondB_2814_S1-A2_1_4851.d	1	P20152|VIME_MOUSE
SSNVDLPYI	56.91	1006.5	9	0	-1.6	1007.5	1	43.0639	1.5131-1.5295	8.36E2	9.85E3	2155569	78357	20240812_KP_AC_DF_9464D_CondB_2814_S1-A2_1_4851.d	1	Q810A7|DDX42_MOUSE
SSPAAFNTL	63.95	906.445	9	0	5.2	907.457	1	31.1338	1.3955-1.4119			1551387	48723	20240812_KP_AC_DF_9464D_CondB_2814_S1-A2_1_4851.d	1	Q9QY81|PO210_MOUSE
SSPANISSL	80.9	874.44	9	0	0.5	875.447	1	25.0422	1.3572-1.3737	3.21E3	2.7E4	1241568	34560	20240812_KP_AC_DF_9464D_CondB_2814_S1-A2_1_4851.d	4	P51125-7|ICAL_MOUSE;P51125|ICAL_MOUSE;P51125-4|ICAL_MOUSE;P51125-5|ICAL_MOUSE;P51125-3|ICAL_MOUSE;P51125-2|ICAL_MOUSE;P51125-6|ICAL_MOUSE
SSPAPATTL	99.44	843.434	9	0	-3.1	844.438	1	19.4412	1.3472-1.3638	3.05E2	7.13E3	959647	22387	20240812_KP_AC_DF_9464D_CondB_2814_S1-A2_1_4851.d	2	Q80X50-3|UBP2L_MOUSE;Q80X50-2|UBP2L_MOUSE
SSPEGVETM	87.55	935.391	9	0	4.1	936.402	1	16.9541	1.3889-1.4054	4.9E2	3.59E3	837948	16512	20240812_KP_AC_DF_9464D_CondB_2814_S1-A2_1_4851.d	1	Q6PR54-3|RIF1_MOUSE;Q6PR54-2|RIF1_MOUSE;Q6PR54|RIF1_MOUSE
SSPKSTLTL	98.99	932.518	9	0	3	467.268	2	20.6079	0.8348-0.8518	2.47E2	5.46E3	1020389	25217	20240812_KP_AC_DF_9464D_CondB_2814_S1-A2_1_4851.d	2	Q5SSZ5|TENS3_MOUSE;Q5SSZ5-2|TENS3_MOUSE
SSPQFGVTL	97.96	934.476	9	0	2.2	935.485	1	39.6396	1.4225-1.4389	5.28E2	4.86E3	1983076	70456	20240812_KP_AC_DF_9464D_CondB_2814_S1-A2_1_4851.d	1	Q9QXX4|S2513_MOUSE;Q8BH59|S2512_MOUSE
SSPQHQELF	74.45	1071.5	9	0	-0.8	536.756	2	20.4774	0.8634-0.8804	6.57E2	1.01E4	1012324	24772	20240812_KP_AC_DF_9464D_CondB_2814_S1-A2_1_4851.d	1	P50544|ACADV_MOUSE
SSPSSPTAL	45.92	845.413	9	0	6.1	846.426	1	17.9529	1.3433-1.3598			886164	19008	20240812_KP_AC_DF_9464D_CondB_2814_S1-A2_1_4851.d	1	Q80Y50-3|CMTA2_MOUSE;Q80Y50-5|CMTA2_MOUSE;Q80Y50-4|CMTA2_MOUSE;Q6NVG1|LPCT4_MOUSE;Q80Y50|CMTA2_MOUSE;Q80Y50-2|CMTA2_MOUSE
SSPSSTMTM	100.11	927.368	9	0	2.2	928.377	1	17.5291	1.3994-1.4159	5.39E4	1.08E6	863649	17829	20240812_KP_AC_DF_9464D_CondB_2814_S1-A2_1_4851.d	4	Q61191|HCFC1_MOUSE
SSPSSTMTM(+15.99)	107.86	943.363	9	0	-4.7	944.365	1	11.4415	1.3869-1.4034			558127	4915	20240812_KP_AC_DF_9464D_CondB_2814_S1-A2_1_4851.d	4	Q61191|HCFC1_MOUSE	Oxidation (M)	M9:Oxidation (M):20.41
SSPVNPVVF	92.62	944.497	9	0	2.2	945.506	1	39.2028	1.4304-1.4468	5.96E3	1.2E5	1960552	69268	20240812_KP_AC_DF_9464D_CondB_2814_S1-A2_1_4851.d	2	Q9D868-2|PPIH_MOUSE;Q9D868|PPIH_MOUSE
SSPYSPAYL	98.81	983.46	9	0	-2.8	984.465	1	32.3292	1.4396-1.4560	1.46E3	2.54E4	1612258	51682	20240812_KP_AC_DF_9464D_CondB_2814_S1-A2_1_4851.d	2	Q3U182|CRTC2_MOUSE
SSSSPSSWL	78.1	936.419	9	0	-2	937.424	1	35.0626	1.4139-1.4304	4.7E2	9.29E3	1752308	59144	20240812_KP_AC_DF_9464D_CondB_2814_S1-A2_1_4851.d	2	O08579|EMD_MOUSE
SSSTNPSLL	78.29	904.45	9	0	-0.1	905.457	1	24.8496	1.4001-1.4166	2.7E3	2.05E4	1225707	33939	20240812_KP_AC_DF_9464D_CondB_2814_S1-A2_1_4851.d	2	Q8BI72|CARF_MOUSE
SSTTNIDDL	66.22	964.435	9	0	-0.4	965.442	1	23.2723	1.4284-1.4449	1.83E3	1.18E4	1149084	30468	20240812_KP_AC_DF_9464D_CondB_2814_S1-A2_1_4851.d	1	A2AGT5-3|CKAP5_MOUSE;A2AGT5|CKAP5_MOUSE;A2AGT5-2|CKAP5_MOUSE
SSVAGFDEL	72.83	923.424	9	0	-0.4	924.431	1	36.5675	1.4179-1.4343	3.1E2	5.26E3	1826362	63094	20240812_KP_AC_DF_9464D_CondB_2814_S1-A2_1_4851.d	1	Q9CWG8|NDUF7_MOUSE
SSVDGQLEL	75.35	946.461	9	0	-2.4	947.466	1	31.8025	1.4403-1.4567	5.45E2	8E3	1584882	50214	20240812_KP_AC_DF_9464D_CondB_2814_S1-A2_1_4851.d	1	Q7TSI3|PP6R1_MOUSE
SSVITVYTM	78.97	999.495	9	0	3.3	1000.51	1	39.1112	1.4922-1.5085	3.23E3	6.47E4	1952553	68889	20240812_KP_AC_DF_9464D_CondB_2814_S1-A2_1_4851.d	2	Q9QZI8|SERC1_MOUSE
SSVLNLTEL	70.34	974.528	9	0	-2.9	975.533	1	48.3308	1.4751-1.4915	6.12E2	1.24E4	2419984	89788	20240812_KP_AC_DF_9464D_CondB_2814_S1-A2_1_4851.d	1	Q8BW56|QTMAN_MOUSE;Q8BW56-2|QTMAN_MOUSE
SSVLNQLLL	56.59	985.581	9	0	-1.5	986.587	1	54.5121	1.5184-1.5347	1.03E3	9.91E3	2734221	103797	20240812_KP_AC_DF_9464D_CondB_2814_S1-A2_1_4851.d	1	E9Q6D6-2|ZN277_MOUSE;E9Q6D6|ZN277_MOUSE
SSVPGATTL	86.08	831.434	9	0	-0.9	832.44	1	22.1279	1.3181-1.3347	2.54E3	3.15E4	1096683	28359	20240812_KP_AC_DF_9464D_CondB_2814_S1-A2_1_4851.d	2	Q8CAF4|NHSL1_MOUSE;Q8CAF4-3|NHSL1_MOUSE
SSVQGFSTV	27.39	910.44	9	0	-1	911.446	1	24.0235	1.4001-1.4166	5.84E2	5.73E3	1189068	32352	20240812_KP_AC_DF_9464D_CondB_2814_S1-A2_1_4851.d	1	Q8R1X6|SPART_MOUSE;Q8R1X6-2|SPART_MOUSE
SSVQNGIM(+15.99)L	53.17	963.47	9	0	3.9	964.481	1	29.2382	1.4449-1.4613	2.16E2	2.4E3	1453623	43923	20240812_KP_AC_DF_9464D_CondB_2814_S1-A2_1_4851.d	1	Q80U04|PJA2_MOUSE;Q80U04-2|PJA2_MOUSE	Oxidation (M)	M8:Oxidation (M):1000.00
SSVQNGIML	68.81	947.475	9	0	1.4	948.483	1	34.5483	1.4508-1.4672	2.91E3	4.41E4	1721492	57284	20240812_KP_AC_DF_9464D_CondB_2814_S1-A2_1_4851.d	2	Q80U04|PJA2_MOUSE;Q80U04-2|PJA2_MOUSE
SSVRGPVPM	64.15	928.48	9	0	-3.2	465.246	2	19.0907	0.8246-0.8416			943753	21733	20240812_KP_AC_DF_9464D_CondB_2814_S1-A2_1_4851.d	1	Q8BVF2|PDCL3_MOUSE
SSVVGVWYL	81.34	1008.53	9	0	-1.8	1009.53	1	54.248	1.5053-1.5216	6.06E3	1.46E5	2715091	102955	20240812_KP_AC_DF_9464D_CondB_2814_S1-A2_1_4851.d	3	Q9D8V0|HM13_MOUSE;Q9D8V0-3|HM13_MOUSE;Q9D8V0-4|HM13_MOUSE
SSYENPWTI	78.94	1095.49	9	0	0	1096.49	1	40.9682	1.5472-1.5635	2.27E2	3.49E3	2050176	73548	20240812_KP_AC_DF_9464D_CondB_2814_S1-A2_1_4851.d	1	Q80ZM8|CRLS1_MOUSE
SSYPAPFAM	91.15	969.427	9	0	1.6	970.435	1	40.7939	1.4521-1.4685	5.76E2	3.46E3	2043830	73298	20240812_KP_AC_DF_9464D_CondB_2814_S1-A2_1_4851.d	1	Q08122-2|TLE3_MOUSE;Q08122-4|TLE3_MOUSE;Q08122-1|TLE3_MOUSE;Q08122|TLE3_MOUSE
STDYSTYSQ	91.91	1050.41	9	0	-1.1	1051.42	1	12.8127	1.5066-1.5229	1.41E3	7.1E3	618142	7018	20240812_KP_AC_DF_9464D_CondB_2814_S1-A2_1_4851.d	1	Q61545|EWS_MOUSE
STFSLDTSM	81.95	987.422	9	0	0.4	988.43	1	36.5131	1.4547-1.4712	6.02E2	2.49E4	1823170	62950	20240812_KP_AC_DF_9464D_CondB_2814_S1-A2_1_4851.d	3	P22682|CBL_MOUSE
STGINFDNP	72.66	963.43	9	0	1.6	964.438	1	26.5181	1.4067-1.4231	5.78E3	7.01E4	1313039	37451	20240812_KP_AC_DF_9464D_CondB_2814_S1-A2_1_4851.d	3	Q91W39|NCOA5_MOUSE
STGSGQSFL	67.32	882.408	9	0	-2.2	883.414	1	25.2143	1.3677-1.3842	7.68E3	7.63E4	1244755	34699	20240812_KP_AC_DF_9464D_CondB_2814_S1-A2_1_4851.d	2	Q8BUK6|HOOK3_MOUSE
STHYNLHNL	100.78	1097.53	9	0	0	549.77	2	17.2232	0.8689-0.8859	9.55E2	2.12E4	847522	16942	20240812_KP_AC_DF_9464D_CondB_2814_S1-A2_1_4851.d	2	P70699|LYAG_MOUSE
STILHLVVM	105.72	1011.58	9	0	-3.5	506.795	2	46.7925	0.8641-0.8811	3.18E3	4.65E4	2343692	86648	20240812_KP_AC_DF_9464D_CondB_2814_S1-A2_1_4851.d	2	P61804|DAD1_MOUSE
STILHLVVM(+15.99)	89.04	1027.57	9	0	-0.4	1028.58	1	38.4037	1.5439-1.5602			1920557	67373	20240812_KP_AC_DF_9464D_CondB_2814_S1-A2_1_4851.d	2	P61804|DAD1_MOUSE	Oxidation (M)	M9:Oxidation (M):1000.00
STLFGNNKL	96.66	992.529	9	0	4.4	497.274	2	28.9212	0.8457-0.8627			1439277	43293	20240812_KP_AC_DF_9464D_CondB_2814_S1-A2_1_4851.d	1	Q6PFD9|NUP98_MOUSE
STLINSLFL	80.75	1006.57	9	0	0.4	1007.58	1	60.2097	1.5334-1.5498	3.08E3	6.32E4	3016886	115190	20240812_KP_AC_DF_9464D_CondB_2814_S1-A2_1_4851.d	2	P42208|SEPT2_MOUSE
STLRNIQGL	42.74	1000.57	9	0	1.5	501.291	2	23.3989	0.8464-0.8634	3.37E2	7.56E3	1160184	30900	20240812_KP_AC_DF_9464D_CondB_2814_S1-A2_1_4851.d	1	Q9CQT5|POMP_MOUSE
STNTGGTLF	99.17	896.424	9	0	0.2	897.431	1	28.4251	1.3743-1.3908	5.94E3	7.56E4	1407297	41793	20240812_KP_AC_DF_9464D_CondB_2814_S1-A2_1_4851.d	2	Q80U93|NU214_MOUSE
STPVSPIEL	75.52	941.507	9	0	1.8	942.516	1	40.646	1.4593-1.4757	1.28E3	3.07E4	2032602	72738	20240812_KP_AC_DF_9464D_CondB_2814_S1-A2_1_4851.d	2	Q7TMA2|ZN503_MOUSE;Q7TMA2-2|ZN503_MOUSE;P0CL69|ZN703_MOUSE
STSPPGPTL	80.09	855.434	9	0	-1.4	856.44	1	21.2639	1.3479-1.3644	1.29E4	3.47E5	1052100	26448	20240812_KP_AC_DF_9464D_CondB_2814_S1-A2_1_4851.d	3	Q3TEI4-2|CO039_MOUSE;Q3TEI4|CO039_MOUSE
STTFNPDDM	99.18	1026.4	9	0	-4.2	1027.4	1	26.3164	1.4771-1.4935	1.31E3	7.88E3	1301894	36974	20240812_KP_AC_DF_9464D_CondB_2814_S1-A2_1_4851.d	1	Q8C8U0|LIPB1_MOUSE;Q8C8U0-2|LIPB1_MOUSE;Q8C8U0-3|LIPB1_MOUSE
STTVNGDVF	107.12	938.434	9	0	0	939.442	1	25.8463	1.4159-1.4324	1.27E4	2.79E5	1278196	36136	20240812_KP_AC_DF_9464D_CondB_2814_S1-A2_1_4851.d	4	Q6IRU5-3|CLCB_MOUSE;Q6IRU5|CLCB_MOUSE;Q6IRU5-2|CLCB_MOUSE
STVENFSQL	79.39	1023.49	9	0	1.5	1024.5	1	32.2731	1.4974-1.5138	2.67E2	4.79E3	1607423	51419	20240812_KP_AC_DF_9464D_CondB_2814_S1-A2_1_4851.d	1	Q571H0|NPA1P_MOUSE
STVFNPSVL	78.81	962.507	9	0	0.8	963.515	1	42.3079	1.4442-1.4606	4.65E3	9.35E4	2114076	76488	20240812_KP_AC_DF_9464D_CondB_2814_S1-A2_1_4851.d	2	Q8C181|MBNL2_MOUSE;Q8C181-4|MBNL2_MOUSE;Q8C181-2|MBNL2_MOUSE
STVSGAQEM	99.31	908.391	9	0	-2.1	909.396	1	13.6176	1.3750-1.3915	1.56E4	1.32E5	657725	8501	20240812_KP_AC_DF_9464D_CondB_2814_S1-A2_1_4851.d	3	Q9DBG5|PLIN3_MOUSE
STVTGGMGM	99.2	839.352	9	0	1.1	840.36	1	19.9953	1.3287-1.3453	5.22E3	6.9E4	983443	23323	20240812_KP_AC_DF_9464D_CondB_2814_S1-A2_1_4851.d	2	Q8C854-1|MYEF2_MOUSE;Q8C854|MYEF2_MOUSE;Q8C854-3|MYEF2_MOUSE;Q8C854-2|MYEF2_MOUSE
STYASIDFL	70.85	1015.49	9	0	1.2	1016.49	1	48.5663	1.5092-1.5256	3.71E3	6.29E4	2434338	90426	20240812_KP_AC_DF_9464D_CondB_2814_S1-A2_1_4851.d	2	P81122|IRS2_MOUSE
STYGMVSAA	100.55	885.39	9	0	0.4	886.398	1	20.2979	1.3658-1.3823	3.7E3	8.77E4	1002713	24305	20240812_KP_AC_DF_9464D_CondB_2814_S1-A2_1_4851.d	2	Q9DBG5|PLIN3_MOUSE
STYGWTANM	101.64	1029.42	9	0	3.5	1030.43	1	32.4131	1.4902-1.5066	2.93E2	3.23E3	1615446	51822	20240812_KP_AC_DF_9464D_CondB_2814_S1-A2_1_4851.d	1	P07901|HS90A_MOUSE;P11499|HS90B_MOUSE
STYSMSSTL	99.34	975.422	9	0	0.7	976.43	1	25.3053	1.4567-1.4731	2.95E3	6.02E4	1254369	35169	20240812_KP_AC_DF_9464D_CondB_2814_S1-A2_1_4851.d	2	P01837|IGKC_MOUSE
SVATNIDEI	53.4	960.476	9	0	-2	961.482	1	30.1458	1.4251-1.4416	1.53E3	3.04E4	1501680	46260	20240812_KP_AC_DF_9464D_CondB_2814_S1-A2_1_4851.d	2	Q9CU62|SMC1A_MOUSE
SVAVNISNL	66.75	915.503	9	0	0.4	916.51	1	37.449	1.4040-1.4205	4.25E2	1.15E4	1872704	65240	20240812_KP_AC_DF_9464D_CondB_2814_S1-A2_1_4851.d	2	Q8K2H2|OTU6B_MOUSE
SVENKWRLL	63.04	1143.64	9	0	-4	572.825	2	39.1021	0.9307-0.9476	7.49E2	9.06E3	1954163	68975	20240812_KP_AC_DF_9464D_CondB_2814_S1-A2_1_4851.d	1	P17665|COX7C_MOUSE
SVENYQQPP	79.08	1060.48	9	0	-0.5	1061.49	1	15.3611	1.4876-1.5040			754666	12478	20240812_KP_AC_DF_9464D_CondB_2814_S1-A2_1_4851.d	1	O55101|SNG2_MOUSE
SVGLNFGSL	89.07	892.465	9	0	-1.7	893.471	1	46.9335	1.3915-1.4080	1.7E3	2.26E4	2350031	86891	20240812_KP_AC_DF_9464D_CondB_2814_S1-A2_1_4851.d	2	Q8R332-3|NUP58_MOUSE;Q8R332|NUP58_MOUSE;Q8R332-4|NUP58_MOUSE;Q8R332-2|NUP58_MOUSE
SVGLNSTAL	77.05	860.46	9	0	-3.1	861.465	1	29.5533	1.3605-1.3770			1471266	44802	20240812_KP_AC_DF_9464D_CondB_2814_S1-A2_1_4851.d	1	Q9EP89|LACTB_MOUSE
SVGQIESYM	64.38	1012.45	9	0	-3.4	1013.46	1	33.5045	1.4817-1.4981			1671539	54575	20240812_KP_AC_DF_9464D_CondB_2814_S1-A2_1_4851.d	1	Q9D7Z3|UTP16_MOUSE;Q9D7Z3-2|UTP16_MOUSE
SVIIDADAM	78.79	933.448	9	0	-0.4	934.455	1	34.8556	1.4468-1.4633	4.66E3	6.15E4	1740893	58397	20240812_KP_AC_DF_9464D_CondB_2814_S1-A2_1_4851.d	1	Q80TP3|UBR5_MOUSE
SVIRLIFEI	85.1	1088.66	9	0	1.2	545.338	2	59.0416	0.8899-0.9069	1.77E2	2.89E3	2963101	113221	20240812_KP_AC_DF_9464D_CondB_2814_S1-A2_1_4851.d	1	Q8BZS9|DHX32_MOUSE;Q8BZS9-2|DHX32_MOUSE
SVLALLDEA	54.81	929.507	9	0	-2.9	930.511	1	51.6247	1.4541-1.4705	5.15E2	5.41E3	2585759	97067	20240812_KP_AC_DF_9464D_CondB_2814_S1-A2_1_4851.d	1	Q6ZWQ0|SYNE2_MOUSE
SVLGKIWKL	76.48	1042.65	9	0	-4.1	522.332	2	40.1698	0.8981-0.9151	3.62E2	1E4	2008685	71681	20240812_KP_AC_DF_9464D_CondB_2814_S1-A2_1_4851.d	2	Q9EQP2|EHD4_MOUSE
SVLISLFEL	66.39	1019.59	9	0	-1.1	1020.6	1	64.1574	1.5491-1.5654	1.11E3	2.98E4	3218048	124328	20240812_KP_AC_DF_9464D_CondB_2814_S1-A2_1_4851.d	1	Q8BRT1|CLAP2_MOUSE
SVLPGFTFI	99.16	979.538	9	0	-1.4	980.544	1	61.6671	1.5000-1.5164			3093046	118198	20240812_KP_AC_DF_9464D_CondB_2814_S1-A2_1_4851.d	1	Q8VDM6|HNRL1_MOUSE;Q8VDM6-2|HNRL1_MOUSE
SVLQGSTVA	61.15	860.46	9	0	7.3	861.474	1	19.3436	1.3638-1.3803			956444	22232	20240812_KP_AC_DF_9464D_CondB_2814_S1-A2_1_4851.d	1	Q62087|PON3_MOUSE
SVLVNDFFL	43.62	1052.55	9	0	-0.3	1053.56	1	60.24	1.5504-1.5668	1.93E3	2.63E4	3018473	115253	20240812_KP_AC_DF_9464D_CondB_2814_S1-A2_1_4851.d	1	P60229|EIF3E_MOUSE
SVNISLDNL	82.67	973.508	9	0	2.2	974.517	1	43.0023	1.4771-1.4935	9.23E3	1.89E5	2149187	78071	20240812_KP_AC_DF_9464D_CondB_2814_S1-A2_1_4851.d	2	Q99KN9|EPN4_MOUSE
SVVLSGTAI	93.04	845.486	9	0	0.2	846.493	1	34.0525	1.3585-1.3750	2.37E3	2.39E4	1695689	55865	20240812_KP_AC_DF_9464D_CondB_2814_S1-A2_1_4851.d	1	Q3TLH4-5|PRC2C_MOUSE;Q3TLH4|PRC2C_MOUSE
SYLKRKRIF	108.27	1209.73	9	0	-2.3	404.251	3	15.0135	0.7041-0.7212			737158	11734	20240812_KP_AC_DF_9464D_CondB_2814_S1-A2_1_4851.d	1	Q9CW46|RAVR1_MOUSE
TAFQGFPSM	90.33	984.438	9	0	2	985.447	1	42.0376	1.4626-1.4790	7.45E2	1.09E4	2102946	76026	20240812_KP_AC_DF_9464D_CondB_2814_S1-A2_1_4851.d	1	Q91VZ6|SMAP1_MOUSE
TAGLNVGSL	99.05	830.45	9	0	1.2	831.458	1	34.4906	1.3241-1.3406	2.42E3	5.4E4	1718297	57137	20240812_KP_AC_DF_9464D_CondB_2814_S1-A2_1_4851.d	2	P28659-4|CELF1_MOUSE;P28659|CELF1_MOUSE;P28659-2|CELF1_MOUSE;P28659-3|CELF1_MOUSE
TALENLSTL	98.44	960.513	9	0	2.7	961.523	1	38.5706	1.4698-1.4863	2.95E3	8.23E4	1925384	67628	20240812_KP_AC_DF_9464D_CondB_2814_S1-A2_1_4851.d	3	P19096|FAS_MOUSE
TALQNLEEA	64.69	987.487	9	0	-0.5	988.494	1	25.7859	1.4541-1.4705	7.27E2	1.1E4	1278195	36135	20240812_KP_AC_DF_9464D_CondB_2814_S1-A2_1_4851.d	2	Q6IRU2|TPM4_MOUSE
TALSGFTVF	84.07	941.486	9	0	-0.2	942.493	1	51.474	1.4554-1.4718	7.04E3	1.19E5	2574655	96631	20240812_KP_AC_DF_9464D_CondB_2814_S1-A2_1_4851.d	2	Q810D6|GRWD1_MOUSE
TAM(+15.99)EHPVFL	71.14	1059.51	9	0	-3.2	530.759	2	29.4305	0.8539-0.8709	2.08E2	3.71E3	1464894	44526	20240812_KP_AC_DF_9464D_CondB_2814_S1-A2_1_4851.d	1	Q8BG09|T184B_MOUSE	Oxidation (M)	M3:Oxidation (M):1000.00
TAMEHPVFL	93.54	1043.51	9	0	-1.7	522.762	2	35.5906	0.8375-0.8546	4.93E3	7.98E4	1778156	60608	20240812_KP_AC_DF_9464D_CondB_2814_S1-A2_1_4851.d	4	Q8BG09|T184B_MOUSE
TAPVNIAVI	61	896.533	9	0	-0.6	897.54	1	42.7708	1.3955-1.4119	1.23E3	1.33E4	2138007	77559	20240812_KP_AC_DF_9464D_CondB_2814_S1-A2_1_4851.d	1	Q99JF5|MVD1_MOUSE
TATQIGIEW	78.84	1017.51	9	0	-0.6	1018.52	1	42.7855	1.4902-1.5066	2.67E3	4.11E4	2138005	77557	20240812_KP_AC_DF_9464D_CondB_2814_S1-A2_1_4851.d	2	P56393|COX7B_MOUSE
TATYNGPPA	87.25	890.413	9	0	1	891.422	1	14.2686	1.3783-1.3948	3.75E2	2.8E3	695884	10084	20240812_KP_AC_DF_9464D_CondB_2814_S1-A2_1_4851.d	1	Q03141-3|MARK3_MOUSE;Q03141-2|MARK3_MOUSE;Q03141|MARK3_MOUSE
TAVELLDVF	59.01	1005.54	9	0	0.5	1006.55	1	59.0288	1.4922-1.5085	7.18E3	1.87E5	2959915	113083	20240812_KP_AC_DF_9464D_CondB_2814_S1-A2_1_4851.d	3	Q99J23|GHDC_MOUSE
TAVISYDYL	53.92	1043.52	9	0	-3.2	1044.52	1	42.0702	1.5393-1.5556			2106091	76123	20240812_KP_AC_DF_9464D_CondB_2814_S1-A2_1_4851.d	1	Q9D0L4|ADCK1_MOUSE
TAVSRPGLE	108.02	928.498	9	0	-0.1	465.256	2	13.9387	0.7726-0.7897			683245	9637	20240812_KP_AC_DF_9464D_CondB_2814_S1-A2_1_4851.d	1	P01899|HA11_MOUSE
TDEKRELLG	91.25	1059.56	9	0	-1.5	530.784	2	14.4282	0.8757-0.8927	5.16E2	6.49E3	708584	10592	20240812_KP_AC_DF_9464D_CondB_2814_S1-A2_1_4851.d	1	Q91ZX7|LRP1_MOUSE
TDFGEALVR	92.67	1006.51	9	0	-0.8	1007.51	1	26.6466	1.5301-1.5465	2.16E2	4.02E3	1322605	37873	20240812_KP_AC_DF_9464D_CondB_2814_S1-A2_1_4851.d	1	O35887|CALU_MOUSE
TELNYKNTE	99.79	1110.52	9	0	0.1	1111.53	1	12.9344	1.5491-1.5654	1.54E5	8.38E6	630787	7471	20240812_KP_AC_DF_9464D_CondB_2814_S1-A2_1_4851.d	14	P01863|GCAA_MOUSE;P01865|GCAM_MOUSE
TFDEIVNIA	73.45	1020.51	9	0	2.4	1021.52	1	43.3018	1.5066-1.5229	2.07E2	3.1E3	2166772	78892	20240812_KP_AC_DF_9464D_CondB_2814_S1-A2_1_4851.d	1	P35979|RL12_MOUSE
TFLEGNTVV	88.67	978.502	9	0	0.1	979.51	1	37.1484	1.4810-1.4974	2.77E2	3.21E3	1856767	64543	20240812_KP_AC_DF_9464D_CondB_2814_S1-A2_1_4851.d	1	P52592|S1PR2_MOUSE
TFPAVLQSD	95.65	976.486	9	0	5.6	977.499	1	36.055	1.4495-1.4659	1.56E2	1.19E3	1799007	61647	20240812_KP_AC_DF_9464D_CondB_2814_S1-A2_1_4851.d	1	P01868|IGHG1_MOUSE;P01863|GCAA_MOUSE;P84751|HVM63_MOUSE;P01865|GCAM_MOUSE;P01869|IGH1M_MOUSE
TGDLDEFDF	72.77	1057.42	9	0	-1.1	1058.43	1	44.5033	1.4902-1.5066	4.36E2	4.24E3	2227319	81527	20240812_KP_AC_DF_9464D_CondB_2814_S1-A2_1_4851.d	1	Q8K2C7|OS9_MOUSE;Q8K2C7-2|OS9_MOUSE
TGFININSL	76.94	977.518	9	0	0.4	978.526	1	48.4633	1.4580-1.4744	2.73E3	4.41E4	2426398	90106	20240812_KP_AC_DF_9464D_CondB_2814_S1-A2_1_4851.d	2	P16460|ASSY_MOUSE
TGFSFGNTS	99.51	916.393	9	0	-0.6	917.399	1	28.3383	1.3783-1.3948	7.03E2	7.99E3	1407252	41748	20240812_KP_AC_DF_9464D_CondB_2814_S1-A2_1_4851.d	1	Q6PFD9|NUP98_MOUSE
TGIKNGVHF	106.68	971.519	9	0	2.4	486.768	2	17.1311	0.8212-0.8382	4.84E2	1.04E4	844324	16792	20240812_KP_AC_DF_9464D_CondB_2814_S1-A2_1_4851.d	5	Q9WUQ2|SEC12_MOUSE
TGIVNAWTA	70.93	931.476	9	0	0.1	932.484	1	35.6865	1.4172-1.4337	8.61E2	8.02E3	1779724	60652	20240812_KP_AC_DF_9464D_CondB_2814_S1-A2_1_4851.d	1	P21956-2|MFGM_MOUSE;P21956|MFGM_MOUSE
TGIYEALEL	89.17	1007.52	9	0	0.9	1008.53	1	48.6127	1.4928-1.5092	1.12E5	3.6E6	2431154	90290	20240812_KP_AC_DF_9464D_CondB_2814_S1-A2_1_4851.d	4	P17183|ENOG_MOUSE;P21550|ENOB_MOUSE;P17182|ENOA_MOUSE
TGLGTGFGT	99.42	809.392	9	0	5.9	810.404	1	25.5706	1.3148-1.3314			1270349	35909	20240812_KP_AC_DF_9464D_CondB_2814_S1-A2_1_4851.d	1	Q6PFD9|NUP98_MOUSE
TGLLNDSTF	95.72	966.466	9	0	2.6	967.476	1	38.523	1.4462-1.4626	2.58E3	7.28E4	1923779	67547	20240812_KP_AC_DF_9464D_CondB_2814_S1-A2_1_4851.d	3	Q61753|SERA_MOUSE
TGLVLGTEL	58.57	901.512	9	0	0.3	902.52	1	44.9705	1.4231-1.4396	9.62E2	1.22E4	2249607	82479	20240812_KP_AC_DF_9464D_CondB_2814_S1-A2_1_4851.d	1	Q9WVL2|STAT2_MOUSE
TGPENPWLV	80.87	1011.5	9	0	-1.7	1012.51	1	43.1345	1.4646-1.4810	8.73E2	1.03E4	2158782	78522	20240812_KP_AC_DF_9464D_CondB_2814_S1-A2_1_4851.d	1	Q3UVK0|ERMP1_MOUSE
TGPPNTSYM	72.88	966.412	9	0	-1.8	967.417	1	18.8798	1.4126-1.4291	1.95E3	1.27E4	930940	21112	20240812_KP_AC_DF_9464D_CondB_2814_S1-A2_1_4851.d	1	Q61187|TS101_MOUSE
TGPSNQWAS	92.49	946.414	9	0	-2	947.42	1	15.435	1.3836-1.4001	2.11E2	2.79E3	757854	12618	20240812_KP_AC_DF_9464D_CondB_2814_S1-A2_1_4851.d	1	Q6Y7W8|GGYF2_MOUSE;Q6Y7W8-2|GGYF2_MOUSE
TGSFSIDFL	79.03	985.476	9	0	0.2	986.483	1	55.8672	1.4692-1.4856	2.32E2	3.17E3	2799593	106685	20240812_KP_AC_DF_9464D_CondB_2814_S1-A2_1_4851.d	1	Q3UVK0|ERMP1_MOUSE;Q3UVK0-2|ERMP1_MOUSE
TGTGLFGQP	74.37	876.434	9	0	-3.3	877.438	1	30.3697	1.3658-1.3823	6.34E2	6.56E3	1509661	46621	20240812_KP_AC_DF_9464D_CondB_2814_S1-A2_1_4851.d	1	Q6PFD9|NUP98_MOUSE
TGTTNPFLL	78.85	962.507	9	0	3	963.518	1	46.6954	1.4764-1.4928	3.93E5	8.54E6	2342103	86583	20240812_KP_AC_DF_9464D_CondB_2814_S1-A2_1_4851.d	5	Q8CHU3-2|EPN2_MOUSE;Q8CHU3|EPN2_MOUSE
TGVGNDENM	92.49	935.365	9	0	1.2	936.374	1	13.0815	1.3717-1.3882	3.81E2	8.67E3	640301	7841	20240812_KP_AC_DF_9464D_CondB_2814_S1-A2_1_4851.d	4	E9Q394-2|AKP13_MOUSE;E9Q394|AKP13_MOUSE
TGVVNAQAL	66.36	871.476	9	0	-3.6	872.481	1	24.5541	1.3790-1.3955	4.66E2	5.9E3	1216101	33477	20240812_KP_AC_DF_9464D_CondB_2814_S1-A2_1_4851.d	1	Q61753|SERA_MOUSE
TGYLNTVTV	78.11	966.502	9	0	0.7	967.51	1	34.0736	1.4777-1.4941	8.51E2	9.76E3	1700535	56139	20240812_KP_AC_DF_9464D_CondB_2814_S1-A2_1_4851.d	2	P68040|RACK1_MOUSE
TGYSTPTAP	85.57	893.413	9	0	1.1	894.421	1	17.182	1.3572-1.3737	4.59E2	4.83E3	847486	16906	20240812_KP_AC_DF_9464D_CondB_2814_S1-A2_1_4851.d	1	Q61545|EWS_MOUSE
TIGFNVETV	91.66	978.502	9	0	0.7	979.51	1	40.4558	1.4264-1.4429	6.43E3	1.3E5	2019820	72148	20240812_KP_AC_DF_9464D_CondB_2814_S1-A2_1_4851.d	2	Q8BSL7|ARF2_MOUSE;P84078|ARF1_MOUSE;P61205|ARF3_MOUSE;P61211|ARL1_MOUSE;P84084|ARF5_MOUSE
TISEIKTLF	80.28	1050.6	9	0	-5.5	1051.6	1	40.8691	1.5511-1.5674			2045418	73362	20240812_KP_AC_DF_9464D_CondB_2814_S1-A2_1_4851.d	1	Q9CY27|TECR_MOUSE
TISNLEQED	86.95	1047.47	9	0	-2.5	1048.48	1	16.8085	1.4587-1.4751	2.73E2	8.59E3	828364	16072	20240812_KP_AC_DF_9464D_CondB_2814_S1-A2_1_4851.d	2	P01648|KV5AF_MOUSE;P01646|KV5AD_MOUSE;P01644|KV5AB_MOUSE;P01647|KV5AE_MOUSE;P01645|KV5AC_MOUSE
TISSNLTEM	60.44	994.464	9	0	6.6	995.478	1	28.5736	1.4764-1.4928			1421646	42426	20240812_KP_AC_DF_9464D_CondB_2814_S1-A2_1_4851.d	1	P26039|TLN1_MOUSE;Q71LX4|TLN2_MOUSE
TKLELKRAD	24.38	1072.62	9	0	-8	358.546	3	11.4257	0.7185-0.7356	1.07E3	1.49E4	556507	4819	20240812_KP_AC_DF_9464D_CondB_2814_S1-A2_1_4851.d	1	P84750|KVM5_MOUSE
TKSFSRTPG	106.96	979.509	9	0	-2.8	490.76	2	10.9083	0.8409-0.8580	3.7E3	6.43E4	529459	3679	20240812_KP_AC_DF_9464D_CondB_2814_S1-A2_1_4851.d	6	P01863|GCAA_MOUSE;P01865|GCAM_MOUSE
TLGANAQTL	77.71	887.471	9	0	-0.1	888.479	1	20.9748	1.3889-1.4054	4.21E3	8.71E4	1034671	25783	20240812_KP_AC_DF_9464D_CondB_2814_S1-A2_1_4851.d	2	Q9WVM3|APC7_MOUSE
TLISLTTAV	91.2	917.543	9	0	-0.2	918.55	1	45.8195	1.4389-1.4554	4.33E3	7.58E4	2291103	84351	20240812_KP_AC_DF_9464D_CondB_2814_S1-A2_1_4851.d	2	P70699|LYAG_MOUSE
TMAMSAGTL	89.9	881.399	9	0	-2.6	882.404	1	28.698	1.3842-1.4007	7.85E2	2.01E4	1424922	42654	20240812_KP_AC_DF_9464D_CondB_2814_S1-A2_1_4851.d	2	Q8BGZ2-2|F168A_MOUSE;Q80XQ8|F168B_MOUSE;Q8BGZ2|F168A_MOUSE
TMAYNITPL	74.24	1022.51	9	0	-1.1	1023.52	1	41.2922	1.5171-1.5334	1.2E3	1.23E4	2064556	74212	20240812_KP_AC_DF_9464D_CondB_2814_S1-A2_1_4851.d	1	Q91W50|CSDE1_MOUSE
TMLELINQL	38.46	1073.58	9	0	-5.7	1074.58	1	59.056	1.5752-1.5915	7.35E2	8.53E3	2959913	113081	20240812_KP_AC_DF_9464D_CondB_2814_S1-A2_1_4851.d	1
TMLELLNQL	38.46	1073.58	9	0	-5.7	1074.58	1	59.056	1.5752-1.5915	7.35E2	8.53E3	2959913	113081	20240812_KP_AC_DF_9464D_CondB_2814_S1-A2_1_4851.d	1	P62196|PRS8_MOUSE;P62192|PRS4_MOUSE
TMSEGAQTM	33.14	954.379	9	0	3.8	955.39	1	14.042	1.4403-1.4567	5.85E2	5.31E3	684828	9696	20240812_KP_AC_DF_9464D_CondB_2814_S1-A2_1_4851.d	1	Q9JI10|STK3_MOUSE;Q9JI10-2|STK3_MOUSE
TNILLVDEI	77.14	1028.58	9	0	0.3	1029.58	1	51.9333	1.5282-1.5445	1.43E3	1.44E4	2601650	97718	20240812_KP_AC_DF_9464D_CondB_2814_S1-A2_1_4851.d	1	Q61390|TCPW_MOUSE;P80317|TCPZ_MOUSE
TPGRLIDFL	99.68	1030.58	9	0	-3	516.296	2	47.2344	0.8675-0.8845	4.7E3	1.27E5	2362792	87460	20240812_KP_AC_DF_9464D_CondB_2814_S1-A2_1_4851.d	3	Q61656|DDX5_MOUSE;Q501J6|DDX17_MOUSE
TPKFDQTFS	107.82	1069.51	9	0	-1.6	1070.51	1	20.5699	1.5295-1.5458	4.83E3	7.47E4	1017123	24999	20240812_KP_AC_DF_9464D_CondB_2814_S1-A2_1_4851.d	2	P06797|CATL1_MOUSE
TPVDKLPQL	99.15	1009.58	9	0	1.3	505.798	2	32.6827	0.8689-0.8859	9.74E2	1.53E4	1629976	52636	20240812_KP_AC_DF_9464D_CondB_2814_S1-A2_1_4851.d	3	P62915|TF2B_MOUSE
TPVINGQSL	91.39	927.503	9	0	3.2	928.513	1	27.9739	1.4199-1.4363	1.7E2	5.92E3	1389689	40949	20240812_KP_AC_DF_9464D_CondB_2814_S1-A2_1_4851.d	2	Q9EQJ9-2|MAGI3_MOUSE;Q9EQJ9|MAGI3_MOUSE
TQAASADYL	90.88	938.434	9	0	1.4	939.443	1	21.3032	1.4409-1.4574	5.85E2	7.69E3	1053720	26544	20240812_KP_AC_DF_9464D_CondB_2814_S1-A2_1_4851.d	1	Q9EST3|4ET_MOUSE;Q9EST3-2|4ET_MOUSE
TQAISQETL	91.8	989.503	9	0	1.6	990.512	1	20.8271	1.4639-1.4803	9.95E1	1.67E3	1029944	25628	20240812_KP_AC_DF_9464D_CondB_2814_S1-A2_1_4851.d	1	O89090-2|SP1_MOUSE;O89090|SP1_MOUSE
TQAPAVATT	92.33	858.445	9	0	-2.6	859.45	1	13.7726	1.3420-1.3585	3.34E2	9.8E3	673621	9157	20240812_KP_AC_DF_9464D_CondB_2814_S1-A2_1_4851.d	2	P25444|RS2_MOUSE
TQFINPETP	79.32	1045.51	9	0	1.7	1046.52	1	28.3307	1.4981-1.5144	2.02E4	6.02E5	1402433	41501	20240812_KP_AC_DF_9464D_CondB_2814_S1-A2_1_4851.d	4	P42208|SEPT2_MOUSE
TQIINITMT	88.79	1033.55	9	0	0.8	1034.56	1	40.7462	1.5243-1.5406	2.8E3	3.2E4	2037401	72965	20240812_KP_AC_DF_9464D_CondB_2814_S1-A2_1_4851.d	1	E9Q7G0|NUMA1_MOUSE
TQLINTASA	92.95	917.482	9	0	-1.8	918.487	1	20.2736	1.4185-1.4350	7.08E2	2.2E4	1001140	24256	20240812_KP_AC_DF_9464D_CondB_2814_S1-A2_1_4851.d	2	Q8BTS4|NUP54_MOUSE
TQLSKTEFL	90.24	1065.57	9	0	0.2	1066.58	1	28.5029	1.5648-1.5811	7.78E3	8.05E4	1416852	42204	20240812_KP_AC_DF_9464D_CondB_2814_S1-A2_1_4851.d	2	P50543|S10AB_MOUSE
TQTTSSLSA	76.74	894.429	9	0	0.6	895.437	1	27.6488	1.1107-1.1275	1.86E4	2.94E5	1373757	40257	20240812_KP_AC_DF_9464D_CondB_2814_S1-A2_1_4851.d	6	P01643|KV5AA_MOUSE;P01644|KV5AB_MOUSE;P04946|KV5AM_MOUSE;P01647|KV5AE_MOUSE;P01645|KV5AC_MOUSE
TQVDGGTPM	33.05	904.396	9	0	1.2	905.404	1	15.1715	1.3783-1.3948			745163	12119	20240812_KP_AC_DF_9464D_CondB_2814_S1-A2_1_4851.d	1	Q9Z2H5-3|E41L1_MOUSE;Q9Z2H5|E41L1_MOUSE;Q9Z2H5-2|E41L1_MOUSE
TQVEGGATL	99.5	874.44	9	0	-0.4	875.447	1	17.7942	1.3704-1.3869	4.1E4	1.56E6	873319	18355	20240812_KP_AC_DF_9464D_CondB_2814_S1-A2_1_4851.d	5	Q8BP47|SYNC_MOUSE
TQVLSPDSL	77	958.497	9	0	1.4	959.506	1	33.2813	1.4620-1.4784	4.22E2	7.18E3	1658723	53951	20240812_KP_AC_DF_9464D_CondB_2814_S1-A2_1_4851.d	1	Q9QZQ1-2|AFAD_MOUSE;Q9QZQ1|AFAD_MOUSE
TSAGTGGMW	99.21	866.359	9	0	2	867.368	1	23.765	1.3234-1.3400	5.33E2	4.63E3	1182628	32008	20240812_KP_AC_DF_9464D_CondB_2814_S1-A2_1_4851.d	1	Q9CQS8|SC61B_MOUSE
TSFLHLGYL	94.27	1049.55	9	0	-6.5	525.781	2	48.3284	0.8811-0.8981	1.04E2	2.82E3	2420036	89840	20240812_KP_AC_DF_9464D_CondB_2814_S1-A2_1_4851.d	1	Q91VR5|DDX1_MOUSE
TSFVNFTDI	72.89	1042.5	9	0	2.1	1043.51	1	49.1597	1.5131-1.5295	6.99E2	7.04E3	2463070	91726	20240812_KP_AC_DF_9464D_CondB_2814_S1-A2_1_4851.d	1	Q99L45|IF2B_MOUSE
TSGPVLPSL	78.18	869.486	9	0	1.7	870.495	1	41.4389	1.3697-1.3862	5.22E2	5.05E3	2074167	74679	20240812_KP_AC_DF_9464D_CondB_2814_S1-A2_1_4851.d	1	Q3U2P1-2|SC24A_MOUSE;Q3U2P1|SC24A_MOUSE
TSGSSVTLG	99.85	807.397	9	0	-1.4	808.404	1	16.2324	1.3135-1.3300	2.4E3	1.08E4	802842	14934	20240812_KP_AC_DF_9464D_CondB_2814_S1-A2_1_4851.d	1	P03987-2|IGHG3_MOUSE;P03987|IGHG3_MOUSE
TSGTNGYLL	77.51	924.455	9	0	-0.8	925.462	1	31.718	1.4231-1.4396	4.57E3	3.4E4	1575310	49786	20240812_KP_AC_DF_9464D_CondB_2814_S1-A2_1_4851.d	1	Q8C172|CERS6_MOUSE
TSLQADKEI	78.25	1003.52	9	0	-3.5	502.765	2	16.4401	0.8218-0.8389	4.57E3	2.06E5	806082	15126	20240812_KP_AC_DF_9464D_CondB_2814_S1-A2_1_4851.d	5	Q00422|GABPA_MOUSE
TSLTLLDLI	54.32	987.585	9	0	-2.4	988.59	1	63.8162	1.5367-1.5530			3202009	123529	20240812_KP_AC_DF_9464D_CondB_2814_S1-A2_1_4851.d	1	P03921|NU5M_MOUSE
TSLVDADTF	98.81	967.45	9	0	4	968.461	1	35.2199	1.4436-1.4600	1.2E4	1.61E6	1753946	59258	20240812_KP_AC_DF_9464D_CondB_2814_S1-A2_1_4851.d	6	O08579|EMD_MOUSE
TSLVLGILM	71.74	945.557	9	0	-1	946.563	1	61.9212	1.4961-1.5125	1.45E3	4.2E4	3102598	118606	20240812_KP_AC_DF_9464D_CondB_2814_S1-A2_1_4851.d	2	Q64695|EPCR_MOUSE
TSNSNFLDL	80.73	1009.47	9	0	2	1010.48	1	43.035	1.4849-1.5013	1.61E4	2.71E5	2152398	78234	20240812_KP_AC_DF_9464D_CondB_2814_S1-A2_1_4851.d	3	Q8BT14-3|CNOT4_MOUSE;Q8BT14|CNOT4_MOUSE;Q8BT14-2|CNOT4_MOUSE
TSPENSVTA	69.72	904.414	9	0	-0.8	905.42	1	12.564	1.3492-1.3658	7.52E2	7.29E3	611850	6822	20240812_KP_AC_DF_9464D_CondB_2814_S1-A2_1_4851.d	2	Q9D8T0|FAM3A_MOUSE
TSPKSVKFL	98.47	1005.59	9	0	1	503.801	2	19.5964	0.8621-0.8791			969146	22742	20240812_KP_AC_DF_9464D_CondB_2814_S1-A2_1_4851.d	1	Q9CR62|M2OM_MOUSE
TSPSLITLL	60.83	943.559	9	0	0.7	944.567	1	56.8351	1.4692-1.4856	4.79E3	3.75E4	2847122	108494	20240812_KP_AC_DF_9464D_CondB_2814_S1-A2_1_4851.d	1	Q99LC8|EI2BA_MOUSE
TSPVNPAVF	50.21	930.481	9	0	1.6	931.49	1	34.675	1.4133-1.4297	4.61E2	6.28E3	1731210	57858	20240812_KP_AC_DF_9464D_CondB_2814_S1-A2_1_4851.d	1	P61166|TM258_MOUSE
TSSQNDVDM	94.48	995.387	9	0	0.9	996.395	1	13.2865	1.4199-1.4363	3.86E2	5.95E3	648206	8126	20240812_KP_AC_DF_9464D_CondB_2814_S1-A2_1_4851.d	3	Q9CY50|SSRA_MOUSE
TSTSTGFGF	98.6	903.397	9	0	-1.6	904.403	1	33.2345	1.3658-1.3823	2.87E2	5.86E3	1658766	53994	20240812_KP_AC_DF_9464D_CondB_2814_S1-A2_1_4851.d	2	Q6PFD9|NUP98_MOUSE
TSVGSVGVL	53.84	817.455	9	0	-0.6	818.461	1	32.0889	1.3168-1.3333	5.7E3	3.97E4	1597714	50854	20240812_KP_AC_DF_9464D_CondB_2814_S1-A2_1_4851.d	1	P70213|FV1_MOUSE
TSVVNEEGF	79.98	980.445	9	0	-0.8	981.452	1	25.2291	1.4455-1.4620	3.06E3	1.64E5	1252760	35084	20240812_KP_AC_DF_9464D_CondB_2814_S1-A2_1_4851.d	4	Q6ZPF3-3|TIAM2_MOUSE;Q6ZPF3-2|TIAM2_MOUSE;Q6ZPF3|TIAM2_MOUSE
TSYALLALL	81.44	963.564	9	0	1.9	964.573	1	62.6785	1.5053-1.5216			3144175	120559	20240812_KP_AC_DF_9464D_CondB_2814_S1-A2_1_4851.d	1	P01027|CO3_MOUSE;P01027-2|CO3_MOUSE
TTIVNPTIV	51.73	956.554	9	0	-5.1	957.557	1	36.9461	1.4436-1.4600	2.34E3	2.76E4	1844038	64006	20240812_KP_AC_DF_9464D_CondB_2814_S1-A2_1_4851.d	1	Q62417|SRBS1_MOUSE;Q62417-2|SRBS1_MOUSE;Q62417-4|SRBS1_MOUSE;Q62417-5|SRBS1_MOUSE;Q62417-6|SRBS1_MOUSE;Q62417-3|SRBS1_MOUSE;Q62417-7|SRBS1_MOUSE
TTPQNQVDM	98.93	1032.45	9	0	-2.2	1033.46	1	15.614	1.4600-1.4764	1.98E2	6.79E3	767458	13078	20240812_KP_AC_DF_9464D_CondB_2814_S1-A2_1_4851.d	4	Q9CQD4|CH1B2_MOUSE;Q99LU0|CH1B1_MOUSE
TTVANLDHI	91.43	982.508	9	0	-1.2	492.261	2	24.6468	0.8437-0.8607	3.01E3	2.83E4	1220896	33700	20240812_KP_AC_DF_9464D_CondB_2814_S1-A2_1_4851.d	2	Q6A0A2-2|LAR4B_MOUSE;Q6A0A2-3|LAR4B_MOUSE;Q6A0A2|LAR4B_MOUSE
TTVTNPEPM	66.3	988.454	9	0	-6.9	989.454	1	18.2147	1.4205-1.4370	2.96E2	2.77E3	900505	19633	20240812_KP_AC_DF_9464D_CondB_2814_S1-A2_1_4851.d	1	P13864|DNMT1_MOUSE;P13864-2|DNMT1_MOUSE
TVAVGIYAM	71.88	923.479	9	0	-6.3	924.48	1	40.7302	1.4383-1.4547	3.83E2	4.48E3	2037432	72996	20240812_KP_AC_DF_9464D_CondB_2814_S1-A2_1_4851.d	1	P14901|HMOX1_MOUSE
TVEVDLYTA	98.45	1009.5	9	0	2.7	1010.51	1	33.7561	1.4803-1.4967	9.31E2	1.8E4	1681236	55128	20240812_KP_AC_DF_9464D_CondB_2814_S1-A2_1_4851.d	2	P17183|ENOG_MOUSE;P17182|ENOA_MOUSE
TVGFNVETV	95.98	964.486	9	0	-1.8	965.492	1	36.6177	1.4087-1.4251	2.09E3	2.4E4	1827919	63127	20240812_KP_AC_DF_9464D_CondB_2814_S1-A2_1_4851.d	1	P62331|ARF6_MOUSE
TVLSGGTTM	93.83	865.422	9	0	0.1	866.429	1	21.1541	1.3743-1.3908	4.23E4	1.08E6	1042569	26061	20240812_KP_AC_DF_9464D_CondB_2814_S1-A2_1_4851.d	3	P63260|ACTG_MOUSE;P60710|ACTB_MOUSE
TVLSGGTTM(+15.99)	98.77	881.416	9	0	-2.9	882.421	1	14.3587	1.3677-1.3842	2.03E3	2.7E4	697458	10134	20240812_KP_AC_DF_9464D_CondB_2814_S1-A2_1_4851.d	2	P63260|ACTG_MOUSE;P60710|ACTB_MOUSE	Oxidation (M)	M9:Oxidation (M):1000.00
VAASSIYSM	49.16	927.437	9	0	-2.9	928.442	1	28.7376	1.4199-1.4363	5.75E2	9.37E3	1428114	42798	20240812_KP_AC_DF_9464D_CondB_2814_S1-A2_1_4851.d	1	Q8CG79|ASPP2_MOUSE
VAGFNFEVL	73.29	994.512	9	0	-1.6	995.518	1	55.0616	1.4698-1.4863	1.05E3	1.03E4	2759744	104936	20240812_KP_AC_DF_9464D_CondB_2814_S1-A2_1_4851.d	1	Q8BWP8|B4GA1_MOUSE
VAGMLMPLD	84.6	945.466	9	0	2.4	946.476	1	45.6359	1.4389-1.4554	2.66E3	2.58E4	2283170	84038	20240812_KP_AC_DF_9464D_CondB_2814_S1-A2_1_4851.d	1	Q9QXS1|PLEC_MOUSE;Q9QXS1-2|PLEC_MOUSE
VAGYGDIYL	49.72	969.481	9	0	-2.2	970.486	1	41.4064	1.4764-1.4928			2072570	74606	20240812_KP_AC_DF_9464D_CondB_2814_S1-A2_1_4851.d	1	Q69ZA1-2|CDK13_MOUSE;Q69ZA1|CDK13_MOUSE
VAHFTFHPD	84.37	1069.5	9	0	0	535.756	2	20.144	0.8967-0.9137	4.97E2	7.98E3	996343	24031	20240812_KP_AC_DF_9464D_CondB_2814_S1-A2_1_4851.d	1	Q6P3A8|ODBB_MOUSE
VAIENPADV	90.73	926.471	9	0	2.5	927.481	1	26.5189	1.3981-1.4146			1317833	37673	20240812_KP_AC_DF_9464D_CondB_2814_S1-A2_1_4851.d	2	P14206|RSSA_MOUSE
VAIQAVLSL	77.82	912.564	9	0	-0.1	913.572	1	52.8713	1.4554-1.4718	6.39E3	1.14E5	2649666	100014	20240812_KP_AC_DF_9464D_CondB_2814_S1-A2_1_4851.d	2	P63260|ACTG_MOUSE;P60710|ACTB_MOUSE;P68134|ACTS_MOUSE;P68033|ACTC_MOUSE;Q8BFZ3|ACTBL_MOUSE;P63268|ACTH_MOUSE;P62737|ACTA_MOUSE
VALENANAV	49.8	899.471	9	0	3.6	900.482	1	20.4314	1.4040-1.4205	2.52E2	6.17E3	1010701	24673	20240812_KP_AC_DF_9464D_CondB_2814_S1-A2_1_4851.d	1	Q9D6Z1|NOP56_MOUSE
VALLNLENM	76.44	1015.54	9	0	-2.1	1016.54	1	49.9061	1.5177-1.5341	5.37E3	5.25E4	2498079	93207	20240812_KP_AC_DF_9464D_CondB_2814_S1-A2_1_4851.d	1	Q6NS46|RRP5_MOUSE
VALTGLTVA	91.27	843.506	9	0	2.1	844.516	1	38.6985	1.3902-1.4067	1.42E4	5.38E5	1930228	67900	20240812_KP_AC_DF_9464D_CondB_2814_S1-A2_1_4851.d	4	P56480|ATPB_MOUSE
VALVGLLSL	65.77	883.574	9	0	1.7	884.583	1	62.7342	1.4534-1.4698	4.07E2	8.83E3	3145770	120630	20240812_KP_AC_DF_9464D_CondB_2814_S1-A2_1_4851.d	1	Q5F267|P5I13_MOUSE
VANDLDWLL	79.09	1057.54	9	0	2.3	1058.55	1	58.3594	1.5511-1.5674	5.19E2	5.28E3	2925027	111723	20240812_KP_AC_DF_9464D_CondB_2814_S1-A2_1_4851.d	1	Q91WR3|ASCC2_MOUSE;Q91WR3-3|ASCC2_MOUSE;Q91WR3-2|ASCC2_MOUSE
VANTSTQTM	84.69	951.433	9	0	-3.3	952.437	1	11.9936	1.4330-1.4495	1.9E3	8.65E3	592896	6156	20240812_KP_AC_DF_9464D_CondB_2814_S1-A2_1_4851.d	2	P29341|PABP1_MOUSE
VANVSLLAL	30.27	898.549	9	0	1.6	899.557	1	50.8982	1.4396-1.4560	2.89E4	4.61E5	2547525	95409	20240812_KP_AC_DF_9464D_CondB_2814_S1-A2_1_4851.d	2	P62267|RS23_MOUSE
VAPGNQVTL	66.78	897.492	9	0	-1.8	898.498	1	23.2891	1.3697-1.3862	6.56E3	1.55E5	1152254	30590	20240812_KP_AC_DF_9464D_CondB_2814_S1-A2_1_4851.d	3	Q61398|PCOC1_MOUSE
VAPTNPQAV	90.93	895.476	9	0	0.8	896.484	1	15.573	1.3823-1.3988	1.93E4	1.36E6	759488	12728	20240812_KP_AC_DF_9464D_CondB_2814_S1-A2_1_4851.d	5	Q99N94|RM09_MOUSE
VAPVSYADM	92.96	951.437	9	0	0.8	952.445	1	28.6368	1.4146-1.4310	9.11E2	1.27E4	1424921	42653	20240812_KP_AC_DF_9464D_CondB_2814_S1-A2_1_4851.d	3	P35569|IRS1_MOUSE
VAPYNTTQF	78	1039.5	9	0	-0.1	1040.5	1	25.8877	1.5099-1.5262	3.23E2	3.21E3	1286087	36407	20240812_KP_AC_DF_9464D_CondB_2814_S1-A2_1_4851.d	1	Q8R409|HEXI1_MOUSE
VAVINVGAP	55.9	838.491	9	0	1.7	839.5	1	33.0569	1.3360-1.3525	3.93E4	6.96E5	1645901	53321	20240812_KP_AC_DF_9464D_CondB_2814_S1-A2_1_4851.d	2	Q9WUA3|PFKAP_MOUSE;Q9WUA3-2|PFKAP_MOUSE
VAYMNPIAM	72.26	1008.48	9	0	-0.3	1009.48	1	41.5055	1.5256-1.5419	1.38E4	1.29E5	2072569	74605	20240812_KP_AC_DF_9464D_CondB_2814_S1-A2_1_4851.d	1	Q9CVI2|F133B_MOUSE;Q9CVI2-2|F133B_MOUSE
VAYMNPIAM(+15.99)	90.29	1024.47	9	0	1	1025.48	1	30.7238	1.5171-1.5334	2.39E2	5.37E3	1528822	47494	20240812_KP_AC_DF_9464D_CondB_2814_S1-A2_1_4851.d	1	Q9CVI2|F133B_MOUSE;Q9CVI2-2|F133B_MOUSE	Oxidation (M)	M9:Oxidation (M):98.37
VDVTNTTFL	69.13	1008.51	9	0	1.6	1009.52	1	39.7454	1.4823-1.4987	1.74E3	3.46E4	1984690	70546	20240812_KP_AC_DF_9464D_CondB_2814_S1-A2_1_4851.d	2	O89079|COPE_MOUSE
VENKWRLLA	78.13	1127.65	9	0	0.2	564.83	2	38.3149	0.9219-0.9388	5.16E2	1.7E4	1914241	67153	20240812_KP_AC_DF_9464D_CondB_2814_S1-A2_1_4851.d	2	P17665|COX7C_MOUSE
VGFENPMFA	85.55	1010.45	9	0	0.6	1011.46	1	44.3609	1.4817-1.4981	4.22E3	5.37E4	2216191	81067	20240812_KP_AC_DF_9464D_CondB_2814_S1-A2_1_4851.d	2	Q921M3|SF3B3_MOUSE;Q921M3-2|SF3B3_MOUSE
VGFGGLEAM	99.1	879.416	9	0	1.9	880.425	1	42.2009	1.3803-1.3968	2.97E4	8.15E5	2106117	76149	20240812_KP_AC_DF_9464D_CondB_2814_S1-A2_1_4851.d	3	Q8C854-1|MYEF2_MOUSE;Q8C854|MYEF2_MOUSE;Q8C854-3|MYEF2_MOUSE;Q8C854-2|MYEF2_MOUSE
VGFGGLEAM(+15.99)	91.46	895.411	9	0	0.3	896.418	1	31.0465	1.3862-1.4027	2.29E3	2.38E4	1541784	48264	20240812_KP_AC_DF_9464D_CondB_2814_S1-A2_1_4851.d	2	Q8C854-1|MYEF2_MOUSE;Q8C854|MYEF2_MOUSE;Q8C854-3|MYEF2_MOUSE;Q8C854-2|MYEF2_MOUSE	Oxidation (M)	M9:Oxidation (M):1000.00
VGFLSPFNM	95.64	1010.49	9	0	0.5	1011.5	1	57.7907	1.5223-1.5387	3.48E2	1.02E4	2897976	110580	20240812_KP_AC_DF_9464D_CondB_2814_S1-A2_1_4851.d	2	Q8R5J9|PRAF3_MOUSE
VGGPEIELI	76.77	925.512	9	0	-5.4	926.514	1	45.5588	1.4087-1.4251	2.64E2	3.42E3	2280015	83931	20240812_KP_AC_DF_9464D_CondB_2814_S1-A2_1_4851.d	1	P80316|TCPE_MOUSE
VGIENIHVM	61.23	1010.52	9	0	-4.1	506.266	2	34.7805	0.8723-0.8893	1.92E3	2.11E4	1732887	58011	20240812_KP_AC_DF_9464D_CondB_2814_S1-A2_1_4851.d	1	Q8VE11|MTMR6_MOUSE;Q8VE11-2|MTMR6_MOUSE
VGILNGMSA	72.63	860.443	9	0	0.4	861.45	1	35.9435	1.3631-1.3796	1.95E3	1.95E4	1792571	61307	20240812_KP_AC_DF_9464D_CondB_2814_S1-A2_1_4851.d	1	P19258|MPV17_MOUSE
VGLSNWSFL	68.73	1021.52	9	0	-0.1	1022.53	1	58.0799	1.5125-1.5288	1.27E3	2.61E4	2910704	111116	20240812_KP_AC_DF_9464D_CondB_2814_S1-A2_1_4851.d	2	Q8VCX2|S35C2_MOUSE
VGLTNYAAA	33.72	878.45	9	0	0	879.457	1	23.95	1.3882-1.4047	3.75E4	4.09E5	1184210	32066	20240812_KP_AC_DF_9464D_CondB_2814_S1-A2_1_4851.d	1	P47962|RL5_MOUSE
VGLVGVTEL	68.96	885.517	9	0	-6.6	886.519	1	45.2001	1.4166-1.4330	7.86E2	8.72E3	2260810	83014	20240812_KP_AC_DF_9464D_CondB_2814_S1-A2_1_4851.d	1	Q8CH02|SUGP1_MOUSE
VGMYLISKY	93.84	1072.56	9	0	-2	537.288	2	36.3808	0.8655-0.8825			1818293	62645	20240812_KP_AC_DF_9464D_CondB_2814_S1-A2_1_4851.d	1	Q61024|ASNS_MOUSE
VGPGALTAM	62.74	815.421	9	0	1.4	816.429	1	31.3072	1.3168-1.3333	4.96E3	4.66E4	1556189	48953	20240812_KP_AC_DF_9464D_CondB_2814_S1-A2_1_4851.d	1	Q9D2X8|CH076_MOUSE
VGQQNGNVV	94.08	913.462	9	0	-1.1	914.468	1	13.7023	1.3961-1.4126	1.12E3	4.9E3	665648	8804	20240812_KP_AC_DF_9464D_CondB_2814_S1-A2_1_4851.d	1	Q61191|HCFC1_MOUSE
VGSLNLEEL	59.25	972.513	9	0	1.1	973.521	1	42.8556	1.4310-1.4475	4.33E4	8.11E5	2141200	77704	20240812_KP_AC_DF_9464D_CondB_2814_S1-A2_1_4851.d	2	Q8K2C7|OS9_MOUSE;Q8K2C7-2|OS9_MOUSE
VGVIGVTLM	73.19	887.515	9	0	2.3	888.524	1	50.2757	1.4258-1.4422	5.81E2	1.19E4	2518827	94143	20240812_KP_AC_DF_9464D_CondB_2814_S1-A2_1_4851.d	2	Q8BS95|GPHR_MOUSE
VGVINLDGL	54.23	898.512	9	0	2.2	899.522	1	49.0236	1.4172-1.4337	2.56E2	4.26E3	2455096	91372	20240812_KP_AC_DF_9464D_CondB_2814_S1-A2_1_4851.d	1	P03925|NU6M_MOUSE
VGVKPVGSD	98.96	856.465	9	0	-7.4	429.237	2	12.6078	0.7596-0.7767	2.48E3	2.39E4	613449	6897	20240812_KP_AC_DF_9464D_CondB_2814_S1-A2_1_4851.d	2	Q8CDN6|TXNL1_MOUSE
VGVNNPVFL	88.56	957.528	9	0	3.2	958.539	1	43.9378	1.4646-1.4810	8.56E3	1.83E5	2198589	80229	20240812_KP_AC_DF_9464D_CondB_2814_S1-A2_1_4851.d	2	Q9DBN5-3|LONP2_MOUSE;Q9DBN5|LONP2_MOUSE;Q9DBN5-2|LONP2_MOUSE
VGVVNPILA	91.5	880.538	9	0	1.9	881.547	1	41.0983	1.3730-1.3895	2.1E4	5.34E5	2054978	73778	20240812_KP_AC_DF_9464D_CondB_2814_S1-A2_1_4851.d	3	Q3UEB3-3|PUF60_MOUSE;Q3UEB3-2|PUF60_MOUSE;Q3UEB3|PUF60_MOUSE
VGVVSVEFI	81.11	947.533	9	0	4.4	948.544	1	51.0474	1.4284-1.4449	2.88E2	4.45E3	2557050	95790	20240812_KP_AC_DF_9464D_CondB_2814_S1-A2_1_4851.d	1	P97432|NBR1_MOUSE
VGVYNGKTF	107.6	983.508	9	0	-4	492.759	2	20.3274	0.8437-0.8607	2.11E4	5.36E5	1004319	24387	20240812_KP_AC_DF_9464D_CondB_2814_S1-A2_1_4851.d	3	P62843|RS15_MOUSE
VGYGHLSTL	81.86	945.492	9	0	-5.3	473.751	2	24.4747	0.8259-0.8430	1.14E3	1.19E4	1212944	33368	20240812_KP_AC_DF_9464D_CondB_2814_S1-A2_1_4851.d	1	Q7TQK0|CCNT2_MOUSE
VIFENPMYA	72.16	1082.51	9	0	-0.3	1083.52	1	42.0376	1.5583-1.5746	5.89E2	9.11E3	2102892	75972	20240812_KP_AC_DF_9464D_CondB_2814_S1-A2_1_4851.d	1	A2ARV4|LRP2_MOUSE
VIGHVDSGK	98.84	910.487	9	0	-2.5	456.25	2	18.8063	0.8034-0.8205			929376	21072	20240812_KP_AC_DF_9464D_CondB_2814_S1-A2_1_4851.d	1	P62631|EF1A2_MOUSE;P10126|EF1A1_MOUSE
VINENFGTL	69.23	1005.51	9	0	-0.1	1006.52	1	36.059	1.4757-1.4922	1.5E3	1.93E4	1800581	61697	20240812_KP_AC_DF_9464D_CondB_2814_S1-A2_1_4851.d	1	O08663|MAP2_MOUSE
VISLEGKPL	90.64	954.575	9	0	1.1	955.583	1	35.1266	1.5092-1.5256	1.02E3	1.14E4	1752223	59059	20240812_KP_AC_DF_9464D_CondB_2814_S1-A2_1_4851.d	2	P18760|COF1_MOUSE
VIVRFLTVM	84.12	1076.64	9	0	1	539.329	2	49.1184	0.8845-0.9015			2461450	91630	20240812_KP_AC_DF_9464D_CondB_2814_S1-A2_1_4851.d	1	P62245|RS15A_MOUSE
VKVANVSLL	79.15	941.591	9	0	-3.1	942.595	1	36.4993	1.4915-1.5079	9.34E2	2.47E4	1821572	62876	20240812_KP_AC_DF_9464D_CondB_2814_S1-A2_1_4851.d	2	P62267|RS23_MOUSE
VKVGVNGFG	94.77	875.486	9	0	0.2	876.494	1	21.8091	1.4205-1.4370	2.9E2	6.51E3	1080810	27726	20240812_KP_AC_DF_9464D_CondB_2814_S1-A2_1_4851.d	2	P16858|G3P_MOUSE
VLAELYVSD	92.87	1007.52	9	0	-2.1	1008.52	1	35.9665	1.4771-1.4935	8.22E2	2.35E4	1794212	61424	20240812_KP_AC_DF_9464D_CondB_2814_S1-A2_1_4851.d	2	Q8BP47|SYNC_MOUSE
VLDGTMEYM	82.26	1057.45	9	0	2.7	1058.46	1	35.491	1.5079-1.5243	3.36E2	8.05E3	1771696	60244	20240812_KP_AC_DF_9464D_CondB_2814_S1-A2_1_4851.d	2	Q9CQQ8|LSM7_MOUSE
VLGLNDETM	99.38	990.469	9	0	-0.4	991.476	1	35.4326	1.4725-1.4889			1770008	60080	20240812_KP_AC_DF_9464D_CondB_2814_S1-A2_1_4851.d	1	Q9EPK7|XPO7_MOUSE;Q9EPK7-2|XPO7_MOUSE
VLGQNAQTM	78.73	960.47	9	0	-1.4	961.476	1	17.6029	1.4403-1.4567	3.49E2	4.46E3	866888	18020	20240812_KP_AC_DF_9464D_CondB_2814_S1-A2_1_4851.d	1	Q91W50|CSDE1_MOUSE
VLIVGLSTI	87.75	913.585	9	0	3	914.595	1	53.6516	1.4771-1.4935	2.21E2	5.73E3	2689530	101778	20240812_KP_AC_DF_9464D_CondB_2814_S1-A2_1_4851.d	2	Q9Z0X1|AIFM1_MOUSE;Q9Z0X1-2|AIFM1_MOUSE
VLLGNPQPM	80.12	967.516	9	0	0.5	968.524	1	32.6773	1.4738-1.4902	8.28E2	1.65E4	1628317	52501	20240812_KP_AC_DF_9464D_CondB_2814_S1-A2_1_4851.d	2	P53995|APC1_MOUSE
VLNSWTDQD	96.46	1076.48	9	0	-0.1	1077.48	1	22.6237	1.4954-1.5118	1.54E3	1.15E4	1117243	29107	20240812_KP_AC_DF_9464D_CondB_2814_S1-A2_1_4851.d	1	P01837|IGKC_MOUSE
VLVLIVGLS	81.98	911.606	9	0	-0.9	912.612	1	58.5502	1.4738-1.4902	4.27E2	3.86E3	2934609	112161	20240812_KP_AC_DF_9464D_CondB_2814_S1-A2_1_4851.d	1	Q9Z0X1|AIFM1_MOUSE;Q9Z0X1-2|AIFM1_MOUSE
VM(+15.99)AFGLVTL	46.22	965.526	9	0	4	966.537	1	54.443	1.4981-1.5144	9.14E2	1E4	2727855	103527	20240812_KP_AC_DF_9464D_CondB_2814_S1-A2_1_4851.d	1	Q9CQQ0|SMIM8_MOUSE	Oxidation (M)	M2:Oxidation (M):1000.00
VMAFGLVTL	30.12	949.531	9	0	-1	950.537	1	60.8661	1.5053-1.5216	1.22E4	1.23E5	3050148	116448	20240812_KP_AC_DF_9464D_CondB_2814_S1-A2_1_4851.d	1	Q9CQQ0|SMIM8_MOUSE
VMLENYSNL	81.11	1081.51	9	0	-2.4	1082.52	1	36.1279	1.5694-1.5857			1805409	61953	20240812_KP_AC_DF_9464D_CondB_2814_S1-A2_1_4851.d	1	Q6P5C7|ZN728_MOUSE;E9PW05|ZFP54_MOUSE;Q61751|Z354A_MOUSE;Q8BI99|ZN879_MOUSE;Q9QXT9|Z354B_MOUSE;P08042|ZFP1_MOUSE;Q571J5|Z354C_MOUSE;P08042-2|ZFP1_MOUSE
VMLETQELL	63.14	1074.56	9	0	2.2	1075.57	1	45.3319	1.5726-1.5889	3.47E3	3.23E4	2267182	83290	20240812_KP_AC_DF_9464D_CondB_2814_S1-A2_1_4851.d	1	Q99NH2|PARD3_MOUSE
VMLTNDGDL	75.21	976.454	9	0	-1.6	977.459	1	30.4384	1.4705-1.4869			1516033	46897	20240812_KP_AC_DF_9464D_CondB_2814_S1-A2_1_4851.d	3	Q8VE37|RCC1_MOUSE
VMVTNVTSL	82.18	962.511	9	0	-4.2	963.514	1	36.4542	1.4685-1.4849	6.47E2	7.88E3	1821502	62806	20240812_KP_AC_DF_9464D_CondB_2814_S1-A2_1_4851.d	1	P26039|TLN1_MOUSE;Q71LX4|TLN2_MOUSE
VNLDKLWTL	76.32	1100.62	9	0	-6.9	551.315	2	50.5357	0.8886-0.9056	5.98E2	8.07E3	2529982	94630	20240812_KP_AC_DF_9464D_CondB_2814_S1-A2_1_4851.d	1	P14115|RL27A_MOUSE
VNVGNTAVF	25.82	919.476	9	0	-2.7	920.481	1	32.743	1.4067-1.4231	1.33E3	1.24E4	1629954	52614	20240812_KP_AC_DF_9464D_CondB_2814_S1-A2_1_4851.d	1	Q3TN34|MILK2_MOUSE
VPLLNTSVL	91.24	954.575	9	0	1.2	955.583	1	49.121	1.4843-1.5007	1.38E3	1.34E4	2459846	91550	20240812_KP_AC_DF_9464D_CondB_2814_S1-A2_1_4851.d	1	P00416|COX3_MOUSE
VPVVLITTL	99.34	953.616	9	0	2.2	954.625	1	55.9388	1.4757-1.4922	3.28E2	4.73E3	2804343	106863	20240812_KP_AC_DF_9464D_CondB_2814_S1-A2_1_4851.d	1	P97467|AMD_MOUSE
VQFSSQEEL	87.13	1065.5	9	0	0.9	1066.51	1	27.1715	1.5040-1.5203	3.42E2	3.58E3	1346511	38919	20240812_KP_AC_DF_9464D_CondB_2814_S1-A2_1_4851.d	1	Q9D8T7-2|SLIRP_MOUSE;Q9D8T7|SLIRP_MOUSE
VQGGGLDVL	28.1	856.465	9	0	-3.6	857.47	1	35.731	1.3651-1.3816	5.48E2	5.47E3	1782928	60808	20240812_KP_AC_DF_9464D_CondB_2814_S1-A2_1_4851.d	1	P70365-3|NCOA1_MOUSE;P70365-2|NCOA1_MOUSE;P70365-4|NCOA1_MOUSE;P70365|NCOA1_MOUSE
VQLELTDHA	77.01	1024.52	9	0	-2.7	513.265	2	23.85	0.8825-0.8995	1.61E3	2.27E4	1181058	31962	20240812_KP_AC_DF_9464D_CondB_2814_S1-A2_1_4851.d	1	Q9JHJ8|ICOSL_MOUSE
VQLENQMVL	77.53	1072.56	9	0	1.7	1073.57	1	39.0416	1.5367-1.5530	1.03E3	2.52E4	1950947	68807	20240812_KP_AC_DF_9464D_CondB_2814_S1-A2_1_4851.d	2	Q9WU84|CCS_MOUSE
VQMGAVDLL	56.33	944.5	9	0	2.4	945.51	1	46.863	1.4666-1.4830	8.09E2	9.12E3	2345295	86727	20240812_KP_AC_DF_9464D_CondB_2814_S1-A2_1_4851.d	1	O35643|AP1B1_MOUSE
VQSPNSYFM	64.54	1071.47	9	0	1.1	1072.48	1	34.0423	1.5328-1.5491	3.07E3	3.04E4	1695710	55886	20240812_KP_AC_DF_9464D_CondB_2814_S1-A2_1_4851.d	1	Q6ZWY3|RS27L_MOUSE;Q6ZWU9|RS27_MOUSE
VQTVGQIEL	86.36	985.544	9	0	-0.3	986.551	1	37.266	1.4738-1.4902			1863145	64825	20240812_KP_AC_DF_9464D_CondB_2814_S1-A2_1_4851.d	1	C0HKG6|RNT2B_MOUSE;C0HKG5|RNT2A_MOUSE
VQVANITQA	92.2	942.513	9	0	0.4	943.521	1	21.9604	1.4133-1.4297	3.16E3	6.96E4	1084027	27895	20240812_KP_AC_DF_9464D_CondB_2814_S1-A2_1_4851.d	2	Q8CDA1-2|SAC2_MOUSE;Q8CDA1-3|SAC2_MOUSE;Q8CDA1|SAC2_MOUSE
VQVPNLESL	76.67	997.544	9	0	5.1	998.557	1	44.1339	1.4521-1.4685	2.66E2	3.07E3	2209844	80816	20240812_KP_AC_DF_9464D_CondB_2814_S1-A2_1_4851.d	1	Q09XV5|CHD8_MOUSE
VQVSGGQLI	63.15	899.508	9	0	-2.3	900.513	1	30.6677	1.4113-1.4278	2.33E2	9.15E3	1527238	47434	20240812_KP_AC_DF_9464D_CondB_2814_S1-A2_1_4851.d	2	P23708|NFYA_MOUSE;P23708-2|NFYA_MOUSE
VQVSNGSLA	76.76	873.456	9	0	-8.9	874.455	1	16.9135	1.3492-1.3658	6.2E2	1.33E4	831545	16205	20240812_KP_AC_DF_9464D_CondB_2814_S1-A2_1_4851.d	2	Q05A80|CAPR2_MOUSE;Q05A80-2|CAPR2_MOUSE
VQWNDLDYM	90.19	1182.5	9	0	1.7	1183.51	1	43.9004	1.5811-1.5974	1.63E3	1.69E4	2195384	80072	20240812_KP_AC_DF_9464D_CondB_2814_S1-A2_1_4851.d	1	P70699|LYAG_MOUSE
VQWNDLDYM(+15.99)	80.07	1198.5	9	0	11.5	1199.52	1	34.4528	1.5739-1.5902			1719891	57207	20240812_KP_AC_DF_9464D_CondB_2814_S1-A2_1_4851.d	1	P70699|LYAG_MOUSE	Oxidation (M)	M9:Oxidation (M):1000.00
VQYPNSIN(+0.98)L	69.37	1047.52	9	0	-1.7	1048.53	1	36.2422	1.5288-1.5452	5.44E2	7.42E3	1810204	62176	20240812_KP_AC_DF_9464D_CondB_2814_S1-A2_1_4851.d	1	P02468|LAMC1_MOUSE	Deamidation (NQ)	N8:Deamidation (NQ):30.41
VSFINIKTL	95.42	1033.62	9	0	4.3	517.818	2	43.7137	0.8655-0.8825			2189068	79852	20240812_KP_AC_DF_9464D_CondB_2814_S1-A2_1_4851.d	2	O70194|EIF3D_MOUSE
VSGAQIQFM	92.03	979.48	9	0	-0.6	980.486	1	37.2674	1.4324-1.4488	3.94E3	1.62E5	1863116	64796	20240812_KP_AC_DF_9464D_CondB_2814_S1-A2_1_4851.d	4	Q7M6Y3|PICAL_MOUSE;Q7M6Y3-4|PICAL_MOUSE;Q7M6Y3-6|PICAL_MOUSE;Q7M6Y3-5|PICAL_MOUSE;Q7M6Y3-2|PICAL_MOUSE;Q7M6Y3-3|PICAL_MOUSE
VSGFNVEYA	68.68	984.455	9	0	-3.8	985.459	1	31.8428	1.4337-1.4501	5.2E2	9.02E3	1584944	50276	20240812_KP_AC_DF_9464D_CondB_2814_S1-A2_1_4851.d	2	P03888|NU1M_MOUSE
VSGLVGQLL	62.84	884.533	9	0	2.6	885.543	1	48.2883	1.4212-1.4376	1.91E2	2.65E3	2421628	89908	20240812_KP_AC_DF_9464D_CondB_2814_S1-A2_1_4851.d	1	Q9Z1R2|BAG6_MOUSE
VSIQSESSL	74.44	948.476	9	0	-2.1	949.482	1	22.3272	1.4264-1.4429	9.62E2	9.79E3	1103023	28603	20240812_KP_AC_DF_9464D_CondB_2814_S1-A2_1_4851.d	1	B2RXV4|FLVC1_MOUSE;B2RXV4-2|FLVC1_MOUSE
VSLEGSELM	44.44	963.458	9	0	0.3	964.466	1	35.559	1.4468-1.4633			1776482	60458	20240812_KP_AC_DF_9464D_CondB_2814_S1-A2_1_4851.d	1	Q921Q7|RIN1_MOUSE
VSLGNEAAV	77.57	858.445	9	0	-2.7	859.45	1	22.4739	1.3347-1.3512	2.98E3	2.84E4	1110933	28893	20240812_KP_AC_DF_9464D_CondB_2814_S1-A2_1_4851.d	1	Q8BP71-7|RFOX2_MOUSE;Q8BP71-3|RFOX2_MOUSE;Q8BP71-9|RFOX2_MOUSE;Q8BP71-5|RFOX2_MOUSE;Q8BP71-6|RFOX2_MOUSE;Q8BP71|RFOX2_MOUSE;Q8BP71-4|RFOX2_MOUSE;Q8BP71-8|RFOX2_MOUSE;Q8BP71-2|RFOX2_MOUSE
VSLGSIIAM	52.56	889.494	9	0	-1	890.501	1	51.6861	1.4093-1.4258	1.34E3	1.58E4	2587359	97143	20240812_KP_AC_DF_9464D_CondB_2814_S1-A2_1_4851.d	1	Q9EQG7|ENPP5_MOUSE
VSLLDDELM	57.1	1033.5	9	0	2	1034.51	1	48.0461	1.5236-1.5400	6.56E2	7.99E3	2405697	89217	20240812_KP_AC_DF_9464D_CondB_2814_S1-A2_1_4851.d	1	Q8R0H9|GGA1_MOUSE
VSLLDIDHL	75.78	1023.56	9	0	-2.3	512.786	2	48.0841	0.8852-0.9022	1.49E3	3.78E4	2407321	89317	20240812_KP_AC_DF_9464D_CondB_2814_S1-A2_1_4851.d	2	Q8BQM4|HEAT3_MOUSE
VSLNNDQLL	69.9	1014.53	9	0	0.8	1015.54	1	36.6335	1.5112-1.5275	8.26E3	1.8E5	1826374	63106	20240812_KP_AC_DF_9464D_CondB_2814_S1-A2_1_4851.d	2	Q8BLU0|FLRT2_MOUSE
VSLTGLYAI	52.88	935.533	9	0	3	936.543	1	49.5335	1.4797-1.4961	1.61E2	3.18E3	2482210	92578	20240812_KP_AC_DF_9464D_CondB_2814_S1-A2_1_4851.d	1	P01887|B2MG_MOUSE
VSNNNSGFL	23.99	950.446	9	0	-3.5	951.45	1	25.3493	1.4172-1.4337			1259213	35441	20240812_KP_AC_DF_9464D_CondB_2814_S1-A2_1_4851.d	1	Q6PCM1-2|KDM3A_MOUSE;Q6PCM1|KDM3A_MOUSE
VSNVLSQPL	40.64	955.534	9	0	1.2	956.542	1	34.4034	1.4659-1.4823	5.13E2	7.91E3	1715136	57024	20240812_KP_AC_DF_9464D_CondB_2814_S1-A2_1_4851.d	1	Q9DBG6|RPN2_MOUSE
VSPWNSEDA	87.35	1003.42	9	0	2.3	1004.43	1	20.4815	1.4231-1.4396			1013930	24854	20240812_KP_AC_DF_9464D_CondB_2814_S1-A2_1_4851.d	1	Q9D051|ODPB_MOUSE
VSQVGKELL	83.02	971.565	9	0	-1.8	486.789	2	23.0307	0.8375-0.8546	1.65E2	3E3	1141142	30146	20240812_KP_AC_DF_9464D_CondB_2814_S1-A2_1_4851.d	2	Q9D3F7|DDIT4_MOUSE
VSSLSHWFL	89.89	1074.55	9	0	-2.8	538.281	2	48.0337	0.8838-0.9008	9.04E2	8.78E3	2404130	89174	20240812_KP_AC_DF_9464D_CondB_2814_S1-A2_1_4851.d	1	Q9ER63|TNR23_MOUSE
VSSTGSIDM	92.3	895.396	9	0	-4.8	896.399	1	19.3667	1.3684-1.3849	2.95E3	3.55E4	954866	22178	20240812_KP_AC_DF_9464D_CondB_2814_S1-A2_1_4851.d	2	P10637|TAU_MOUSE;P10637-3|TAU_MOUSE;P10637-6|TAU_MOUSE;P10637-4|TAU_MOUSE;P10637-2|TAU_MOUSE;P10637-5|TAU_MOUSE
VSVVGWMVM	80.68	1006.5	9	0	-3.5	1007.5	1	57.32	1.5007-1.5171	1.53E2	4.54E3	2875673	109613	20240812_KP_AC_DF_9464D_CondB_2814_S1-A2_1_4851.d	1	Q9ERD6|RGPS2_MOUSE;Q9ERD6-3|RGPS2_MOUSE;Q9ERD6-2|RGPS2_MOUSE;Q9ERD6-4|RGPS2_MOUSE
VTFVNFTVT	67.2	1026.54	9	0	-0.1	1027.55	1	46.896	1.5157-1.5321	9.49E2	9.09E3	2346851	86759	20240812_KP_AC_DF_9464D_CondB_2814_S1-A2_1_4851.d	1	Q9JHU4|DYHC1_MOUSE
VTGENLDLL	54.32	972.513	9	0	0.8	973.521	1	41.1445	1.4751-1.4915	1.9E3	3.94E4	2055030	73830	20240812_KP_AC_DF_9464D_CondB_2814_S1-A2_1_4851.d	2	O08582|GTPB1_MOUSE
VTIILKEPV	78.83	1010.64	9	0	-1.9	506.325	2	35.6635	0.8675-0.8845	7.7E2	9.15E3	1779706	60634	20240812_KP_AC_DF_9464D_CondB_2814_S1-A2_1_4851.d	1	Q99PL5-9|RRBP1_MOUSE;Q99PL5-8|RRBP1_MOUSE;Q99PL5|RRBP1_MOUSE;Q99PL5-11|RRBP1_MOUSE;Q99PL5-2|RRBP1_MOUSE;Q99PL5-10|RRBP1_MOUSE;Q99PL5-6|RRBP1_MOUSE;Q99PL5-3|RRBP1_MOUSE;Q99PL5-12|RRBP1_MOUSE;Q99PL5-4|RRBP1_MOUSE;Q99PL5-7|RRBP1_MOUSE;Q99PL5-5|RRBP1_MOUSE
VTIMNPNTL	60.48	1001.52	9	0	1.1	1002.53	1	36.3862	1.4967-1.5131	6.44E2	1.59E4	1816647	62523	20240812_KP_AC_DF_9464D_CondB_2814_S1-A2_1_4851.d	2	Q80Y84-2|KDM5B_MOUSE;Q80Y84|KDM5B_MOUSE
VTLGNPDVL	89.76	926.507	9	0	-0.9	927.514	1	37.4586	1.4218-1.4383	6E4	1.36E6	1867868	64976	20240812_KP_AC_DF_9464D_CondB_2814_S1-A2_1_4851.d	4	Q9QYA2|TOM40_MOUSE
VTLKNLTGL	76.2	957.586	9	0	-0.9	958.592	1	36.9182	1.4817-1.4981	3.39E2	6.71E3	1844028	63996	20240812_KP_AC_DF_9464D_CondB_2814_S1-A2_1_4851.d	1	Q8K1Z0|COQ9_MOUSE
VTLMNGALM	76.85	948.477	9	0	0.2	949.485	1	42.8347	1.4436-1.4600	4.66E3	4.37E4	2141224	77728	20240812_KP_AC_DF_9464D_CondB_2814_S1-A2_1_4851.d	1	O35316|SC6A6_MOUSE
VTLMNPNTL	60.48	1001.52	9	0	1.1	1002.53	1	36.3862	1.4967-1.5131	6.44E2	1.59E4	1816647	62523	20240812_KP_AC_DF_9464D_CondB_2814_S1-A2_1_4851.d	2	P41230-2|KDM5C_MOUSE;Q62240-3|KDM5D_MOUSE;P41230|KDM5C_MOUSE;P41230-3|KDM5C_MOUSE;Q62240-4|KDM5D_MOUSE;Q62240|KDM5D_MOUSE;Q62240-2|KDM5D_MOUSE
VTQLTGFSD	99.77	966.466	9	0	-0.4	967.473	1	25.8679	1.4574-1.4738	6.43E2	5.98E3	1284510	36354	20240812_KP_AC_DF_9464D_CondB_2814_S1-A2_1_4851.d	1	Q9JIF7|COPB_MOUSE
VTSGNVGYL	75.44	908.46	9	0	0.6	909.468	1	25.035	1.4067-1.4231	4.03E2	4.2E3	1241608	34600	20240812_KP_AC_DF_9464D_CondB_2814_S1-A2_1_4851.d	1	P05202|AATM_MOUSE
VTVSGNETM	94.37	936.422	9	0	-0.1	937.429	1	16.4383	1.4021-1.4185	8.89E4	3.37E5	789914	14198	20240812_KP_AC_DF_9464D_CondB_2814_S1-A2_1_4851.d	1	O70494-2|SP3_MOUSE;O70494|SP3_MOUSE;O70494-3|SP3_MOUSE
VVMALGDYM	73.1	997.461	9	0	0.2	998.469	1	45.5582	1.5033-1.5197	1.46E3	1.45E4	2279981	83897	20240812_KP_AC_DF_9464D_CondB_2814_S1-A2_1_4851.d	1	P60843|IF4A1_MOUSE
VVNSGGMVM	94.29	892.415	9	0	-0.3	893.422	1	22.9367	1.3671-1.3836	3.75E3	6.81E4	1133208	29832	20240812_KP_AC_DF_9464D_CondB_2814_S1-A2_1_4851.d	3	P23708|NFYA_MOUSE;P23708-2|NFYA_MOUSE
VVQSNAVPL	81.52	925.523	9	0	0.2	926.531	1	26.6429	1.3935-1.4100	7.88E3	6.49E4	1322608	37876	20240812_KP_AC_DF_9464D_CondB_2814_S1-A2_1_4851.d	2	O35343|IMA3_MOUSE;O35344|IMA4_MOUSE
VVVDVSEDD	92.8	975.44	9	0	0.4	976.447	1	18.8911	1.4073-1.4238	5.84E3	1.27E5	929330	21026	20240812_KP_AC_DF_9464D_CondB_2814_S1-A2_1_4851.d	2	P03987-2|IGHG3_MOUSE;P01863|GCAA_MOUSE;P01867-2|IGG2B_MOUSE;P01865|GCAM_MOUSE;P01864|GCAB_MOUSE;P01867|IGG2B_MOUSE;P03987|IGHG3_MOUSE
VVVENITLM	98.49	1016.56	9	0	-2.6	1017.56	1	45.1145	1.5164-1.5328	2.14E2	4.99E3	2259221	82949	20240812_KP_AC_DF_9464D_CondB_2814_S1-A2_1_4851.d	1	A2AN08-5|UBR4_MOUSE;A2AN08|UBR4_MOUSE;A2AN08-2|UBR4_MOUSE;A2AN08-3|UBR4_MOUSE
WAIKLATNA	107.25	986.555	9	0	-5.3	494.282	2	33.9154	0.8389-0.8559			1692509	55733	20240812_KP_AC_DF_9464D_CondB_2814_S1-A2_1_4851.d	1	P42932|TCPQ_MOUSE
WAISNLTIS	86.6	1003.53	9	0	-2.6	1004.54	1	46.7267	1.5046-1.5210	8.54E2	3.97E4	2340472	86476	20240812_KP_AC_DF_9464D_CondB_2814_S1-A2_1_4851.d	3	O35343|IMA3_MOUSE;O35344|IMA4_MOUSE
WAVTGVSSL	77.03	918.481	9	0	-1.7	919.487	1	41.2655	1.4139-1.4304	4.76E2	6.18E3	2064605	74261	20240812_KP_AC_DF_9464D_CondB_2814_S1-A2_1_4851.d	1	Q9EQC5|SCYL1_MOUSE
WDERPKIAD	83.9	1128.56	9	0	-1.9	565.284	2	16.2115	0.8757-0.8927	2.42E2	7.04E3	796376	14564	20240812_KP_AC_DF_9464D_CondB_2814_S1-A2_1_4851.d	1	P35564|CALX_MOUSE
WFVNNVEVH	54.37	1142.55	9	0	-0.7	572.282	2	51.3397	0.9198-0.9368	4.19E2	6.02E3	2571473	96497	20240812_KP_AC_DF_9464D_CondB_2814_S1-A2_1_4851.d	1	P01863|GCAA_MOUSE;P01867-2|IGG2B_MOUSE;P01865|GCAM_MOUSE;P01864|GCAB_MOUSE;P01867|IGG2B_MOUSE
WGGNNGSTL	82.64	904.404	9	0	-2.3	905.409	1	20.4115	1.3532-1.3697	1.61E3	2.61E4	1005900	24444	20240812_KP_AC_DF_9464D_CondB_2814_S1-A2_1_4851.d	2	Q9JHU9|INO1_MOUSE
WGLLNVSMA	75.48	989.5	9	0	3.9	990.511	1	54.2706	1.4646-1.4810			2721473	103241	20240812_KP_AC_DF_9464D_CondB_2814_S1-A2_1_4851.d	1	Q8BRG8|TM209_MOUSE;Q8BRG8-2|TM209_MOUSE;Q8BRG8-3|TM209_MOUSE
WGNQIEFVL	64.99	1104.56	9	0	2.7	1105.57	1	55.8876	1.5524-1.5687	1.79E3	1.84E4	2801174	106742	20240812_KP_AC_DF_9464D_CondB_2814_S1-A2_1_4851.d	2	P28571-1|SC6A9_MOUSE;P28571|SC6A9_MOUSE;P28571-2|SC6A9_MOUSE
WGQQNNSFL	69.89	1092.5	9	0	10.8	1093.52	1	36.9827	1.5328-1.5491	5.1E4	1.55E5	1836006	63594	20240812_KP_AC_DF_9464D_CondB_2814_S1-A2_1_4851.d	1	Q8BNQ3|G137B_MOUSE
WGVDNYNYL	80.36	1142.5	9	0	3.6	1143.51	1	43.2712	1.5772-1.5935			2166770	78890	20240812_KP_AC_DF_9464D_CondB_2814_S1-A2_1_4851.d	1	Q9DCZ4-2|MIC26_MOUSE;Q9DCZ4|MIC26_MOUSE;Q9DCZ4-3|MIC26_MOUSE
WINLPVLHL	99.31	1103.65	9	0	-3.7	552.83	2	59.8908	0.9015-0.9185	3.17E2	3.84E3	3002629	114649	20240812_KP_AC_DF_9464D_CondB_2814_S1-A2_1_4851.d	1	P58742|AAAS_MOUSE
WLFENVVAM	60.99	1107.54	9	0	-0.5	1108.55	1	60.1182	1.5635-1.5798			3015308	115136	20240812_KP_AC_DF_9464D_CondB_2814_S1-A2_1_4851.d	1	O88508|DNM3A_MOUSE;O88508-2|DNM3A_MOUSE
WLGTNQEEL	90.88	1088.51	9	0	-0.9	1089.52	1	35.5033	1.5354-1.5517	1.01E3	9.21E3	1770030	60102	20240812_KP_AC_DF_9464D_CondB_2814_S1-A2_1_4851.d	1	Q922P8|T132A_MOUSE
WQYPNGTHA	52.7	1072.47	9	0	-6.1	537.24	2	17.6235	0.8988-0.9157	5.12E2	8.57E3	870145	18229	20240812_KP_AC_DF_9464D_CondB_2814_S1-A2_1_4851.d	1	Q69ZK6|JHD2C_MOUSE
WSAANVAVL	52.66	929.497	9	0	1.9	930.506	1	42.7649	1.4060-1.4225	3.68E2	5.07E3	2139634	77662	20240812_KP_AC_DF_9464D_CondB_2814_S1-A2_1_4851.d	1	Q3V009|TMED1_MOUSE;Q3V009-2|TMED1_MOUSE
WSLGNLTDT	81.59	1005.48	9	0	-0.3	1006.48	1	43.0882	1.4593-1.4757	3.14E3	3.19E4	2153998	78310	20240812_KP_AC_DF_9464D_CondB_2814_S1-A2_1_4851.d	1	Q6P1G0|HEAT6_MOUSE
WSLTHLTAL	54.52	1040.57	9	0	-3.6	521.288	2	46.2454	0.8723-0.8893	7.12E2	1.87E4	2313382	85294	20240812_KP_AC_DF_9464D_CondB_2814_S1-A2_1_4851.d	2	Q8VEG6-2|CNO6L_MOUSE;Q8K3P5-2|CNOT6_MOUSE;Q8K3P5|CNOT6_MOUSE;Q8VEG6-3|CNO6L_MOUSE;Q8VEG6|CNO6L_MOUSE
WSPHNETIL	79.62	1095.53	9	0	-0.3	548.774	2	28.8352	0.8893-0.9062	1E3	1.22E4	1432929	43041	20240812_KP_AC_DF_9464D_CondB_2814_S1-A2_1_4851.d	1	Q60972|RBBP4_MOUSE;Q60973|RBBP7_MOUSE
WSSFNATTT	98.42	1013.45	9	0	-1.4	1014.45	1	23.685	1.4613-1.4777	1.22E3	1.23E4	1171447	31495	20240812_KP_AC_DF_9464D_CondB_2814_S1-A2_1_4851.d	1	Q9DB43|ZFPL1_MOUSE
WTLINLSFA	73.98	1063.57	9	0	1.2	1064.58	1	62.3036	1.5543-1.5707	1.21E4	1.99E5	3123343	119539	20240812_KP_AC_DF_9464D_CondB_2814_S1-A2_1_4851.d	1	O88455|DHCR7_MOUSE
WVLVNEKPL	79.76	1096.63	9	0	-2.5	549.32	2	38.591	0.8974-0.9144	6.94E4	1.88E6	1922195	67487	20240812_KP_AC_DF_9464D_CondB_2814_S1-A2_1_4851.d	9	Q9ESY9|GILT_MOUSE
YAAAALPTL	92.9	889.491	9	0	-0.1	890.498	1	41.3235	1.3994-1.4159	5.97E3	1.01E5	2066184	74316	20240812_KP_AC_DF_9464D_CondB_2814_S1-A2_1_4851.d	2	Q9Z0H4-7|CELF2_MOUSE;Q9Z0H4-6|CELF2_MOUSE;Q9Z0H4-11|CELF2_MOUSE;P28659-3|CELF1_MOUSE;Q9Z0H4-8|CELF2_MOUSE;Q9Z0H4-3|CELF2_MOUSE;Q9Z0H4-4|CELF2_MOUSE;Q9Z0H4|CELF2_MOUSE;P28659-4|CELF1_MOUSE;P28659|CELF1_MOUSE;Q9Z0H4-5|CELF2_MOUSE;Q9Z0H4-2|CELF2_MOUSE;P28659-2|CELF1_MOUSE;Q9Z0H4-9|CELF2_MOUSE
YAADNQIYI	78.88	1069.51	9	0	1.5	1070.52	1	33.8838	1.5236-1.5400			1690874	55622	20240812_KP_AC_DF_9464D_CondB_2814_S1-A2_1_4851.d	2	Q8R081|HNRPL_MOUSE
YAFKNPIYS	78.89	1101.55	9	0	-1.5	551.781	2	30.6206	0.9124-0.9293	2.07E3	2.4E4	1522459	47227	20240812_KP_AC_DF_9464D_CondB_2814_S1-A2_1_4851.d	2	Q5BLK4|TUT7_MOUSE
YAFNGGTVL	80.89	940.465	9	0	3.7	941.476	1	37.7803	1.4436-1.4600	3.88E3	7.8E4	1885576	65920	20240812_KP_AC_DF_9464D_CondB_2814_S1-A2_1_4851.d	2	O09061|PSB1_MOUSE
YAGVTVDEL	53.79	965.471	9	0	-0.7	966.477	1	35.0217	1.4488-1.4652			1748982	58866	20240812_KP_AC_DF_9464D_CondB_2814_S1-A2_1_4851.d	1	P70296|PEBP1_MOUSE
YAHLNMDLH	96.52	1112.51	9	0	-4	371.842	3	20.6395	0.7185-0.7356			1021978	25282	20240812_KP_AC_DF_9464D_CondB_2814_S1-A2_1_4851.d	1	Q60749|KHDR1_MOUSE
YAIQLITAA	91.41	962.544	9	0	-0.5	963.55	1	43.7076	1.4528-1.4692	1.61E4	3.14E5	2187425	79733	20240812_KP_AC_DF_9464D_CondB_2814_S1-A2_1_4851.d	2	Q9WTM5|RUVB2_MOUSE
YALALFASL	64.44	967.538	9	0	1.8	968.547	1	62.114	1.5026-1.5190	4.55E4	1.28E6	3113793	119133	20240812_KP_AC_DF_9464D_CondB_2814_S1-A2_1_4851.d	2	Q61207|SAP_MOUSE
YALDLIDKL	49.72	1062.6	9	0	-3.7	532.303	2	48.8395	0.8899-0.9069	2.96E2	4.76E3	2445549	90969	20240812_KP_AC_DF_9464D_CondB_2814_S1-A2_1_4851.d	1	Q99J95-2|CDK9_MOUSE;Q99J95|CDK9_MOUSE;Q99J95-3|CDK9_MOUSE
YALLGGIVI	55.62	917.559	9	0	-1.1	918.565	1	60.4186	1.4817-1.4981	4.35E2	1.06E4	3029584	115696	20240812_KP_AC_DF_9464D_CondB_2814_S1-A2_1_4851.d	2	Q61469|PLPP1_MOUSE
YALSNAIGP	80.13	904.465	9	0	-0.2	905.472	1	30.8922	1.4442-1.4606	5.12E4	1.01E6	1538583	48111	20240812_KP_AC_DF_9464D_CondB_2814_S1-A2_1_4851.d	4	Q9JK48-3|SHLB1_MOUSE;Q9JK48|SHLB1_MOUSE;Q9JK48-2|SHLB1_MOUSE
YALSNSIGP	59.25	920.46	9	0	4.4	921.472	1	28.3207	1.4172-1.4337			1408843	41815	20240812_KP_AC_DF_9464D_CondB_2814_S1-A2_1_4851.d	1	P10493|NID1_MOUSE
YALTNIQAA	50.27	963.503	9	0	2.7	964.512	1	29.4021	1.4541-1.4705	8.38E2	8.64E3	1461637	44317	20240812_KP_AC_DF_9464D_CondB_2814_S1-A2_1_4851.d	1	Q9DBR4|APBB2_MOUSE;Q9DBR4-2|APBB2_MOUSE;Q9DBR4-3|APBB2_MOUSE
YAMANTGIA	97.2	910.422	9	0	-3.5	911.426	1	22.1018	1.3849-1.4014	1.69E2	3.56E3	1096681	28357	20240812_KP_AC_DF_9464D_CondB_2814_S1-A2_1_4851.d	1	Q8CFE6|S38A2_MOUSE
YAPANGDFT	95.48	954.408	9	0	-1.3	955.414	1	18.8662	1.4106-1.4271	4.51E3	4.22E4	927756	20976	20240812_KP_AC_DF_9464D_CondB_2814_S1-A2_1_4851.d	1	Q8C407|YIPF4_MOUSE
YAPAPFLHI	100.83	1027.55	9	0	-1.4	1028.55	1	44.4251	1.4994-1.5157	8.21E2	1.46E4	2224147	81403	20240812_KP_AC_DF_9464D_CondB_2814_S1-A2_1_4851.d	3	Q91VX2|UBAP2_MOUSE
YAPDSIYYL	59.95	1103.52	9	0	-7.3	1104.52	1	43.695	1.5641-1.5805	1.95E2	2.93E3	2185827	79659	20240812_KP_AC_DF_9464D_CondB_2814_S1-A2_1_4851.d	1	Q9CU65|ZMYM2_MOUSE
YAPELLYYA	74.05	1101.54	9	0	-3.3	1102.54	1	45.8121	1.5439-1.5602	2.65E2	3.84E3	2294275	84475	20240812_KP_AC_DF_9464D_CondB_2814_S1-A2_1_4851.d	1	P07724|ALBU_MOUSE
YAPMGMHPM	94.35	1033.42	9	0	6.3	1034.43	1	23.9834	1.5334-1.5498	1.59E2	3.69E3	1189022	32306	20240812_KP_AC_DF_9464D_CondB_2814_S1-A2_1_4851.d	1	Q9R1C7|PR40A_MOUSE;Q9R1C7-2|PR40A_MOUSE
YAPPVMAYP	103.32	1007.48	9	0	-2.5	1008.48	1	36.8728	1.4882-1.5046	5.32E2	2.59E4	1840819	63835	20240812_KP_AC_DF_9464D_CondB_2814_S1-A2_1_4851.d	4	Q7M6Y3|PICAL_MOUSE;Q7M6Y3-4|PICAL_MOUSE;Q7M6Y3-5|PICAL_MOUSE;Q7M6Y3-3|PICAL_MOUSE
YAPVGILFL	95.16	991.574	9	0	-0.7	992.581	1	63.3968	1.5157-1.5321	8.85E2	2.11E4	3179480	122336	20240812_KP_AC_DF_9464D_CondB_2814_S1-A2_1_4851.d	1	O35544|EAA4_MOUSE;P51912|AAAT_MOUSE
YASDLLETM	64.04	1041.47	9	0	-5.8	1042.47	1	40.9078	1.4922-1.5085	3.46E2	4.78E3	2048616	73512	20240812_KP_AC_DF_9464D_CondB_2814_S1-A2_1_4851.d	1	A8C756|THADA_MOUSE
YASENVNKL	95.09	1036.52	9	0	-4.5	519.264	2	15.2769	0.8287-0.8457	1.13E3	1.12E4	748353	12261	20240812_KP_AC_DF_9464D_CondB_2814_S1-A2_1_4851.d	1	P62821|RAB1A_MOUSE;Q9D1G1|RAB1B_MOUSE
YASQPAAYA	105.83	940.429	9	0	-2.8	941.434	1	16.0121	1.4271-1.4436	1.58E3	6.53E4	783457	13837	20240812_KP_AC_DF_9464D_CondB_2814_S1-A2_1_4851.d	3	Q8C2Q3|RBM14_MOUSE;Q8C2Q3-2|RBM14_MOUSE
YASTNLEWL	81.1	1095.52	9	0	2.5	1096.53	1	46.7975	1.5472-1.5635	1.7E3	3.29E4	2340494	86498	20240812_KP_AC_DF_9464D_CondB_2814_S1-A2_1_4851.d	2	P00397|COX1_MOUSE
YATSGPMYL	91.94	1001.45	9	0	-3.5	1002.46	1	35.9676	1.4725-1.4889	6.13E2	5.71E3	1795831	61519	20240812_KP_AC_DF_9464D_CondB_2814_S1-A2_1_4851.d	1	Q6PH08-3|ERC2_MOUSE;Q99MI1|RB6I2_MOUSE;Q6PH08-4|ERC2_MOUSE;Q6PH08|ERC2_MOUSE;Q99MI1-2|RB6I2_MOUSE
YAVNNQFTM	94.28	1086.48	9	0	-2.5	1087.48	1	31.5188	1.5301-1.5465	9.18E2	9.81E3	1568950	49522	20240812_KP_AC_DF_9464D_CondB_2814_S1-A2_1_4851.d	1	Q9WVG6|CARM1_MOUSE;Q9WVG6-2|CARM1_MOUSE
YAVVSEEPI	79.69	1005.5	9	0	-3.6	1006.51	1	31.2651	1.4633-1.4797	8.24E2	1.04E4	1556185	48949	20240812_KP_AC_DF_9464D_CondB_2814_S1-A2_1_4851.d	1	P39688|FYN_MOUSE;P05480-1|SRC_MOUSE;Q04736|YES_MOUSE;P05480|SRC_MOUSE;P39688-2|FYN_MOUSE
YAWEIKDFL	90.56	1183.59	9	0	-1.9	592.802	2	53.3289	0.9090-0.9259	1.77E3	2.06E4	2671930	100942	20240812_KP_AC_DF_9464D_CondB_2814_S1-A2_1_4851.d	1	Q9ERE7|MESD_MOUSE
YAYDSFAVL	83	1047.49	9	0	-3.3	1048.5	1	47.8957	1.5112-1.5275	1.09E3	1.1E4	2396158	88822	20240812_KP_AC_DF_9464D_CondB_2814_S1-A2_1_4851.d	1	P14211|CALR_MOUSE
YAYGSAGHL	91.13	937.429	9	0	4	938.44	1	17.0363	1.4744-1.4908	2.18E3	3.56E4	839495	16535	20240812_KP_AC_DF_9464D_CondB_2814_S1-A2_1_4851.d	2	Q64378|FKBP5_MOUSE
YGDDQGIDY	85.96	1044.4	9	0	3.9	1045.41	1	19.9505	1.4718-1.4882	1.23E2	2.33E3	986718	23550	20240812_KP_AC_DF_9464D_CondB_2814_S1-A2_1_4851.d	1	Q9DAW9|CNN3_MOUSE
YGGGGQYFA	63.08	918.387	9	0	-1.7	919.393	1	21.736	1.3757-1.3922	1.64E2	2.1E3	1077681	27645	20240812_KP_AC_DF_9464D_CondB_2814_S1-A2_1_4851.d	1	P49312|ROA1_MOUSE
YGIENEVFL	67.79	1082.53	9	0	0.4	1083.54	1	48.4553	1.5406-1.5570	2.62E2	3.36E3	2426422	90130	20240812_KP_AC_DF_9464D_CondB_2814_S1-A2_1_4851.d	1	P16125|LDHB_MOUSE
YGINNIREL	100.49	1090.58	9	0	-1.9	546.295	2	32.3945	0.9008-0.9178	6.27E3	1.48E5	1612218	51642	20240812_KP_AC_DF_9464D_CondB_2814_S1-A2_1_4851.d	2	Q8C0C7|SYFA_MOUSE
YGISNLDAA	51.2	922.44	9	0	1.5	923.448	1	28.9166	1.4001-1.4166	1.46E3	9.71E3	1436104	43168	20240812_KP_AC_DF_9464D_CondB_2814_S1-A2_1_4851.d	2	Q6PCP5|MFF_MOUSE;Q6PCP5-4|MFF_MOUSE;Q6PCP5-3|MFF_MOUSE;Q6PCP5-2|MFF_MOUSE
YGIVSGDLI	77.05	935.496	9	0	1.6	936.505	1	45.5409	1.4436-1.4600	1.3E3	1.19E4	2278385	83825	20240812_KP_AC_DF_9464D_CondB_2814_S1-A2_1_4851.d	1	Q3U7U3|FBX7_MOUSE
YGLDKIEFL	100.98	1096.58	9	0	-2.1	549.296	2	46.9453	0.8920-0.9090	6.24E3	1.84E5	2351634	86970	20240812_KP_AC_DF_9464D_CondB_2814_S1-A2_1_4851.d	3	Q60960|IMA5_MOUSE
YGMSSDTAM	80.67	961.352	9	0	0.6	962.36	1	18.991	1.4166-1.4330	5.51E2	9.64E3	937356	21432	20240812_KP_AC_DF_9464D_CondB_2814_S1-A2_1_4851.d	1	Q9DCZ1|GMPR1_MOUSE
YGNVNVATL	68.57	949.487	9	0	-2.8	950.491	1	31.2663	1.4291-1.4455	6.61E2	6.27E3	1554580	48868	20240812_KP_AC_DF_9464D_CondB_2814_S1-A2_1_4851.d	1	Q8C8R3-4|ANK2_MOUSE;Q8C8R3-2|ANK2_MOUSE;Q8C8R3-5|ANK2_MOUSE;Q8C8R3-8|ANK2_MOUSE;Q8C8R3-6|ANK2_MOUSE;Q8C8R3-7|ANK2_MOUSE;Q8C8R3|ANK2_MOUSE
YGPLNLLTF	83.67	1036.56	9	0	2.2	1037.57	1	62.7114	1.5236-1.5400	3.93E3	7.66E4	3144122	120506	20240812_KP_AC_DF_9464D_CondB_2814_S1-A2_1_4851.d	2	O09005|DEGS1_MOUSE
YGPPGVPPL	92.74	895.48	9	0	-3.5	896.485	1	39.7943	1.3875-1.4040			1991054	70814	20240812_KP_AC_DF_9464D_CondB_2814_S1-A2_1_4851.d	2	Q61062|DVL3_MOUSE
YGQSNYSYP	99.18	1077.44	9	0	0.8	1078.45	1	18.6205	1.4908-1.5072	3.4E4	5.27E5	910078	20062	20240812_KP_AC_DF_9464D_CondB_2814_S1-A2_1_4851.d	5	Q61545|EWS_MOUSE
YGVGNFNTF	93.35	1017.46	9	0	-0.1	1018.46	1	39.4528	1.4685-1.4849	3E3	5.73E4	1973407	69931	20240812_KP_AC_DF_9464D_CondB_2814_S1-A2_1_4851.d	2	Q6NXH3|GPBP1_MOUSE;Q6NXH3-3|GPBP1_MOUSE;Q6NXH3-2|GPBP1_MOUSE
YGVSSVLAM	41.75	925.458	9	0	-1.9	926.463	1	43.0166	1.4238-1.4403	1.4E3	1.61E4	2150776	78136	20240812_KP_AC_DF_9464D_CondB_2814_S1-A2_1_4851.d	1	P22777|PAI1_MOUSE
YGYEIPVDM	60.67	1085.47	9	0	-2.6	1086.48	1	43.1386	1.5354-1.5517	1.15E3	1.42E4	2157159	78423	20240812_KP_AC_DF_9464D_CondB_2814_S1-A2_1_4851.d	1	Q9QUM9|PSA6_MOUSE
YGYSNPKIL	94.02	1053.55	9	0	1.1	527.783	2	25.9944	0.8648-0.8818	1.35E3	8.56E3	1287713	36509	20240812_KP_AC_DF_9464D_CondB_2814_S1-A2_1_4851.d	1	P05627|JUN_MOUSE
YHGGSLPNV	78.73	942.456	9	0	-4.3	943.459	1	19.2318	1.4073-1.4238	8.75E2	1.24E4	950112	21996	20240812_KP_AC_DF_9464D_CondB_2814_S1-A2_1_4851.d	2	Q91X84|CRTC3_MOUSE
YHLQLFEEL	101.14	1190.6	9	0	2.6	596.307	2	49.2132	0.9415-0.9584			2466271	91879	20240812_KP_AC_DF_9464D_CondB_2814_S1-A2_1_4851.d	1	P52480|KPYM_MOUSE
YIGSNHSSL	86.52	976.461	9	0	-1	977.468	1	14.9875	1.4528-1.4692	3.89E4	1.11E6	729162	11358	20240812_KP_AC_DF_9464D_CondB_2814_S1-A2_1_4851.d	7	P97792|CXAR_MOUSE;P97792-2|CXAR_MOUSE
YIGVSLGSI	72.9	907.501	9	0	-1.5	908.507	1	46.0877	1.4376-1.4541	2.11E3	2.11E4	2305389	84921	20240812_KP_AC_DF_9464D_CondB_2814_S1-A2_1_4851.d	1	Q9EQG7|ENPP5_MOUSE
YILGTIEIL	75.34	1033.61	9	0	1.5	1034.61	1	63.5318	1.5739-1.5902			3187509	122745	20240812_KP_AC_DF_9464D_CondB_2814_S1-A2_1_4851.d	1	Q91V14-2|S12A5_MOUSE;Q91V14|S12A5_MOUSE
YISWGTQEQ	91.02	1110.5	9	0	-4.5	1111.5	1	25.539	1.5393-1.5556			1268723	35807	20240812_KP_AC_DF_9464D_CondB_2814_S1-A2_1_4851.d	1	P83887|TBG1_MOUSE;Q8VCK3|TBG2_MOUSE
YITTNENPM	76.04	1081.47	9	0	2.6	1082.49	1	20.6877	1.5216-1.5380	1.89E2	2.8E3	1023522	25302	20240812_KP_AC_DF_9464D_CondB_2814_S1-A2_1_4851.d	1	Q9WVL2|STAT2_MOUSE
YKNTEPVLD	86.37	1077.53	9	0	0.8	1078.54	1	25.2103	1.5713-1.5876	2.15E3	2.31E4	1247998	34894	20240812_KP_AC_DF_9464D_CondB_2814_S1-A2_1_4851.d	6	P01863|GCAA_MOUSE;P01865|GCAM_MOUSE
YLLTLLETA	77.39	1035.59	9	0	1	1036.59	1	56.9702	1.5596-1.5759	1.04E3	1.07E4	2855047	108799	20240812_KP_AC_DF_9464D_CondB_2814_S1-A2_1_4851.d	1	Q4VBF2|R3HD4_MOUSE
YLMELMTPA	59.87	1067.5	9	0	1.8	1068.51	1	47.5714	1.5321-1.5485	2.58E3	2.52E4	2380273	88177	20240812_KP_AC_DF_9464D_CondB_2814_S1-A2_1_4851.d	1	O08795-2|GLU2B_MOUSE;O08795|GLU2B_MOUSE
YLSTGQDTV	81.29	982.461	9	0	-0.8	983.467	1	18.6183	1.4666-1.4830	3.72E2	6.51E3	918050	20414	20240812_KP_AC_DF_9464D_CondB_2814_S1-A2_1_4851.d	1	O88811|STAM2_MOUSE
YM(+15.99)GGMQASM	101.89	990.361	9	0	-7.2	991.361	1	17.7705	1.4284-1.4449	1.27E2	2.93E3	876593	18581	20240812_KP_AC_DF_9464D_CondB_2814_S1-A2_1_4851.d	1	Q7TN29|SMAP2_MOUSE	Oxidation (M)	M2:Oxidation (M):29.32
YM(+15.99)SVADEHL	101.51	1079.46	9	0	-5.1	540.734	2	18.0161	0.8920-0.9090	8.23E3	3.67E5	889399	19195	20240812_KP_AC_DF_9464D_CondB_2814_S1-A2_1_4851.d	5	Q3TH73-2|TTYH2_MOUSE;Q3TH73|TTYH2_MOUSE	Oxidation (M)	M2:Oxidation (M):1000.00
YM(+15.99)TEGHLAM	82.11	1067.44	9	0	-3.4	534.726	2	18.4042	0.8525-0.8695	2.25E3	2.16E4	906874	19906	20240812_KP_AC_DF_9464D_CondB_2814_S1-A2_1_4851.d	1	Q61214|DYR1A_MOUSE	Oxidation (M)	M2:Oxidation (M):62.93
YM(+15.99)TEGHLAM(+15.99)	63.46	1083.44	9	0	-4.5	542.723	2	12.4125	0.8450-0.8621	1.32E3	9.13E3	605564	6632	20240812_KP_AC_DF_9464D_CondB_2814_S1-A2_1_4851.d	1	Q61214|DYR1A_MOUSE	Oxidation (M); Oxidation (M)	M2:Oxidation (M):1000.00;M9:Oxidation (M):1000.00
YMFEAREFL	71.3	1204.56	9	0	-2.2	603.285	2	44.7679	0.9490-0.9659	4.33E2	4.99E3	2241695	82187	20240812_KP_AC_DF_9464D_CondB_2814_S1-A2_1_4851.d	1	Q78PY7|SND1_MOUSE
YMGEVFDHM	100.51	1127.44	9	0	0.5	564.728	2	34.5379	0.8933-0.9103	9.66E2	8.99E3	1721550	57342	20240812_KP_AC_DF_9464D_CondB_2814_S1-A2_1_4851.d	1	F8VPU6|USP9Y_MOUSE;P70398|USP9X_MOUSE
YMGGMQASM	98.51	974.366	9	0	-0.5	975.373	1	23.588	1.4205-1.4370	6.62E3	5.2E4	1166605	31225	20240812_KP_AC_DF_9464D_CondB_2814_S1-A2_1_4851.d	1	Q7TN29|SMAP2_MOUSE
YMGSQPMSM	98.99	1030.39	9	0	1.5	1031.4	1	24.5388	1.4895-1.5059	1.07E3	1.82E4	1217713	33565	20240812_KP_AC_DF_9464D_CondB_2814_S1-A2_1_4851.d	4	Q99LI8|HGS_MOUSE
YMLDNYTKF	82.4	1193.54	9	0	-6.6	597.775	2	36.3442	0.9307-0.9476	4.65E2	7.12E3	1815109	62509	20240812_KP_AC_DF_9464D_CondB_2814_S1-A2_1_4851.d	1	Q9CRA4|MSMO1_MOUSE
YMLQGASSM	75.3	986.42	9	0	-2.8	987.425	1	27.746	1.4843-1.5007	1.33E2	1.81E3	1380096	40500	20240812_KP_AC_DF_9464D_CondB_2814_S1-A2_1_4851.d	1	Q922K7|NOP2_MOUSE
YMNSGPVVA	70.91	936.438	9	0	-9.9	937.436	1	20.8292	1.4185-1.4350			1031510	25670	20240812_KP_AC_DF_9464D_CondB_2814_S1-A2_1_4851.d	1	Q01768|NDKB_MOUSE
YMPQNPHII	84.55	1111.55	9	0	0.9	556.782	2	27.151	0.9056-0.9225	1.15E3	1.48E4	1349702	39062	20240812_KP_AC_DF_9464D_CondB_2814_S1-A2_1_4851.d	3	Q60973|RBBP7_MOUSE
YMSVADEHL	100.06	1063.46	9	0	1.2	1064.47	1	24.0848	1.3128-1.3294	1.55E5	7.11E6	1195474	32662	20240812_KP_AC_DF_9464D_CondB_2814_S1-A2_1_4851.d	13	Q3TH73-2|TTYH2_MOUSE;Q3TH73|TTYH2_MOUSE
YMTEGHLAM	106.18	1051.45	9	0	0.6	1052.45	1	22.5865	1.5334-1.5498	3.25E4	5.38E5	1118840	29180	20240812_KP_AC_DF_9464D_CondB_2814_S1-A2_1_4851.d	4	Q61214|DYR1A_MOUSE
YMTEGHLAM(+15.99)	91.61	1067.44	9	0	-4.7	534.726	2	15.1236	0.8518-0.8689	1.55E3	2.1E4	740385	11913	20240812_KP_AC_DF_9464D_CondB_2814_S1-A2_1_4851.d	1	Q61214|DYR1A_MOUSE	Oxidation (M)	M9:Oxidation (M):81.81
YMYSGGGSA	107.25	891.343	9	0	3.2	892.353	1	14.488	1.3552-1.3717	3.73E2	7.02E3	710137	10621	20240812_KP_AC_DF_9464D_CondB_2814_S1-A2_1_4851.d	2	Q6PB93|GALT2_MOUSE
YNMQNLMTA	102.31	1084.47	9	0	1	1085.48	1	35.8722	1.5315-1.5478	4.43E3	1.64E5	1789327	61111	20240812_KP_AC_DF_9464D_CondB_2814_S1-A2_1_4851.d	3	Q99LI8|HGS_MOUSE
YQAEAVETM	81.11	1040.45	9	0	-7.5	1041.45	1	20.2602	1.4751-1.4915			1002752	24344	20240812_KP_AC_DF_9464D_CondB_2814_S1-A2_1_4851.d	1	Q8CJ26|NRADD_MOUSE
YQAPDMDTL	82.04	1052.45	9	0	7.4	1053.46	1	31.5212	1.4817-1.4981	1.7E2	6.91E3	1572124	49648	20240812_KP_AC_DF_9464D_CondB_2814_S1-A2_1_4851.d	2	O88522|NEMO_MOUSE
YQFSDLDSA	91.57	1044.44	9	0	-0.2	1045.45	1	30.3425	1.4974-1.5138	3.29E3	6.63E4	1508068	46552	20240812_KP_AC_DF_9464D_CondB_2814_S1-A2_1_4851.d	2	O08579|EMD_MOUSE
YQGSSGSYF	71.29	994.403	9	0	4.9	995.415	1	22.1567	1.4449-1.4613			1098268	28420	20240812_KP_AC_DF_9464D_CondB_2814_S1-A2_1_4851.d	1	Q2TBE6|P4K2A_MOUSE
YQGTGSVQF	73.02	985.451	9	0	-5.2	986.453	1	24.4605	1.4528-1.4692	1.75E2	2.78E3	1214544	33444	20240812_KP_AC_DF_9464D_CondB_2814_S1-A2_1_4851.d	1	Q14AX6-3|CDK12_MOUSE;Q14AX6|CDK12_MOUSE
YQHRFNFFP	95	1254.59	9	0	-2.8	628.302	2	35.2978	0.9496-0.9666	6.43E2	7.04E3	1763648	59816	20240812_KP_AC_DF_9464D_CondB_2814_S1-A2_1_4851.d	1	P59326|YTHD1_MOUSE
YQIENFAQA	91.67	1082.5	9	0	-4.1	1083.51	1	31.285	1.5321-1.5485	1.35E3	1.55E4	1556223	48987	20240812_KP_AC_DF_9464D_CondB_2814_S1-A2_1_4851.d	1	Q99LI5|ZN281_MOUSE
YQLDKDGVV	96.03	1035.52	9	0	-2.2	518.768	2	20.6077	0.8423-0.8593	1.94E2	3.66E3	1020381	25209	20240812_KP_AC_DF_9464D_CondB_2814_S1-A2_1_4851.d	1	P09103|PDIA1_MOUSE
YQLLLAALM	92.95	1034.58	9	0	-0.5	1035.59	1	63.3422	1.5681-1.5844			3177905	122285	20240812_KP_AC_DF_9464D_CondB_2814_S1-A2_1_4851.d	1	Q8BWP8-2|B4GA1_MOUSE;Q8BWP8|B4GA1_MOUSE
YQLLLKDFL	90.21	1151.66	9	0	0.6	576.837	2	55.7405	0.9232-0.9402	1.87E3	1.97E4	2793236	106424	20240812_KP_AC_DF_9464D_CondB_2814_S1-A2_1_4851.d	1	A2CG49-7|KALRN_MOUSE;Q0KL02|TRIO_MOUSE;Q0KL02-4|TRIO_MOUSE;A2CG49-6|KALRN_MOUSE;Q9CWR0-2|ARHGP_MOUSE;A2CG49-2|KALRN_MOUSE;A2CG49|KALRN_MOUSE;Q0KL02-3|TRIO_MOUSE;A2CG49-4|KALRN_MOUSE;Q9CWR0|ARHGP_MOUSE
YQLTQTAAL	80.08	1007.53	9	0	1.7	1008.54	1	31.9319	1.4981-1.5144	3.68E2	4.71E3	1589725	50485	20240812_KP_AC_DF_9464D_CondB_2814_S1-A2_1_4851.d	1	Q8CH18-3|CCAR1_MOUSE;Q8CH18|CCAR1_MOUSE;Q8CH18-2|CCAR1_MOUSE
YQNKEEYQL	93.49	1213.56	9	0	-1.2	607.787	2	17.7169	0.9361-0.9530	1.27E3	1.8E4	873348	18384	20240812_KP_AC_DF_9464D_CondB_2814_S1-A2_1_4851.d	1	Q9JIK5|DDX21_MOUSE
YQNQSQWPP	56.32	1146.51	9	0	1.6	1147.52	1	23.5159	1.5687-1.5850			1166649	31269	20240812_KP_AC_DF_9464D_CondB_2814_S1-A2_1_4851.d	1	Q8VDM6|HNRL1_MOUSE;Q8VDM6-2|HNRL1_MOUSE
YQPYNMQNL	107.11	1169.52	9	0	2.7	1170.53	1	31.6073	1.5746-1.5909	2.64E3	2.23E4	1572122	49646	20240812_KP_AC_DF_9464D_CondB_2814_S1-A2_1_4851.d	1	Q99LI8|HGS_MOUSE
YQQILHTNL	88	1128.59	9	0	0.6	565.304	2	28.9748	0.8988-0.9157	6.1E2	6E3	1440890	43382	20240812_KP_AC_DF_9464D_CondB_2814_S1-A2_1_4851.d	1	Q62280|SSXT_MOUSE
YQQYNYAYP	79.1	1208.51	9	0	-0.5	1209.52	1	24.7165	1.5596-1.5759	1.86E2	3.01E3	1225658	33890	20240812_KP_AC_DF_9464D_CondB_2814_S1-A2_1_4851.d	1	Q8CBY3|LENG8_MOUSE;Q8CBY3-3|LENG8_MOUSE
YQVQSPSWM	82.88	1124.5	9	0	2	1125.51	1	36.8551	1.5602-1.5765			1842366	63858	20240812_KP_AC_DF_9464D_CondB_2814_S1-A2_1_4851.d	1	Q91W59|RBMS1_MOUSE;Q91W59-2|RBMS1_MOUSE
YQVTNSMFG	80.39	1045.45	9	0	7.8	1046.47	1	32.4298	1.5085-1.5249			1617032	51884	20240812_KP_AC_DF_9464D_CondB_2814_S1-A2_1_4851.d	1	Q8C5L3|CNOT2_MOUSE
YQYQNIFGP	101.62	1128.52	9	0	-2.2	1129.53	1	39.2763	1.5726-1.5889	1.5E2	1.81E3	1962150	69342	20240812_KP_AC_DF_9464D_CondB_2814_S1-A2_1_4851.d	1	Q9EPU0-2|RENT1_MOUSE;Q9EPU0|RENT1_MOUSE
YSAESLETL	80.71	1011.48	9	0	-0.3	1012.48	1	33.8925	1.4468-1.4633	3.84E2	1.01E4	1690892	55640	20240812_KP_AC_DF_9464D_CondB_2814_S1-A2_1_4851.d	2	Q2PFD7-5|PSD3_MOUSE;Q2PFD7|PSD3_MOUSE;Q2PFD7-4|PSD3_MOUSE;Q2PFD7-2|PSD3_MOUSE
YSEENGPLM	78.08	1038.43	9	0	2.1	1039.44	1	24.2698	1.4712-1.4876	1.91E3	1.78E4	1201807	32899	20240812_KP_AC_DF_9464D_CondB_2814_S1-A2_1_4851.d	1	Q80UV9|TAF1_MOUSE;Q80UV9-3|TAF1_MOUSE;Q80UV9-4|TAF1_MOUSE
YSGSGRSVL	80.09	924.466	9	0	-5.2	463.238	2	15.1746	0.8000-0.8171	4.71E3	9.86E4	745175	12131	20240812_KP_AC_DF_9464D_CondB_2814_S1-A2_1_4851.d	3	Q3U1N2|SRBP2_MOUSE;Q3U1N2-2|SRBP2_MOUSE
YSGSNSGAP	93.09	838.346	9	0	-0.4	839.353	1	10.9165	1.2737-1.2903	1.51E3	1.07E4	542161	4189	20240812_KP_AC_DF_9464D_CondB_2814_S1-A2_1_4851.d	2	Q921F2|TADBP_MOUSE
YSGSSLSNM	99.19	944.391	9	0	-1.6	945.397	1	19.1185	1.3994-1.4159	5.7E3	2.52E5	942146	21650	20240812_KP_AC_DF_9464D_CondB_2814_S1-A2_1_4851.d	4	Q8K1N2|PHLB2_MOUSE;Q8K1N2-2|PHLB2_MOUSE
YSGSYNDYL	107.13	1080.44	9	0	-1.7	1081.45	1	30.6484	1.5079-1.5243	2.14E5	1.26E7	1540187	48191	20240812_KP_AC_DF_9464D_CondB_2814_S1-A2_1_4851.d	12	Q8C2Q3|RBM14_MOUSE
YSGVNVTDL	80.21	966.466	9	0	3.1	967.476	1	34.0464	1.4495-1.4659	2.56E2	5.12E3	1698918	56046	20240812_KP_AC_DF_9464D_CondB_2814_S1-A2_1_4851.d	1	Q8CJ19|MICA3_MOUSE;Q8CJ19-3|MICA3_MOUSE;Q8CJ19-2|MICA3_MOUSE
YSHGPITVL	98.81	985.523	9	0	0.4	986.531	1	30.7204	1.4600-1.4764	3.79E2	1.15E4	1528910	47582	20240812_KP_AC_DF_9464D_CondB_2814_S1-A2_1_4851.d	2	Q69ZA1-2|CDK13_MOUSE;Q69ZA1|CDK13_MOUSE
YSHVDLVVM(+15.99)	46.23	1077.52	9	0	2.5	539.767	2	24.0101	0.8852-0.9022	6.8E2	6.4E3	1192289	32525	20240812_KP_AC_DF_9464D_CondB_2814_S1-A2_1_4851.d	1	P26638|SYSC_MOUSE	Oxidation (M)	M9:Oxidation (M):1000.00
YSIGNGSVF	84.62	942.445	9	0	-1	943.451	1	36.5119	1.4087-1.4251	5.08E3	1.89E5	1823131	62911	20240812_KP_AC_DF_9464D_CondB_2814_S1-A2_1_4851.d	4	P14152|MDHC_MOUSE
YSIQGQHTI	78.95	1045.52	9	0	-2.3	523.766	2	17.999	0.8648-0.8818	4.44E2	1.04E4	887827	19147	20240812_KP_AC_DF_9464D_CondB_2814_S1-A2_1_4851.d	1	P60335|PCBP1_MOUSE
YSIQGQSVM	82.04	1011.47	9	0	7.7	1012.48	1	25.3531	1.4744-1.4908	1.2E2	1.85E3	1260768	35472	20240812_KP_AC_DF_9464D_CondB_2814_S1-A2_1_4851.d	1	Q80TL7|MON2_MOUSE;Q80TL7-2|MON2_MOUSE
YSITAQSTF	77.79	1016.48	9	0	-0.5	1017.49	1	31.0605	1.4803-1.4967	9.88E2	8.49E3	1544986	48418	20240812_KP_AC_DF_9464D_CondB_2814_S1-A2_1_4851.d	1	P62835|RAP1A_MOUSE;Q99JI6|RAP1B_MOUSE
YSIVGLSSL	67.03	937.512	9	0	-1.5	938.518	1	48.5338	1.4666-1.4830	1.23E3	2.45E4	2431155	90291	20240812_KP_AC_DF_9464D_CondB_2814_S1-A2_1_4851.d	2	Q9DBG6|RPN2_MOUSE
YSKEGWEYL	90.67	1173.53	9	0	-2.2	587.773	2	33.1661	0.9076-0.9246	1.33E3	1.19E4	1652296	53620	20240812_KP_AC_DF_9464D_CondB_2814_S1-A2_1_4851.d	1	Q8R404|MIC13_MOUSE
YSLALAQLL	60.46	990.575	9	0	2.4	991.585	1	59.5928	1.5020-1.5184	4.51E2	1.16E4	2986777	114037	20240812_KP_AC_DF_9464D_CondB_2814_S1-A2_1_4851.d	1	Q7TPV4|MBB1A_MOUSE
YSLDNAN(+0.98)HT	100.14	1034.43	9	0	-0.7	518.222	2	14.184	0.8457-0.8627	2.46E3	3.85E4	692734	9982	20240812_KP_AC_DF_9464D_CondB_2814_S1-A2_1_4851.d	2	Q3TH73-2|TTYH2_MOUSE;Q3TH73|TTYH2_MOUSE	Deamidation (NQ)	N7:Deamidation (NQ):32.28
YSLEQVQAL	58.7	1049.54	9	0	-0.5	1050.55	1	37.9986	1.5347-1.5511	1.94E3	6.66E4	1898231	66383	20240812_KP_AC_DF_9464D_CondB_2814_S1-A2_1_4851.d	2	P56581|TDG_MOUSE
YSLTISNLE	97.44	1038.52	9	0	0.6	1039.53	1	39.8571	1.5184-1.5347	7.35E2	1.93E4	1991031	70791	20240812_KP_AC_DF_9464D_CondB_2814_S1-A2_1_4851.d	2	P01648|KV5AF_MOUSE;P01646|KV5AD_MOUSE;P01644|KV5AB_MOUSE;P01647|KV5AE_MOUSE;P01645|KV5AC_MOUSE
YSNRVVDLM	104.76	1095.54	9	0	3	548.778	2	30.3598	0.8879-0.9049	5.31E2	6.57E3	1509672	46632	20240812_KP_AC_DF_9464D_CondB_2814_S1-A2_1_4851.d	1	P16858|G3P_MOUSE
YSNYAEQTL	92.26	1087.48	9	0	6.2	1088.5	1	21.8423	1.5387-1.5550	4.29E2	6.71E3	1082402	27794	20240812_KP_AC_DF_9464D_CondB_2814_S1-A2_1_4851.d	1	Q8C7Q4|RBM4_MOUSE
YSPDNKSLA	104.91	993.477	9	0	-6.9	497.742	2	12.9148	0.8109-0.8280	3.32E2	4.07E3	630832	7516	20240812_KP_AC_DF_9464D_CondB_2814_S1-A2_1_4851.d	1	P70699|LYAG_MOUSE
YSPFGDSPL	98.83	981.444	9	0	1.2	982.453	1	41.0145	1.4593-1.4757	6.78E3	1.96E5	2048582	73478	20240812_KP_AC_DF_9464D_CondB_2814_S1-A2_1_4851.d	4	Q6PFD9|NUP98_MOUSE
YSPTNVRNP	28.04	1046.51	9	0	-6.8	524.261	2	12.9258	0.8437-0.8607	2.82E2	9.97E3	630831	7515	20240812_KP_AC_DF_9464D_CondB_2814_S1-A2_1_4851.d	2	E9Q7X6-2|HEG1_MOUSE;E9Q7X6|HEG1_MOUSE
YSSENISNF	78.5	1059.45	9	0	-3.8	1060.45	1	25.3191	1.4908-1.5072	1.02E3	3.2E4	1254390	35190	20240812_KP_AC_DF_9464D_CondB_2814_S1-A2_1_4851.d	2	O70400|PDLI1_MOUSE
YSVSSPNSL	80.79	952.45	9	0	-2.7	953.455	1	22.1251	1.4159-1.4324			1096702	28378	20240812_KP_AC_DF_9464D_CondB_2814_S1-A2_1_4851.d	1	Q61572|FOXC1_MOUSE
YTAM(+15.99)SDSYL	104.51	1065.43	9	0	0.4	1066.44	1	22.5044	1.5138-1.5301			1115697	29085	20240812_KP_AC_DF_9464D_CondB_2814_S1-A2_1_4851.d	1	Q91YT7|YTHD2_MOUSE	Oxidation (M)	M4:Oxidation (M):1000.00
YTAMSDSYL	91.64	1049.44	9	0	1.5	1050.45	1	31.3516	1.5125-1.5288	2.71E3	2.59E4	1559381	49097	20240812_KP_AC_DF_9464D_CondB_2814_S1-A2_1_4851.d	1	Q91YT7|YTHD2_MOUSE
YTATGGTVL	77.3	881.449	9	0	-3.1	882.454	1	23.3151	1.3697-1.3862	4.82E3	6.61E4	1155393	30681	20240812_KP_AC_DF_9464D_CondB_2814_S1-A2_1_4851.d	2	Q8BGA2|LHPL2_MOUSE
YTGEGMDEM	99.37	1031.36	9	0	-1.4	1032.36	1	19.1902	1.4744-1.4908	1.09E2	4.55E3	948554	21962	20240812_KP_AC_DF_9464D_CondB_2814_S1-A2_1_4851.d	2	Q9CWF2|TBB2B_MOUSE;P99024|TBB5_MOUSE;P68372|TBB4B_MOUSE;Q7TMM9|TBB2A_MOUSE
YTGTNEDEL	72.31	1040.43	9	0	0.5	1041.44	1	17.0995	1.4679-1.4843			842685	16677	20240812_KP_AC_DF_9464D_CondB_2814_S1-A2_1_4851.d	1	Q9JLQ0|CD2AP_MOUSE
YTIFNSSGI	85.46	1000.49	9	0	-2.3	1001.49	1	41.3596	1.4771-1.4935	6.28E2	9.03E3	2067763	74371	20240812_KP_AC_DF_9464D_CondB_2814_S1-A2_1_4851.d	1	Q60855|RIPK1_MOUSE
YTLLNENYV	98.86	1127.55	9	0	2.7	1128.56	1	40.1067	1.5798-1.5961	4.89E2	1.84E4	2005411	71455	20240812_KP_AC_DF_9464D_CondB_2814_S1-A2_1_4851.d	2	O70311|NMT2_MOUSE;O70310|NMT1_MOUSE
YTMGYGESM	98.83	1037.38	9	0	3.1	1038.39	1	24.429	1.5059-1.5223	1.35E3	1.39E4	1209735	33207	20240812_KP_AC_DF_9464D_CondB_2814_S1-A2_1_4851.d	2	Q8VE92|RBM4B_MOUSE
YTMSYGDSL	94.13	1035.42	9	0	-2.9	1036.43	1	30.2525	1.5066-1.5229	5.47E2	8.39E3	1506473	46481	20240812_KP_AC_DF_9464D_CondB_2814_S1-A2_1_4851.d	1	Q8C7Q4|RBM4_MOUSE
YTSPSLITL	76.3	993.538	9	0	-1.8	994.544	1	46.1913	1.4738-1.4902	4.4E2	6.6E3	2311769	85205	20240812_KP_AC_DF_9464D_CondB_2814_S1-A2_1_4851.d	1	Q99LC8|EI2BA_MOUSE
YVEWTN(+0.98)NGK	66.81	1110.5	9	0	-7.3	1111.5	1	16.4074	1.5452-1.5615	6.97E3	9.1E4	807698	15218	20240812_KP_AC_DF_9464D_CondB_2814_S1-A2_1_4851.d	3	P01863|GCAA_MOUSE;P01865|GCAM_MOUSE	Deamidation (NQ)	N6:Deamidation (NQ):0.00
YVEWTNN(+0.98)GK	87.8	1110.5	9	0	-0.2	1111.51	1	25.2612	1.0684-1.0852	2.38E4	5.7E5	1254412	35212	20240812_KP_AC_DF_9464D_CondB_2814_S1-A2_1_4851.d	10	P01863|GCAA_MOUSE;P01865|GCAM_MOUSE	Deamidation (NQ)	N7:Deamidation (NQ):24.44
YVEWTNNGK	63.56	1109.51	9	0	-4.4	555.762	2	47.5206	0.8743-0.8913	4.2E3	5.01E4	2375497	87973	20240812_KP_AC_DF_9464D_CondB_2814_S1-A2_1_4851.d	2	P01863|GCAA_MOUSE;P01865|GCAM_MOUSE
YVGDNTDLI	72.32	1008.48	9	0	-5.1	1009.48	1	32.335	1.4856-1.5020			1612203	51627	20240812_KP_AC_DF_9464D_CondB_2814_S1-A2_1_4851.d	2	P54822|PUR8_MOUSE
YVNLPTIAL	74.1	1002.58	9	0	-2.3	1003.58	1	53.3957	1.5177-1.5341	4.74E2	4.16E3	2676747	101187	20240812_KP_AC_DF_9464D_CondB_2814_S1-A2_1_4851.d	1	P14206|RSSA_MOUSE
YVVADMDEM	84.05	1071.43	9	0	-0.8	1072.43	1	33.7534	1.5118-1.5282	4.2E2	6.92E3	1682791	55159	20240812_KP_AC_DF_9464D_CondB_2814_S1-A2_1_4851.d	1	Q9WVJ3|CBPQ_MOUSE
YVVESTGVF	93.45	999.491	9	0	-2.8	1000.5	1	36.1762	1.4718-1.4882	1.39E3	1.54E4	1805385	61929	20240812_KP_AC_DF_9464D_CondB_2814_S1-A2_1_4851.d	1	P16858|G3P_MOUSE
YVVNNADDM	93.09	1039.43	9	0	-3.8	1040.43	1	19.0085	1.4863-1.5026	4.32E2	5.73E3	942174	21678	20240812_KP_AC_DF_9464D_CondB_2814_S1-A2_1_4851.d	1	P28741|KIF3A_MOUSE
YVVQDDVVM	64.82	1066.5	9	0	0.1	1067.51	1	33.492	1.5164-1.5328	6.24E2	8.57E3	1669931	54491	20240812_KP_AC_DF_9464D_CondB_2814_S1-A2_1_4851.d	1	Q7TMS5|ABCG2_MOUSE
YYPPSIGFP	106.24	1039.5	9	0	-1.6	1040.51	1	45.571	1.5203-1.5367	3.75E2	5.54E3	2281598	83990	20240812_KP_AC_DF_9464D_CondB_2814_S1-A2_1_4851.d	2	P59326|YTHD1_MOUSE
YYQGLYETL	91.69	1148.54	9	0	-2.4	1149.54	1	39.5099	1.5792-1.5955			1976599	70075	20240812_KP_AC_DF_9464D_CondB_2814_S1-A2_1_4851.d	2	Q6NZJ6|IF4G1_MOUSE;Q6NZJ6-2|IF4G1_MOUSE
AAAPAGTTFV	98.28	904.465	10	0	-6.5	905.467	1	26.2786	1.3823-1.3988	6.89E2	7.8E3	1301918	36998	20240812_KP_AC_DF_9464D_CondB_2814_S1-A2_1_4851.d	2	Q62176|RBM38_MOUSE
AAARNSLYDM	95.62	1110.51	10	0	-0.1	556.264	2	19.6933	0.8838-0.9008	1.88E3	2.24E4	972291	22839	20240812_KP_AC_DF_9464D_CondB_2814_S1-A2_1_4851.d	1	Q8C7Q4|RBM4_MOUSE
AAAYPPAPFM	70.91	1034.49	10	0	-3.9	1035.49	1	42.1083	1.5079-1.5243	3.52E2	7.57E3	2109333	76317	20240812_KP_AC_DF_9464D_CondB_2814_S1-A2_1_4851.d	1	Q80X50-3|UBP2L_MOUSE
AAFPGASLYL	74.79	1008.53	10	0	-0.1	1009.54	1	50.0535	1.5085-1.5249	4.52E3	2.33E4	2506050	93558	20240812_KP_AC_DF_9464D_CondB_2814_S1-A2_1_4851.d	1	Q9DCP9|DAZP2_MOUSE
AAFSAAATSA	65.45	866.413	10	0	-0.6	867.42	1	22.9723	1.3261-1.3426	5.6E4	3.76E5	1133181	29805	20240812_KP_AC_DF_9464D_CondB_2814_S1-A2_1_4851.d	1	Q91VX2|UBAP2_MOUSE
AAGTAALGYL	90.66	906.481	10	0	2.1	907.49	1	38.2773	1.4034-1.4199			1914210	67122	20240812_KP_AC_DF_9464D_CondB_2814_S1-A2_1_4851.d	1	Q91WS0|CISD1_MOUSE
AAIENDSVKP	63.61	1042.53	10	0	-2.9	522.27	2	14.5073	0.8300-0.8471	1.61E3	1.27E4	708566	10574	20240812_KP_AC_DF_9464D_CondB_2814_S1-A2_1_4851.d	1	Q8R4U7|LUZP1_MOUSE
AAIENIEHLL	99.4	1121.61	10	0	-3.8	561.809	2	45.3592	0.8954-0.9124	6.66E2	1.12E4	2270394	83454	20240812_KP_AC_DF_9464D_CondB_2814_S1-A2_1_4851.d	1	Q6PB66|LPPRC_MOUSE
AAIGNAEANA	52.89	900.43	10	0	-5.5	901.432	1	13.2853	1.3664-1.3829	2.57E2	2.15E3	648226	8146	20240812_KP_AC_DF_9464D_CondB_2814_S1-A2_1_4851.d	1	Q9DB77|QCR2_MOUSE
AALENKVTDL	99.84	1072.58	10	0	-1.6	537.295	2	22.9559	0.8784-0.8954	1.44E3	1.01E4	1133231	29855	20240812_KP_AC_DF_9464D_CondB_2814_S1-A2_1_4851.d	1	B2RXS4|PLXB2_MOUSE
AALENTHLLE	92.12	1109.57	10	0	-1	555.793	2	25.6398	0.8974-0.9144	5.91E2	3.83E3	1275063	36051	20240812_KP_AC_DF_9464D_CondB_2814_S1-A2_1_4851.d	1	Q9D187|CIA2B_MOUSE
AALIQQATTV	96.49	1014.57	10	0	2.4	1015.58	1	30.0082	1.4876-1.5040	1.04E3	2.79E4	1493674	45874	20240812_KP_AC_DF_9464D_CondB_2814_S1-A2_1_4851.d	3	P51410|RL9_MOUSE
AALLLAGSVL	75.79	926.58	10	0	-2.7	927.585	1	54.6525	1.4534-1.4698	3.07E2	2.87E3	2740637	104117	20240812_KP_AC_DF_9464D_CondB_2814_S1-A2_1_4851.d	1	Q3UDW8-2|HGNAT_MOUSE;Q3UDW8|HGNAT_MOUSE
AALQNGFYAA	88.34	1024.5	10	0	2.1	1025.51	1	29.3309	1.5275-1.5439	1.88E2	3.09E3	1458451	44179	20240812_KP_AC_DF_9464D_CondB_2814_S1-A2_1_4851.d	1	Q8VC70|RBMS2_MOUSE
AALQSSWGM(+15.99)M	98.57	1096.47	10	0	-2	1097.47	1	33.7456	1.5530-1.5694	3.94E2	4.66E3	1681179	55071	20240812_KP_AC_DF_9464D_CondB_2814_S1-A2_1_4851.d	1	Q921F2|TADBP_MOUSE	Oxidation (M)	M9:Oxidation (M):14.02
AALQSSWGMM	99.16	1080.47	10	0	2.1	1081.48	1	41.0839	1.5543-1.5707	1.15E4	2.14E5	2054974	73774	20240812_KP_AC_DF_9464D_CondB_2814_S1-A2_1_4851.d	2	Q921F2|TADBP_MOUSE
AALQSSWGMM(+15.99)	99.56	1096.47	10	0	-0.3	1097.48	1	30.4216	1.5478-1.5641	1.68E3	1.07E4	1508067	46551	20240812_KP_AC_DF_9464D_CondB_2814_S1-A2_1_4851.d	1	Q921F2|TADBP_MOUSE	Oxidation (M)	M10:Oxidation (M):14.02
AALTTSESTM	89.9	1010.46	10	0	0.4	1011.47	1	18.0085	1.4797-1.4961	1.51E3	6.6E4	884609	18977	20240812_KP_AC_DF_9464D_CondB_2814_S1-A2_1_4851.d	3	Q9JJY4|DDX20_MOUSE
AALVGGINLL	93.26	939.575	10	0	-1.7	940.581	1	53.8468	1.5053-1.5216	8.74E2	8.37E3	2697465	102093	20240812_KP_AC_DF_9464D_CondB_2814_S1-A2_1_4851.d	1	P19096|FAS_MOUSE
AALVNLDSLV	90.11	1013.58	10	0	0.9	1014.58	1	53.3003	1.5216-1.5380	7.94E2	9.23E3	2670366	100902	20240812_KP_AC_DF_9464D_CondB_2814_S1-A2_1_4851.d	1	Q8CHU3-2|EPN2_MOUSE;Q8CHU3|EPN2_MOUSE
AAMGAAQGAM	91.13	877.379	10	0	-4	878.382	1	16.1442	1.3763-1.3928	4.14E2	6.27E3	793141	14377	20240812_KP_AC_DF_9464D_CondB_2814_S1-A2_1_4851.d	1	Q9JKD3|SCAM5_MOUSE
AAMGTQGNVM	107.34	978.426	10	0	-0.4	979.433	1	18.0999	1.4462-1.4626	1.85E4	2.44E5	887770	19090	20240812_KP_AC_DF_9464D_CondB_2814_S1-A2_1_4851.d	3	Q8CFE4-2|SCYL2_MOUSE;Q8CFE4|SCYL2_MOUSE
AAPAPSLWTL	95.97	1025.55	10	0	0.5	1026.56	1	51.7484	1.5164-1.5328	6.81E3	1.08E5	2592130	97342	20240812_KP_AC_DF_9464D_CondB_2814_S1-A2_1_4851.d	2	Q9D7I0|SHSA5_MOUSE;Q9D7I0-2|SHSA5_MOUSE
AAPGLIGNMM	99.14	973.472	10	0	-1	974.479	1	42.5332	1.4784-1.4948	4.07E3	7.76E4	2126854	77074	20240812_KP_AC_DF_9464D_CondB_2814_S1-A2_1_4851.d	2	Q91VZ6|SMAP1_MOUSE
AAPGSGTSTF	95.47	894.408	10	0	10.8	895.425	1	16.699	1.3737-1.3902	8.46E2	8.91E3	820441	15769	20240812_KP_AC_DF_9464D_CondB_2814_S1-A2_1_4851.d	2	Q80U93|NU214_MOUSE
AAPIIGVTPM	90.58	968.536	10	0	0.7	969.544	1	41.8262	1.4593-1.4757	8.39E2	9.08E3	2091758	75506	20240812_KP_AC_DF_9464D_CondB_2814_S1-A2_1_4851.d	1	Q9Z2Z6|MCAT_MOUSE
AAPPAGMTST	108	902.417	10	0	-1.9	903.422	1	14.2548	1.3776-1.3941	2.78E3	1.59E4	699079	10231	20240812_KP_AC_DF_9464D_CondB_2814_S1-A2_1_4851.d	3	P27546-2|MAP4_MOUSE;P27546-3|MAP4_MOUSE;P27546|MAP4_MOUSE;P27546-4|MAP4_MOUSE
AAPRPPPKPM	108.92	1060.59	10	0	-2	531.299	2	12.5668	0.8498-0.8668	1.49E5	3.17E6	622895	7199	20240812_KP_AC_DF_9464D_CondB_2814_S1-A2_1_4851.d	22	P62855|RS26_MOUSE
[truncated: 2,639 more rows]

## Sheet: sgE-1 Ent 
Peptide	Peptide_clean	-10LgP	Mass	Length	Delta 1/k0	ppm	m/z	z	RT	1/k0 Range	Area 9464D_CondD_2814	Intensity 9464D_CondD_2814	Scan	Precursor Id	Source File	#Spec 9464D_CondD_2814	Accession	PTM	AScore
AAAYLQHL	AAAYLQHL	108.55	885.471	8	0	-0.2	886.478	1	25.2046	1.4199-1.4363	1660	21000	1250156	34004	20240812_KP_AC_DF_9464D_CondD_2814_S1-A4_1_4853.d	3	P98203|ARVC_MOUSE;Q68FH0-3|PKP4_MOUSE;P30999-3|CTND1_MOUSE;O35927|CTND2_MOUSE;O35927-2|CTND2_MOUSE;P98203-4|ARVC_MOUSE;Q68FH0|PKP4_MOUSE;P98203-5|ARVC_MOUSE;Q68FH0-2|PKP4_MOUSE;P30999-2|CTND1_MOUSE;P98203-2|ARVC_MOUSE;P30999|CTND1_MOUSE
AAFQPNQY	AAFQPNQY	109.15	937.429	8	0	9.1	938.445	1	21.0091	1.4087-1.4251	236	10800	1039496	24512	20240812_KP_AC_DF_9464D_CondD_2814_S1-A4_1_4853.d	2	Q9DBR1-2|XRN2_MOUSE;Q9DBR1|XRN2_MOUSE
AAFTVSSY	AAFTVSSY	70.42	844.397	8	0	-2.6	845.402	1	28.2626	1.3446-1.3611			1406746	41242	20240812_KP_AC_DF_9464D_CondD_2814_S1-A4_1_4853.d	1	Q3B7Z2|OSBP1_MOUSE;Q3B7Z2-2|OSBP1_MOUSE
AALRLQYL	AALRLQYL	80.3	946.56	8	0	-8.8	474.283	2	37.0173	0.8273-0.8443	1130	14700	1849779	63651	20240812_KP_AC_DF_9464D_CondD_2814_S1-A4_1_4853.d	1	F8VQB6|MYO10_MOUSE;F8VQB6-2|MYO10_MOUSE
AAPTVSIF	AAPTVSIF	103.56	804.438	8	0	-0.2	805.445	1	41.4944	1.3015-1.3181	1930	16200	2073765	74277	20240812_KP_AC_DF_9464D_CondD_2814_S1-A4_1_4853.d	1	P01837|IGKC_MOUSE;P84750|KVM5_MOUSE
AAWAISNL	AAWAISNL	106.01	844.444	8	0	0.2	845.452	1	43.7523	1.3724-1.3889	1460	15000	2188579	79363	20240812_KP_AC_DF_9464D_CondD_2814_S1-A4_1_4853.d	1	O35343|IMA3_MOUSE;O35344|IMA4_MOUSE
AAWALTNI	AAWALTNI	107.36	858.46	8	0	-8	859.46	1	45.4893	1.3889-1.4054			2278789	82705	20240812_KP_AC_DF_9464D_CondD_2814_S1-A4_1_4853.d	1	O35343|IMA3_MOUSE;O35344|IMA4_MOUSE
AAYPLTEV	AAYPLTEV	87.16	862.444	8	0	-0.6	863.45	1	33.3585	1.3572-1.3737	166	2150	1664624	53756	20240812_KP_AC_DF_9464D_CondD_2814_S1-A4_1_4853.d	1	P23798|PCGF2_MOUSE
AAYRVGML	AAYRVGML	84.08	879.464	8	0	-7.8	440.736	2	28.1438	0.8041-0.8212	842	10200	1398808	40924	20240812_KP_AC_DF_9464D_CondD_2814_S1-A4_1_4853.d	1	Q3UHH1|ZSWM8_MOUSE;Q3UHH1-3|ZSWM8_MOUSE;Q3UHH1-2|ZSWM8_MOUSE;Q3UHH1-4|ZSWM8_MOUSE
ADTFLEHM	ADTFLEHM	91.59	962.417	8	0	0.4	482.216	2	40.8639	0.8075-0.8246	3920	68100	2045035	72979	20240812_KP_AC_DF_9464D_CondD_2814_S1-A4_1_4853.d	5	P52480-2|KPYM_MOUSE;P52480|KPYM_MOUSE
AEIEKFDK	AEIEKFDK	108.32	978.502	8	0	-1.7	490.257	2	13.1264	0.8355-0.8525	1430	21500	640708	8248	20240812_KP_AC_DF_9464D_CondD_2814_S1-A4_1_4853.d	3	P20065-2|TYB4_MOUSE;P20065|TYB4_MOUSE
AGDRLVEV	AGDRLVEV	79.56	857.461	8	0	0	429.738	2	21.2533	0.7740-0.7911	1910	18400	1049097	24969	20240812_KP_AC_DF_9464D_CondD_2814_S1-A4_1_4853.d	1	Q9JHL1|NHRF2_MOUSE;P70441|NHRF1_MOUSE
AGYDVPTI	AGYDVPTI	55.72	834.412	8	0	0.8	835.42	1	34.6981	1.3413-1.3578	5710	49500	1727509	57205	20240812_KP_AC_DF_9464D_CondD_2814_S1-A4_1_4853.d	1	Q8VHK1|CSKI2_MOUSE
AGYRVVAL	AGYRVVAL	85.16	847.492	8	0	-2.4	424.752	2	28.0112	0.7829-0.8000	795	8690	1392392	40604	20240812_KP_AC_DF_9464D_CondD_2814_S1-A4_1_4853.d	1	Q9CTG6|AT132_MOUSE
AGYSALM(+15.99)L	AGYSALML	57.18	840.405	8	0	-0.2	841.412	1	37.1449	1.3598-1.3763	6290	58500	1849740	63612	20240812_KP_AC_DF_9464D_CondD_2814_S1-A4_1_4853.d	2	Q9Z1P7|KANK3_MOUSE	Oxidation (M)	M7:Oxidation (M):1000.00
AGYSALML	AGYSALML	32.83	824.41	8	0	1.5	825.419	1	43.0296	1.3413-1.3578	23300	408000	2153425	77737	20240812_KP_AC_DF_9464D_CondD_2814_S1-A4_1_4853.d	2	Q9Z1P7|KANK3_MOUSE
AGYVTHLM	AGYVTHLM	109.16	890.432	8	0	-5.1	891.435	1	25.3548	1.4251-1.4416	345	7000	1259871	34575	20240812_KP_AC_DF_9464D_CondD_2814_S1-A4_1_4853.d	3	P63276|RS17_MOUSE
AIENIEHL	AIENIEHL	103.53	937.487	8	0	-7.1	469.747	2	25.7741	0.7891-0.8061	950	35500	1279033	35449	20240812_KP_AC_DF_9464D_CondD_2814_S1-A4_1_4853.d	4	Q6PB66|LPPRC_MOUSE
AIGNPEVL	AIGNPEVL	64.88	811.444	8	0	0.3	812.452	1	29.8333	1.3327-1.3492	353	3090	1485142	44962	20240812_KP_AC_DF_9464D_CondD_2814_S1-A4_1_4853.d	1	Q99LN9-2|DOHH_MOUSE;Q99LN9|DOHH_MOUSE
ALENLSTL	ALENLSTL	76.96	859.465	8	0	1.8	860.474	1	35.3635	1.3928-1.4093	1970	38600	1766111	59231	20240812_KP_AC_DF_9464D_CondD_2814_S1-A4_1_4853.d	2	P19096|FAS_MOUSE
ALFVAATY	ALFVAATY	67.55	854.454	8	0	-1.7	855.46	1	39.8859	1.3737-1.3902	9010	84300	1995565	70753	20240812_KP_AC_DF_9464D_CondD_2814_S1-A4_1_4853.d	1	Q9DBG6|RPN2_MOUSE
ALINLDDM	ALINLDDM	47.85	903.437	8	0	-0.1	904.444	1	45.7738	1.4278-1.4442			2293048	83248	20240812_KP_AC_DF_9464D_CondD_2814_S1-A4_1_4853.d	1	Q9WUM4|COR1C_MOUSE
ALIYNEAL	ALIYNEAL	98.97	905.486	8	0	2.5	906.495	1	37.6581	1.4396-1.4560	73.9	1420	1883323	65191	20240812_KP_AC_DF_9464D_CondD_2814_S1-A4_1_4853.d	1	P14069|S10A6_MOUSE
ALQNGFYA	ALQNGFYA	28.72	882.423	8	0	3.1	883.434	1	27.1395	1.3902-1.4067	466	5420	1349299	38659	20240812_KP_AC_DF_9464D_CondD_2814_S1-A4_1_4853.d	1	Q8VC70|RBMS2_MOUSE
AMYKSLEL	AMYKSLEL	48.97	953.489	8	0	0.4	954.497	1	30.9809	1.4981-1.5144	240	6820	1544375	47807	20240812_KP_AC_DF_9464D_CondD_2814_S1-A4_1_4853.d	2	Q7TMB8|CYFP1_MOUSE;Q7TMB8-2|CYFP1_MOUSE
APDDVDFF	APDDVDFF	43.25	924.386	8	0	0	925.394	1	42.4359	1.3981-1.4146	959	8060	2123137	76405	20240812_KP_AC_DF_9464D_CondD_2814_S1-A4_1_4853.d	1	Q99MR6|SRRT_MOUSE;Q99MR6-4|SRRT_MOUSE;Q99MR6-3|SRRT_MOUSE;Q99MR6-2|SRRT_MOUSE
APFAAHGY	APFAAHGY	108.27	832.387	8	0	1	833.395	1	18.0556	1.3519-1.3684	5000	108000	887798	17594	20240812_KP_AC_DF_9464D_CondD_2814_S1-A4_1_4853.d	5	Q9R1P3|PSB2_MOUSE
APSWLEEQ	APSWLEEQ	59.77	958.44	8	0	1.2	959.448	1	29.7185	1.4317-1.4482	3590	50900	1478747	44663	20240812_KP_AC_DF_9464D_CondD_2814_S1-A4_1_4853.d	2	G5E8V9-3|ARFP1_MOUSE;G5E8V9|ARFP1_MOUSE;G5E8V9-2|ARFP1_MOUSE
APYQAVGL	APYQAVGL	107.63	817.433	8	0	0.5	818.441	1	30.2677	1.3267-1.3433	7020	121000	1502655	45711	20240812_KP_AC_DF_9464D_CondD_2814_S1-A4_1_4853.d	2	Q61753|SERA_MOUSE
APYTGILY	APYTGILY	59.63	896.464	8	0	-4.9	897.467	1	37.9798	1.4047-1.4212	948	9470	1897831	65983	20240812_KP_AC_DF_9464D_CondD_2814_S1-A4_1_4853.d	1	Q64737-2|PUR2_MOUSE;Q64737|PUR2_MOUSE
ASFQSMEV	ASFQSMEV	56.33	897.39	8	0	6.8	898.404	1	30.0353	1.3955-1.4119	256	2560	1494682	45358	20240812_KP_AC_DF_9464D_CondD_2814_S1-A4_1_4853.d	1	Q80X95|RRAGA_MOUSE;Q6NTA4|RRAGB_MOUSE
ASFRLQEV	ASFRLQEV	46.24	948.503	8	0	-1.9	475.258	2	27.7	0.8184-0.8355	516	5800	1376349	39801	20240812_KP_AC_DF_9464D_CondD_2814_S1-A4_1_4853.d	1	P35822|PTPRK_MOUSE
ASSYIAHL	ASSYIAHL	101.97	860.439	8	0	-2	431.226	2	24.4065	0.7761-0.7932			1211639	32063	20240812_KP_AC_DF_9464D_CondD_2814_S1-A4_1_4853.d	1	O88940|MUSC_MOUSE;Q60756|TCF15_MOUSE;O35437|TCF21_MOUSE
ASYLLAAL	ASYLLAAL	79.47	820.469	8	0	0.9	821.477	1	50.478	1.3539-1.3704	23600	826000	2528096	92744	20240812_KP_AC_DF_9464D_CondD_2814_S1-A4_1_4853.d	4	P99027|RLA2_MOUSE
AVANAQEL	AVANAQEL	77.81	814.418	8	0	-1.2	815.425	1	18.2216	1.3327-1.3492	6120	48400	886138	17458	20240812_KP_AC_DF_9464D_CondD_2814_S1-A4_1_4853.d	2	P62075|TIM13_MOUSE
AVYQAAAL	AVYQAAAL	28.74	805.433	8	0	-1.7	806.439	1	26.0746	1.3234-1.3400	2310	21500	1294965	36141	20240812_KP_AC_DF_9464D_CondD_2814_S1-A4_1_4853.d	1	Q9JKR6|HYOU1_MOUSE
DAYVLPKL	DAYVLPKL	107.42	917.522	8	0	-0.7	459.768	2	39.2536	0.8205-0.8375	1940	24500	1961999	69191	20240812_KP_AC_DF_9464D_CondD_2814_S1-A4_1_4853.d	4	P62855|RS26_MOUSE
DEPEYIPD	DEPEYIPD	88.67	976.403	8	0	-3.7	977.406	1	24.3433	1.3915-1.4080			1208391	31863	20240812_KP_AC_DF_9464D_CondD_2814_S1-A4_1_4853.d	1	P35564|CALX_MOUSE
DGYLLRLF	DGYLLRLF	107.75	995.544	8	0	-3	498.778	2	54.2893	0.8416-0.8586	259	3630	2720485	100729	20240812_KP_AC_DF_9464D_CondD_2814_S1-A4_1_4853.d	1	P97351|RS3A_MOUSE
DIQM(+15.99)TQTT	DIQMTQTT	99.16	952.417	8	0	-3.8	953.421	1	11.2573	1.3988-1.4152			550818	5226	20240812_KP_AC_DF_9464D_CondD_2814_S1-A4_1_4853.d	1	P01643|KV5AA_MOUSE;P01644|KV5AB_MOUSE;P04946|KV5AM_MOUSE;P01647|KV5AE_MOUSE;P01645|KV5AC_MOUSE	Oxidation (M)	M4:Oxidation (M):1000.00
DIQMTQTT	DIQMTQTT	108.56	936.422	8	0	1.5	937.431	1	17.1944	1.4166-1.4330	89400	1750000	836593	15157	20240812_KP_AC_DF_9464D_CondD_2814_S1-A4_1_4853.d	6	P01643|KV5AA_MOUSE;P01644|KV5AB_MOUSE;P04946|KV5AM_MOUSE;P01647|KV5AE_MOUSE;P01645|KV5AC_MOUSE
DIYVEWTN	DIYVEWTN	99.89	1038.47	8	0	-1.4	1039.47	1	37.0549	1.4830-1.4994	2520	23300	1848147	63543	20240812_KP_AC_DF_9464D_CondD_2814_S1-A4_1_4853.d	2	P01863|GCAA_MOUSE;P01865|GCAM_MOUSE
DLPAPIER	DLPAPIER	96.88	909.492	8	0	-2.4	455.752	2	22.4327	0.8027-0.8198	2510	26800	1109686	27646	20240812_KP_AC_DF_9464D_CondD_2814_S1-A4_1_4853.d	1	P01863|GCAA_MOUSE;P01865|GCAM_MOUSE
DM(+15.99)GFGLFD	DMGFGLFD	105.67	916.364	8	0	0.7	917.371	1	45.5968	1.3941-1.4106	12800	310000	2278767	82683	20240812_KP_AC_DF_9464D_CondD_2814_S1-A4_1_4853.d	3	P99027|RLA2_MOUSE;P47955|RLA1_MOUSE;P14869|RLA0_MOUSE	Oxidation (M)	M2:Oxidation (M):1000.00
DMGFGLFD	DMGFGLFD	108.25	900.369	8	0	1.1	901.377	1	53.2718	1.4034-1.4199	33400	771000	2664865	98449	20240812_KP_AC_DF_9464D_CondD_2814_S1-A4_1_4853.d	3	P99027|RLA2_MOUSE;P47955|RLA1_MOUSE;P14869|RLA0_MOUSE
DPDVQISW	DPDVQISW	109.38	958.44	8	0	1.4	959.448	1	40.112	1.4271-1.4436	1700	20300	2006793	71313	20240812_KP_AC_DF_9464D_CondD_2814_S1-A4_1_4853.d	2	P01863|GCAA_MOUSE;P01867-2|IGG2B_MOUSE;P01865|GCAM_MOUSE;P01864|GCAB_MOUSE;P01867|IGG2B_MOUSE
DPFTIKPL	DPFTIKPL	109.15	929.522	8	0	-3.4	465.767	2	39.9902	0.7979-0.8150	769	14200	2000404	71020	20240812_KP_AC_DF_9464D_CondD_2814_S1-A4_1_4853.d	3	P40142|TKT_MOUSE
DQFQLSLL	DQFQLSLL	56.38	962.507	8	0	-1.2	963.513	1	53.4351	1.4810-1.4974	728	8480	2676011	98927	20240812_KP_AC_DF_9464D_CondD_2814_S1-A4_1_4853.d	1	Q9JIF7|COPB_MOUSE
DQLKVHGF	DQLKVHGF	108.46	942.492	8	0	-6.4	472.25	2	20.9828	0.7911-0.8082	517	8400	1037950	24490	20240812_KP_AC_DF_9464D_CondD_2814_S1-A4_1_4853.d	1	P48024|EIF1_MOUSE
DQYLAGLL	DQYLAGLL	55.84	891.47	8	0	2.9	892.48	1	49.0279	1.4225-1.4389	505	6090	2455017	89769	20240812_KP_AC_DF_9464D_CondD_2814_S1-A4_1_4853.d	1	Q6P8M1-2|TATD1_MOUSE;Q6P8M1|TATD1_MOUSE
DSSPIELD	DSSPIELD	86.33	874.392	8	0	-1.9	875.398	1	27.7555	1.3340-1.3506	564	9390	1377925	39853	20240812_KP_AC_DF_9464D_CondD_2814_S1-A4_1_4853.d	2	Q9D1H7-2|GET4_MOUSE;Q9D1H7|GET4_MOUSE
DVQLQESG	DVQLQESG	106.51	874.403	8	0	0.3	875.411	1	15.1039	1.3466-1.3631	57300	810000	695774	9974	20240812_KP_AC_DF_9464D_CondD_2814_S1-A4_1_4853.d	9	P18531|HVM60_MOUSE;P18533|HVM62_MOUSE;P01822|HVM46_MOUSE
DYFVPQLY	DYFVPQLY	92.17	1043.5	8	0	3	1044.51	1	48.3191	1.5295-1.5458	774	8510	2418509	88313	20240812_KP_AC_DF_9464D_CondD_2814_S1-A4_1_4853.d	1	Q61703|ITIH2_MOUSE
DYFYHDEL	DYFYHDEL	108.44	1100.45	8	0	6.1	1101.46	1	32.5037	1.5570-1.5733	1240	16600	1621211	51491	20240812_KP_AC_DF_9464D_CondD_2814_S1-A4_1_4853.d	3	Q8BP92|RCN2_MOUSE
EGWDNQNW	EGWDNQNW	36.02	1047.4	8	0	9.3	1048.42	1	30.8861	1.4436-1.4600			1539555	47559	20240812_KP_AC_DF_9464D_CondD_2814_S1-A4_1_4853.d	1	Q9EPJ9-2|ARFG1_MOUSE;Q9EPJ9|ARFG1_MOUSE
EPFTLEAY	EPFTLEAY	23.57	968.449	8	0	0.5	969.457	1	39.9158	1.4560-1.4725	1960	20400	1995585	70773	20240812_KP_AC_DF_9464D_CondD_2814_S1-A4_1_4853.d	1	Q61316|HSP74_MOUSE
ETFNTPAM	ETFNTPAM	60.51	909.39	8	0	-0.4	910.397	1	26.9702	1.3902-1.4067	462	3980	1339651	38155	20240812_KP_AC_DF_9464D_CondD_2814_S1-A4_1_4853.d	1	P63260|ACTG_MOUSE;P60710|ACTB_MOUSE;Q9QY84|ACL7A_MOUSE
FAPVNVTT	FAPVNVTT	109.2	847.444	8	0	-1.3	848.45	1	27.0746	1.3327-1.3492	506	8070	1344419	38351	20240812_KP_AC_DF_9464D_CondD_2814_S1-A4_1_4853.d	1	P10126|EF1A1_MOUSE
FMKNFLEM	FMKNFLEM	52.24	1058.49	8	0	-4.3	530.251	2	42.7039	0.9008-0.9178	14000	292000	2134335	76935	20240812_KP_AC_DF_9464D_CondD_2814_S1-A4_1_4853.d	2	Q99K85|SERC_MOUSE
FMSTSVGD	FMSTSVGD	61.12	842.348	8	0	3.1	843.358	1	35.6516	1.3155-1.3320	2810	32900	1779026	59954	20240812_KP_AC_DF_9464D_CondD_2814_S1-A4_1_4853.d	2	P01633|KV5A1_MOUSE
FRSSFDSD	FRSSFDSD	60.89	959.398	8	0	-5.3	480.704	2	15.8906	0.8089-0.8259	1730	16300	777801	12753	20240812_KP_AC_DF_9464D_CondD_2814_S1-A4_1_4853.d	2	Q9D7I0-5|SHSA5_MOUSE;Q9D7I0|SHSA5_MOUSE;Q9D7I0-2|SHSA5_MOUSE
FSALLSQI	FSALLSQI	53.23	877.491	8	0	-0.9	878.497	1	51.3557	1.4007-1.4172	220	7240	2572574	94550	20240812_KP_AC_DF_9464D_CondD_2814_S1-A4_1_4853.d	1	Q04207-2|TF65_MOUSE;Q04207|TF65_MOUSE
FSSESGSY	FSSESGSY	55.66	862.335	8	0	-1.9	863.34	1	17.4505	1.3347-1.3512	528	3040	857476	16228	20240812_KP_AC_DF_9464D_CondD_2814_S1-A4_1_4853.d	1	F8VPZ3|UBP32_MOUSE
FTPSLDSD	FTPSLDSD	47.68	880.381	8	0	-4.2	881.385	1	23.1269	1.3697-1.3862	383	2630	1147857	29241	20240812_KP_AC_DF_9464D_CondD_2814_S1-A4_1_4853.d	1	Q9CXE7|TMED5_MOUSE
FVNNCEYV	FVNNCEYV	108.53	986.417	8	0	1.2	987.425	1	28.1082	1.4718-1.4882	796	5120	1393973	40661	20240812_KP_AC_DF_9464D_CondD_2814_S1-A4_1_4853.d	1	Q07113|MPRI_MOUSE
FVQMMTAK	FVQMMTAK	109.16	954.467	8	0	3.3	955.477	1	21.1139	1.4908-1.5072	2050	37000	1044273	24717	20240812_KP_AC_DF_9464D_CondD_2814_S1-A4_1_4853.d	2	P0DP27|CALM2_MOUSE;P0DP26|CALM1_MOUSE;P0DP28|CALM3_MOUSE
FVQNQEVL	FVQNQEVL	46.68	975.503	8	0	3.3	976.513	1	27.1247	1.4725-1.4889			1349265	38625	20240812_KP_AC_DF_9464D_CondD_2814_S1-A4_1_4853.d	1	E9QAT4-2|SC16A_MOUSE;E9QAT4|SC16A_MOUSE
GAHSVGLM	GAHSVGLM	78.01	770.375	8	0	-7.7	386.192	2	19.2525	0.7528-0.7699	3940	17000	943835	20291	20240812_KP_AC_DF_9464D_CondD_2814_S1-A4_1_4853.d	1	P14206|RSSA_MOUSE
GEIASFDK	GEIASFDK	104.42	865.418	8	0	-1.2	866.424	1	17.3848	1.3532-1.3697	1860	19800	852673	15997	20240812_KP_AC_DF_9464D_CondD_2814_S1-A4_1_4853.d	3	Q6ZWY8|TYB10_MOUSE
GGEPLSYT	GGEPLSYT	64.53	822.376	8	0	4.3	823.387	1	49.4401	1.3042-1.3208			2477278	90694	20240812_KP_AC_DF_9464D_CondD_2814_S1-A4_1_4853.d	1	Q62351|TFR1_MOUSE
GGLRLPLL	GGLRLPLL	59.73	837.544	8	0	1.7	419.78	2	48.8713	0.7815-0.7986			2448664	89512	20240812_KP_AC_DF_9464D_CondD_2814_S1-A4_1_4853.d	1	Q80U72-4|SCRIB_MOUSE;Q80U72-3|SCRIB_MOUSE;Q80U72-2|SCRIB_MOUSE;Q80U72|SCRIB_MOUSE
GGYGGYDY	GGYGGYDY	61.36	850.313	8	0	3.1	851.323	1	19.7917	1.3294-1.3459			978902	21830	20240812_KP_AC_DF_9464D_CondD_2814_S1-A4_1_4853.d	1	Q60668|HNRPD_MOUSE;Q60668-2|HNRPD_MOUSE
GINNLTHM	GINNLTHM	108.94	898.433	8	0	-2.7	899.438	1	22.6577	1.4159-1.4324	1270	18700	1122363	28131	20240812_KP_AC_DF_9464D_CondD_2814_S1-A4_1_4853.d	2	Q8C8U0|LIPB1_MOUSE;Q8C8U0-2|LIPB1_MOUSE;Q8C8U0-3|LIPB1_MOUSE
GIYEALEL	GIYEALEL	98.43	906.47	8	0	3.3	907.48	1	46.7325	1.4278-1.4442	21600	371000	2336042	85094	20240812_KP_AC_DF_9464D_CondD_2814_S1-A4_1_4853.d	2	P17182|ENOA_MOUSE
GIYGLDFY	GIYGLDFY	53.62	946.444	8	0	0	947.451	1	49.8816	1.4600-1.4764	905	11100	2496327	91455	20240812_KP_AC_DF_9464D_CondD_2814_S1-A4_1_4853.d	1	Q9CXW4|RL11_MOUSE
GIYNTTEL	GIYNTTEL	80.79	909.444	8	0	1.1	910.453	1	29.2763	1.4021-1.4185	264	3750	1457902	43630	20240812_KP_AC_DF_9464D_CondD_2814_S1-A4_1_4853.d	1	Q8K1Z0|COQ9_MOUSE
GLAVKDLK	GLAVKDLK	104.28	842.523	8	0	-4.6	422.267	2	16.0569	0.7829-0.8000	895	8290	788927	13211	20240812_KP_AC_DF_9464D_CondD_2814_S1-A4_1_4853.d	1	Q9JJI8|RL38_MOUSE
GLFGTSSF	GLFGTSSF	109	814.386	8	0	-4.8	815.389	1	44.0944	1.3413-1.3578	604	5930	2206008	80028	20240812_KP_AC_DF_9464D_CondD_2814_S1-A4_1_4853.d	1	Q6PFD9|NUP98_MOUSE
GMFKIARV	GMFKIARV	83.06	920.527	8	0	-4.6	461.269	2	25.9442	0.8109-0.8280	522	14200	1288622	35894	20240812_KP_AC_DF_9464D_CondD_2814_S1-A4_1_4853.d	2	Q91W96|APC4_MOUSE
GMYIARQL	GMYIARQL	51.32	950.501	8	0	-3.1	476.256	2	26.7725	0.8341-0.8512	782	11600	1326991	37687	20240812_KP_AC_DF_9464D_CondD_2814_S1-A4_1_4853.d	2	Q7TNB8-3|SBNO2_MOUSE;Q7TNB8|SBNO2_MOUSE;Q7TNB8-2|SBNO2_MOUSE;Q689Z5-2|SBNO1_MOUSE;Q689Z5|SBNO1_MOUSE
GPFEPDLY	GPFEPDLY	108.94	936.423	8	0	-0.6	937.43	1	38.1758	1.4310-1.4475	3680	36400	1907466	66474	20240812_KP_AC_DF_9464D_CondD_2814_S1-A4_1_4853.d	1	P50580|PA2G4_MOUSE;P50580-2|PA2G4_MOUSE
GPFKPDHY	GPFKPDHY	77.73	959.45	8	0	-4.6	480.73	2	14.6487	0.7993-0.8164	2360	14700	717888	10752	20240812_KP_AC_DF_9464D_CondD_2814_S1-A4_1_4853.d	2	P50247|SAHH_MOUSE
GPHSMRYF	GPHSMRYF	109.74	993.449	8	0	-4.7	497.729	2	18.5674	0.8423-0.8593	1520	17400	916624	18988	20240812_KP_AC_DF_9464D_CondD_2814_S1-A4_1_4853.d	2	P01899|HA11_MOUSE;P01897|HA1L_MOUSE
GPLGLDHM	GPLGLDHM	103.32	838.401	8	0	-5.5	420.205	2	28.2966	0.7863-0.8034	718	11400	1406789	41285	20240812_KP_AC_DF_9464D_CondD_2814_S1-A4_1_4853.d	1	Q9D0E1-2|HNRPM_MOUSE;Q9D0E1|HNRPM_MOUSE
GPSGKLWR	GPSGKLWR	95.32	899.498	8	0	-2.2	300.839	3	15.1451	0.6387-0.6559			744712	11668	20240812_KP_AC_DF_9464D_CondD_2814_S1-A4_1_4853.d	1	P16858|G3P_MOUSE
GPVNHEEL	GPVNHEEL	109.19	893.424	8	0	-5.7	447.717	2	14.5579	0.7856-0.8027	2970	21500	711547	10507	20240812_KP_AC_DF_9464D_CondD_2814_S1-A4_1_4853.d	3	P46414|CDN1B_MOUSE
GPYRIAGY	GPYRIAGY	107.06	895.455	8	0	-1.6	448.734	2	21.1975	0.7706-0.7877	350	5060	1049119	24991	20240812_KP_AC_DF_9464D_CondD_2814_S1-A4_1_4853.d	1	P19096|FAS_MOUSE
GQFGVGFY	GQFGVGFY	110.66	873.402	8	0	1.1	874.41	1	40.3472	1.3691-1.3856	42700	1480000	2016319	71695	20240812_KP_AC_DF_9464D_CondD_2814_S1-A4_1_4853.d	4	Q9CQN1|TRAP1_MOUSE;P07901|HS90A_MOUSE;P08113|ENPL_MOUSE;P11499|HS90B_MOUSE
GQFNQDYL	GQFNQDYL	108.62	983.435	8	0	-2.5	984.44	1	29.9758	1.4587-1.4751	4780	88600	1491500	45224	20240812_KP_AC_DF_9464D_CondD_2814_S1-A4_1_4853.d	2	P97384|ANX11_MOUSE
GQHTISPL	GQHTISPL	93.45	851.45	8	0	-2.4	426.731	2	20.3571	0.7904-0.8075	4800	66200	1002864	22932	20240812_KP_AC_DF_9464D_CondD_2814_S1-A4_1_4853.d	3	P60335|PCBP1_MOUSE
GSILVDEY	GSILVDEY	36.37	894.433	8	0	0.7	895.441	1	32.9546	1.3948-1.4113	3540	26400	1642041	52509	20240812_KP_AC_DF_9464D_CondD_2814_S1-A4_1_4853.d	1	Q6P2B1|TNPO3_MOUSE;Q6P2B1-2|TNPO3_MOUSE
GSLLVDEY	GSLLVDEY	36.37	894.433	8	0	0.7	895.441	1	32.9546	1.3948-1.4113	3540	26400	1642041	52509	20240812_KP_AC_DF_9464D_CondD_2814_S1-A4_1_4853.d	1	P49222|EPB42_MOUSE
GSYLAEFL	GSYLAEFL	67.42	898.444	8	0	0.7	899.452	1	52.3485	1.4212-1.4376	1930	22400	2621883	96615	20240812_KP_AC_DF_9464D_CondD_2814_S1-A4_1_4853.d	1	Q8K0C9|GMDS_MOUSE
GTRNIYYL	GTRNIYYL	90.6	998.519	8	0	-4.3	500.264	2	28.429	0.8607-0.8777	581	7140	1413194	41594	20240812_KP_AC_DF_9464D_CondD_2814_S1-A4_1_4853.d	1	Q9CQN1|TRAP1_MOUSE
GVGKLEMY	GVGKLEMY	72.18	895.447	8	0	-4.8	448.729	2	23.9687	0.7822-0.7993	833	9830	1187751	31035	20240812_KP_AC_DF_9464D_CondD_2814_S1-A4_1_4853.d	1	P14873|MAP1B_MOUSE
GVHTFPAV	GVHTFPAV	108.14	826.434	8	0	-3.7	827.438	1	25.1334	1.3102-1.3267	5800	98700	1248467	33839	20240812_KP_AC_DF_9464D_CondD_2814_S1-A4_1_4853.d	3	P01868|IGHG1_MOUSE;P01863|GCAA_MOUSE;P84751|HVM63_MOUSE;P01865|GCAM_MOUSE;P01869|IGH1M_MOUSE
GVLNSWTD	GVLNSWTD	108.55	890.413	8	0	2.6	891.423	1	32.7053	1.3849-1.4014	161000	3140000	1624394	51626	20240812_KP_AC_DF_9464D_CondD_2814_S1-A4_1_4853.d	3	P01837|IGKC_MOUSE
GVQMETFM	GVQMETFM	88.97	941.399	8	0	-0.8	942.405	1	38.1609	1.4264-1.4429	154	5560	1907508	66516	20240812_KP_AC_DF_9464D_CondD_2814_S1-A4_1_4853.d	2	Q9JKF1|IQGA1_MOUSE
GVYSAANY	GVYSAANY	109.18	843.376	8	0	1.7	844.385	1	18.7859	1.3585-1.3750	22200	638000	921447	19239	20240812_KP_AC_DF_9464D_CondD_2814_S1-A4_1_4853.d	4	Q61656|DDX5_MOUSE
HAFEIIHL	HAFEIIHL	70.39	978.529	8	0	-6.2	490.269	2	38.024	0.8689-0.8859	686	8970	1901082	66186	20240812_KP_AC_DF_9464D_CondD_2814_S1-A4_1_4853.d	1	P97461|RS5_MOUSE
HAFVASEY	HAFVASEY	98.56	922.418	8	0	2.4	923.428	1	19.2194	1.3935-1.4100	135	2840	950203	20563	20240812_KP_AC_DF_9464D_CondD_2814_S1-A4_1_4853.d	1	Q62077|PLCG1_MOUSE
HAYIISYL	HAYIISYL	25.54	978.518	8	0	1.7	979.526	1	40.8374	1.4882-1.5046	2950	28700	2041837	72829	20240812_KP_AC_DF_9464D_CondD_2814_S1-A4_1_4853.d	1	Q9EQP2|EHD4_MOUSE;Q8BH64|EHD2_MOUSE
HEKIWFDK	HEKIWFDK	108.93	1101.56	8	0	-0.2	551.788	2	19.033	0.8661-0.8831	5400	125000	940618	20122	20240812_KP_AC_DF_9464D_CondD_2814_S1-A4_1_4853.d	3	P57776-2|EF1D_MOUSE;P57776-3|EF1D_MOUSE;P57776|EF1D_MOUSE
HFDIKDEF	HFDIKDEF	64.09	1049.48	8	0	3.1	525.75	2	29.2919	0.8770-0.8940	260	8430	1459509	43713	20240812_KP_AC_DF_9464D_CondD_2814_S1-A4_1_4853.d	1	Q9CQ45|NENF_MOUSE
HFYEESKP	HFYEESKP	66.57	1035.47	8	0	3	518.742	2	12.1738	0.8430-0.8600			596658	6870	20240812_KP_AC_DF_9464D_CondD_2814_S1-A4_1_4853.d	1	O08795-2|GLU2B_MOUSE;O08795|GLU2B_MOUSE
HGDIFSHF	HGDIFSHF	55.22	958.43	8	0	-7.2	480.219	2	28.484	0.8293-0.8464			1417989	41817	20240812_KP_AC_DF_9464D_CondD_2814_S1-A4_1_4853.d	1	Q99KV1|DJB11_MOUSE
HGGGWGQP	HGGGWGQP	98.95	794.346	8	0	-3	398.179	2	13.691	0.7068-0.7240			672158	9218	20240812_KP_AC_DF_9464D_CondD_2814_S1-A4_1_4853.d	2	P04925|PRIO_MOUSE
HGGSWGQP	HGGSWGQP	68.59	824.356	8	0	-6	413.183	2	13.5713	0.7157-0.7329	5580	20000	672169	9229	20240812_KP_AC_DF_9464D_CondD_2814_S1-A4_1_4853.d	3	P04925|PRIO_MOUSE
HGLIRKYG	HGLIRKYG	107.92	942.54	8	0	-9.9	315.184	3	11.526	0.6724-0.6896	15500	367000	555630	5466	20240812_KP_AC_DF_9464D_CondD_2814_S1-A4_1_4853.d	7	P62274|RS29_MOUSE
HGMGDSCC	HGMGDSCC	86.45	808.23	8	0	0.3	809.238	1	14.8289	1.3022-1.3188			728964	11160	20240812_KP_AC_DF_9464D_CondD_2814_S1-A4_1_4853.d	1	O88531|PPT1_MOUSE
HGYSLSHV	HGYSLSHV	76.78	898.43	8	0	-6.4	450.219	2	14.6875	0.8061-0.8232	496	7040	719472	10812	20240812_KP_AC_DF_9464D_CondD_2814_S1-A4_1_4853.d	1	Q8CH77-2|NAV1_MOUSE;Q8CH77|NAV1_MOUSE
HKLGLGLE	HKLGLGLE	108.65	865.502	8	0	-5.7	433.756	2	21.5919	0.8246-0.8416	1170	13500	1068349	25933	20240812_KP_AC_DF_9464D_CondD_2814_S1-A4_1_4853.d	1	Q60932-2|VDAC1_MOUSE;Q60932|VDAC1_MOUSE
HNFEFHLP	HNFEFHLP	46.5	1039.49	8	0	-4	520.749	2	36.5814	0.8580-0.8750	1470	20100	1827253	62461	20240812_KP_AC_DF_9464D_CondD_2814_S1-A4_1_4853.d	1	Q8K2Z4-2|CND1_MOUSE;Q8K2Z4|CND1_MOUSE
HNKVLNPP	HNKVLNPP	63.36	917.508	8	0	-2.4	459.76	2	13.4065	0.8280-0.8450	2270	8780	658010	8786	20240812_KP_AC_DF_9464D_CondD_2814_S1-A4_1_4853.d	2	Q6PGH2|JUPI2_MOUSE
HPFIAGPY	HPFIAGPY	83.93	900.449	8	0	5.5	901.462	1	28.0677	1.3915-1.4080	180	2900	1393975	40663	20240812_KP_AC_DF_9464D_CondD_2814_S1-A4_1_4853.d	1	Q8VDJ3|VIGLN_MOUSE
HPIVETLR	HPIVETLR	109.14	963.55	8	0	-5.4	482.78	2	16.8055	0.8464-0.8634	79400	2700000	825434	14666	20240812_KP_AC_DF_9464D_CondD_2814_S1-A4_1_4853.d	7	P11499|HS90B_MOUSE
HPSLIPLF	HPSLIPLF	83.49	922.528	8	0	10.7	462.276	2	51.2736	0.7979-0.8150			2569395	94419	20240812_KP_AC_DF_9464D_CondD_2814_S1-A4_1_4853.d	1	Q62425|NDUA4_MOUSE
HSIIETLR	HSIIETLR	89.17	967.545	8	0	-4.7	484.777	2	21.7055	0.8409-0.8580	1000	12300	1074686	26174	20240812_KP_AC_DF_9464D_CondD_2814_S1-A4_1_4853.d	1	P07901|HS90A_MOUSE
HSWAVPSL	HSWAVPSL	93.36	895.455	8	0	-2.8	896.46	1	36.341	1.4218-1.4383	259	3680	1816008	61884	20240812_KP_AC_DF_9464D_CondD_2814_S1-A4_1_4853.d	1	P00405|COX2_MOUSE
HSYRAPAF	HSYRAPAF	109.03	947.461	8	0	-8.7	474.734	2	17.1846	0.8075-0.8246	193	6460	847894	15790	20240812_KP_AC_DF_9464D_CondD_2814_S1-A4_1_4853.d	1	Q8BZ03|KPCD2_MOUSE;Q62101|KPCD1_MOUSE
HSYRVLYL	HSYRVLYL	90.78	1049.57	8	0	-3.4	525.788	2	29.7939	0.8750-0.8920	946	15300	1481983	44851	20240812_KP_AC_DF_9464D_CondD_2814_S1-A4_1_4853.d	1	Q9R1K5|FZR1_MOUSE
HTFEEPTY	HTFEEPTY	52.46	1022.43	8	0	-1.9	512.224	2	19.09	0.8171-0.8341	1790	54300	940655	20159	20240812_KP_AC_DF_9464D_CondD_2814_S1-A4_1_4853.d	3	P00397|COX1_MOUSE
HVVADTEL	HVVADTEL	78.86	882.445	8	0	0.2	883.452	1	18.7367	1.3651-1.3816	2640	70600	919860	19176	20240812_KP_AC_DF_9464D_CondD_2814_S1-A4_1_4853.d	4	Q64314|CD34_MOUSE
HYADSYLK	HYADSYLK	109.03	995.471	8	0	1.2	498.743	2	14.4139	0.8818-0.8988	3060	15800	700515	10143	20240812_KP_AC_DF_9464D_CondD_2814_S1-A4_1_4853.d	1	Q9CW46|RAVR1_MOUSE
IDLPETFD	IDLPETFD	107.98	948.444	8	0	-0.9	949.45	1	39.3056	1.4291-1.4455	2010	20200	1963572	69240	20240812_KP_AC_DF_9464D_CondD_2814_S1-A4_1_4853.d	1	P10605|CATB_MOUSE
IFAVAATY	IFAVAATY	49.21	854.454	8	0	-1.7	855.46	1	39.8859	1.3704-1.3869	9010	84300	1992368	70604	20240812_KP_AC_DF_9464D_CondD_2814_S1-A4_1_4853.d	1	Q8BMG8|S2532_MOUSE
IGYLIPLM	IGYLIPLM	47.45	918.525	8	0	1	919.533	1	60.9862	1.4560-1.4725	12300	469000	3054996	112152	20240812_KP_AC_DF_9464D_CondD_2814_S1-A4_1_4853.d	3	Q99NB9|SF3B1_MOUSE
IGYPAPNF	IGYPAPNF	109.2	877.433	8	0	-4.6	878.437	1	35.7571	1.3373-1.3539	2020	23300	1782314	60194	20240812_KP_AC_DF_9464D_CondD_2814_S1-A4_1_4853.d	4	P35700|PRDX1_MOUSE
IGYSAAEL	IGYSAAEL	93.78	822.412	8	0	-0.2	823.419	1	29.7764	1.3128-1.3294	572	9700	1481956	44824	20240812_KP_AC_DF_9464D_CondD_2814_S1-A4_1_4853.d	1	Q00422|GABPA_MOUSE
IISYSFKL	IISYSFKL	66.04	969.553	8	0	0.4	485.784	2	41.2252	0.8191-0.8362	200	5480	2064219	73875	20240812_KP_AC_DF_9464D_CondD_2814_S1-A4_1_4853.d	2	Q9CWY4|GEMI7_MOUSE
ILANADTM	ILANADTM	65.33	847.411	8	0	-2.7	848.416	1	22.2331	1.3539-1.3704	1880	28200	1098531	27159	20240812_KP_AC_DF_9464D_CondD_2814_S1-A4_1_4853.d	2	O35382|EXOC4_MOUSE
ILINSAFL	ILINSAFL	31.69	889.527	8	0	-0.6	890.534	1	51.896	1.4396-1.4560	417	5340	2599605	95673	20240812_KP_AC_DF_9464D_CondD_2814_S1-A4_1_4853.d	1	Q7TQK1-2|INT7_MOUSE;Q7TQK1|INT7_MOUSE
ILNPDNSF	ILNPDNSF	91.53	918.445	8	0	-11.6	919.441	1	29.9695	1.3968-1.4133			1493138	45338	20240812_KP_AC_DF_9464D_CondD_2814_S1-A4_1_4853.d	1	P35564|CALX_MOUSE
IMYTGTLD	IMYTGTLD	93.1	912.426	8	0	0.9	913.434	1	28.0295	1.4317-1.4482	262	3930	1393974	40662	20240812_KP_AC_DF_9464D_CondD_2814_S1-A4_1_4853.d	1	P48962|ADT1_MOUSE;P51881|ADT2_MOUSE
INDPFIDL	INDPFIDL	33.03	945.481	8	0	1.7	946.49	1	51.1818	1.4389-1.4554	2210	22700	2561385	94029	20240812_KP_AC_DF_9464D_CondD_2814_S1-A4_1_4853.d	1	P16858|G3P_MOUSE
INVKWKID	INVKWKID	109.17	1014.59	8	0	-4.2	508.298	2	26.5814	0.8396-0.8566	181000	7860000	1336512	38064	20240812_KP_AC_DF_9464D_CondD_2814_S1-A4_1_4853.d	7	P01837|IGKC_MOUSE
IPEMDTST	IPEMDTST	26.99	892.385	8	0	1.2	893.393	1	19.4291	1.3512-1.3677	224	2730	958142	20882	20240812_KP_AC_DF_9464D_CondD_2814_S1-A4_1_4853.d	1	Q9DB42|ZN593_MOUSE
IPFLTESY	IPFLTESY	85.66	968.486	8	0	-3.3	969.49	1	46.001	1.4639-1.4803	218	1870	2305827	83835	20240812_KP_AC_DF_9464D_CondD_2814_S1-A4_1_4853.d	1	Q02053|UBA1_MOUSE
IQLTHVQT	IQLTHVQT	109.1	938.519	8	0	0.2	939.526	1	19.5991	1.4383-1.4547	19800	490000	967706	21302	20240812_KP_AC_DF_9464D_CondD_2814_S1-A4_1_4853.d	3	O08573|LEG9_MOUSE;O08573-2|LEG9_MOUSE;O08573-3|LEG9_MOUSE
ISLSPIVT	ISLSPIVT	100	828.496	8	0	-1.1	829.502	1	40.7753	1.3605-1.3770	933	7810	2040247	72763	20240812_KP_AC_DF_9464D_CondD_2814_S1-A4_1_4853.d	1	P01863|GCAA_MOUSE;P01865|GCAM_MOUSE
ISNYLNWY	ISNYLNWY	108.15	1071.5	8	0	-2.4	1072.51	1	44.7893	1.5334-1.5498	69.7	1350	2242228	81196	20240812_KP_AC_DF_9464D_CondD_2814_S1-A4_1_4853.d	1	P01646|KV5AD_MOUSE;P01644|KV5AB_MOUSE;P04946|KV5AM_MOUSE;P01645|KV5AC_MOUSE
ISVEWTSN	ISVEWTSN	108.23	934.44	8	0	-3	935.444	1	29.253	1.3856-1.4021	2030	43600	1453145	43445	20240812_KP_AC_DF_9464D_CondD_2814_S1-A4_1_4853.d	2	P01867-2|IGG2B_MOUSE;P01867|IGG2B_MOUSE
ISVEWTSN(+0.98)	ISVEWTSN	80.97	935.424	8	0	-2	936.429	1	30.8868	1.3902-1.4067	18600	504000	1533012	47112	20240812_KP_AC_DF_9464D_CondD_2814_S1-A4_1_4853.d	3	P01867-2|IGG2B_MOUSE;P01867|IGG2B_MOUSE	Deamidation (NQ)	N8:Deamidation (NQ):1000.00
IVIQNPTE	IVIQNPTE	41.23	912.492	8	0	3.8	913.502	1	22.2418	1.3849-1.4014	184	5170	1101745	27325	20240812_KP_AC_DF_9464D_CondD_2814_S1-A4_1_4853.d	2	P62627|DLRB1_MOUSE
IWNIDNEF	IWNIDNEF	71.54	1049.48	8	0	-1.8	1050.49	1	45.9318	1.5105-1.5269			2300987	83567	20240812_KP_AC_DF_9464D_CondD_2814_S1-A4_1_4853.d	1	Q62351|TFR1_MOUSE
IYDSLDYA	IYDSLDYA	22.62	958.428	8	0	0.2	959.436	1	29.2465	1.4784-1.4948	146	2670	1456282	43534	20240812_KP_AC_DF_9464D_CondD_2814_S1-A4_1_4853.d	1	P62849-3|RS24_MOUSE;P62849-2|RS24_MOUSE;P62849|RS24_MOUSE
IYKILTSY	IYKILTSY	108.1	999.564	8	0	-2.2	500.788	2	32.1674	0.8491-0.8661	583	7120	1603517	50561	20240812_KP_AC_DF_9464D_CondD_2814_S1-A4_1_4853.d	1	A2AJQ3|D19L4_MOUSE;A2AJQ3-2|D19L4_MOUSE
IYVEWTN(+0.98)N	IYVEWTNN	108.65	1038.47	8	0	2.5	1039.48	1	33.3938	1.5020-1.5184	140000	2110000	1658154	53382	20240812_KP_AC_DF_9464D_CondD_2814_S1-A4_1_4853.d	7	P01863|GCAA_MOUSE;P01865|GCAM_MOUSE	Deamidation (NQ)	N7:Deamidation (NQ):0.00
IYVEWTN(+0.98)N(+0.98)	IYVEWTNN	86.5	1039.45	8	0	2.6	1040.46	1	33.8572	1.5053-1.5216	33300	1340000	1690283	55031	20240812_KP_AC_DF_9464D_CondD_2814_S1-A4_1_4853.d	8	P01863|GCAA_MOUSE;P01865|GCAM_MOUSE	Deamidation (NQ); Deamidation (NQ)	N7:Deamidation (NQ):1000.00;N8:Deamidation (NQ):1000.00
IYVEWTNN	IYVEWTNN	108.8	1037.48	8	0	0.9	1038.49	1	32.0837	1.5138-1.5301	109000	2310000	1598640	50256	20240812_KP_AC_DF_9464D_CondD_2814_S1-A4_1_4853.d	5	P01863|GCAA_MOUSE;P01865|GCAM_MOUSE
IYVEWTNN(+0.98)	IYVEWTNN	108.76	1038.47	8	0	2.5	1039.48	1	33.3938	1.5125-1.5288	139000	3060000	1664620	53752	20240812_KP_AC_DF_9464D_CondD_2814_S1-A4_1_4853.d	5	P01863|GCAA_MOUSE;P01865|GCAM_MOUSE	Deamidation (NQ)	N8:Deamidation (NQ):14.02
KAFDITYV	KAFDITYV	79.73	955.501	8	0	1.1	956.51	1	33.8572	1.4692-1.4856			1690284	55032	20240812_KP_AC_DF_9464D_CondD_2814_S1-A4_1_4853.d	1	P02468|LAMC1_MOUSE
KAFKAALL	KAFKAALL	93.01	860.548	8	0	-4.1	431.28	2	23.6468	0.8184-0.8355	1020	23900	1170201	30249	20240812_KP_AC_DF_9464D_CondD_2814_S1-A4_1_4853.d	2	P25206|MCM3_MOUSE
KALPLTKV	KALPLTKV	83.81	868.575	8	0	-8.2	435.291	2	19.0938	0.7726-0.7897	1450	21000	942241	20221	20240812_KP_AC_DF_9464D_CondD_2814_S1-A4_1_4853.d	1	Q8BG81|PDIP3_MOUSE
KGFIIKQM	KGFIIKQM	57.07	963.558	8	0	-5.1	482.784	2	22.9165	0.8177-0.8348	617	5890	1135190	28766	20240812_KP_AC_DF_9464D_CondD_2814_S1-A4_1_4853.d	1	Q3U2S4-2|OTUD5_MOUSE;Q3U2S4|OTUD5_MOUSE
KGGSLPKV	KGGSLPKV	29.79	784.481	8	0	-4	393.246	2	14.2905	0.7356-0.7528	576	3470	698937	10089	20240812_KP_AC_DF_9464D_CondD_2814_S1-A4_1_4853.d	1	Q61937|NPM_MOUSE
KGYFIFKL	KGYFIFKL	79.94	1014.59	8	0	-8.3	508.298	2	43.1175	0.8518-0.8689	374	6420	2158243	77983	20240812_KP_AC_DF_9464D_CondD_2814_S1-A4_1_4853.d	1	Q0VGB7|PP4R2_MOUSE
KIINHSFI	KIINHSFI	47.89	970.56	8	0	2.8	486.289	2	23.2064	0.8362-0.8532	558	4990	1149497	29357	20240812_KP_AC_DF_9464D_CondD_2814_S1-A4_1_4853.d	1	P00158|CYB_MOUSE
KNTEPVLD	KNTEPVLD	63.62	914.471	8	0	1.1	915.479	1	25.9574	1.1984-1.2151	30300	325000	1299851	36455	20240812_KP_AC_DF_9464D_CondD_2814_S1-A4_1_4853.d	5	P01863|GCAA_MOUSE;P01865|GCAM_MOUSE
KPFTAILY	KPFTAILY	80.05	951.543	8	0	0.7	952.551	1	37.7239	1.4547-1.4712	998	19500	1886525	65345	20240812_KP_AC_DF_9464D_CondD_2814_S1-A4_1_4853.d	3	P09242|PPBT_MOUSE
KPFTPAKY	KPFTPAKY	109.14	950.523	8	0	-3.4	476.267	2	14.4556	0.8000-0.8171	1070	6090	708396	10404	20240812_KP_AC_DF_9464D_CondD_2814_S1-A4_1_4853.d	1	Q8C0C7|SYFA_MOUSE
KSFKLSGF	KSFKLSGF	48.35	912.507	8	0	-7	457.257	2	24.943	0.8027-0.8198	760	9480	1237311	33351	20240812_KP_AC_DF_9464D_CondD_2814_S1-A4_1_4853.d	1	P26645|MARCS_MOUSE
KSFLVARI	KSFLVARI	93.16	932.581	8	0	-4.6	467.296	2	28.5484	0.8321-0.8491	695	7610	1419557	41861	20240812_KP_AC_DF_9464D_CondD_2814_S1-A4_1_4853.d	1	Q6PB44|PTN23_MOUSE;Q6PB44-2|PTN23_MOUSE
KSFNLPML	KSFNLPML	81.22	948.51	8	0	0	949.518	1	44.1931	1.4941-1.5105	2600	20300	2213814	80214	20240812_KP_AC_DF_9464D_CondD_2814_S1-A4_1_4853.d	2	O09106|HDAC1_MOUSE
KSFPISHV	KSFPISHV	109.04	913.502	8	0	0	457.758	2	18.7435	0.8287-0.8457	2710	66500	926238	19458	20240812_KP_AC_DF_9464D_CondD_2814_S1-A4_1_4853.d	2	P23242|CXA1_MOUSE
KSFSRTPG	KSFSRTPG	108.94	878.461	8	0	-0.4	440.238	2	10.9157	0.8034-0.8205	17400	207000	531737	4433	20240812_KP_AC_DF_9464D_CondD_2814_S1-A4_1_4853.d	3	P01863|GCAA_MOUSE;P01865|GCAM_MOUSE
KSTLINTL	KSTLINTL	52.5	888.528	8	0	-1.2	445.271	2	27.5965	0.7925-0.8096	214	3950	1371580	39604	20240812_KP_AC_DF_9464D_CondD_2814_S1-A4_1_4853.d	1	Q80UG5-2|SEPT9_MOUSE;Q80UG5-3|SEPT9_MOUSE;Q8C650|SEP10_MOUSE;Q8C650-2|SEP10_MOUSE;Q80UG5|SEPT9_MOUSE
KSWKALTL	KSWKALTL	54.02	945.565	8	0	-1.6	473.789	2	26.5243	0.8695-0.8865			1319044	37360	20240812_KP_AC_DF_9464D_CondD_2814_S1-A4_1_4853.d	1	Q61473|SOX17_MOUSE;P40646|SOX7_MOUSE
KSYLMNKL	KSYLMNKL	82.05	995.547	8	0	1.4	498.782	2	21.3406	0.8702-0.8872			1057109	25361	20240812_KP_AC_DF_9464D_CondD_2814_S1-A4_1_4853.d	1	Q01514|GBP1_MOUSE;Q9Z0E6|GBP2_MOUSE;Q8CFB4-2|GBP5_MOUSE;Q8CFB4|GBP5_MOUSE
KSYLMNRL	KSYLMNRL	101.39	1023.55	8	0	2.7	512.785	2	21.8671	0.8484-0.8655	5450	135000	1081059	26451	20240812_KP_AC_DF_9464D_CondD_2814_S1-A4_1_4853.d	2	Q61107|GBP3_MOUSE;Q91Z40|GBP7_MOUSE
LAGNPEVI	LAGNPEVI	59.83	811.444	8	0	0.3	812.452	1	29.8333	1.3314-1.3479	353	3090	1483548	44892	20240812_KP_AC_DF_9464D_CondD_2814_S1-A4_1_4853.d	1	P17182|ENOA_MOUSE
LDAFKKFS	LDAFKKFS	109.18	954.518	8	0	-2	478.265	2	21.0008	0.8293-0.8464	4120	134000	1037924	24464	20240812_KP_AC_DF_9464D_CondD_2814_S1-A4_1_4853.d	3	Q60597-3|ODO1_MOUSE;Q60597-2|ODO1_MOUSE;Q60597-4|ODO1_MOUSE;Q60597|ODO1_MOUSE
LEFKPLLL	LEFKPLLL	109.16	971.606	8	0	-7.9	486.806	2	51.7161	0.8450-0.8621			2591688	95376	20240812_KP_AC_DF_9464D_CondD_2814_S1-A4_1_4853.d	2	Q68FD5|CLH1_MOUSE
LFDDDDVQ	LFDDDDVQ	73.64	965.398	8	0	0.7	966.406	1	23.3634	1.4389-1.4554			1159053	29769	20240812_KP_AC_DF_9464D_CondD_2814_S1-A4_1_4853.d	2	Q3U898|CSN9_MOUSE
LFGNNEFM	LFGNNEFM	60.9	970.422	8	0	-5	971.424	1	43.3186	1.4580-1.4744	639	14300	2167817	78413	20240812_KP_AC_DF_9464D_CondD_2814_S1-A4_1_4853.d	1	Q8C170|MYO9A_MOUSE;Q8C170-2|MYO9A_MOUSE
LGVTRLLD	LGVTRLLD	83.6	885.528	8	0	-1.5	443.771	2	31.7942	0.8027-0.8198	443	7430	1584284	49616	20240812_KP_AC_DF_9464D_CondD_2814_S1-A4_1_4853.d	1	Q9QXS1|PLEC_MOUSE;Q9QXS1-2|PLEC_MOUSE
LGYDLPM(+15.99)V	LGYDLPMV	79.97	922.447	8	0	-2	923.452	1	40.8847	1.4343-1.4508	269	5610	2046652	73072	20240812_KP_AC_DF_9464D_CondD_2814_S1-A4_1_4853.d	1	P16546-2|SPTN1_MOUSE;P16546|SPTN1_MOUSE	Oxidation (M)	M7:Oxidation (M):1000.00
LIQTDTVN	LIQTDTVN	80.18	902.471	8	0	1.7	903.48	1	17.1342	1.4027-1.4192	779	5190	841427	15419	20240812_KP_AC_DF_9464D_CondD_2814_S1-A4_1_4853.d	1	Q9R0M6|RAB9A_MOUSE
LLALAFTL	LLALAFTL	60.94	860.537	8	0	-2.4	861.542	1	62.5489	1.4225-1.4389	461	10300	3132469	114949	20240812_KP_AC_DF_9464D_CondD_2814_S1-A4_1_4853.d	1	P18572-2|BASI_MOUSE;P18572|BASI_MOUSE
LLSNVTVM	LLSNVTVM	61.64	875.479	8	0	-0.4	876.486	1	37.0649	1.3974-1.4139	14800	135000	1848149	63545	20240812_KP_AC_DF_9464D_CondD_2814_S1-A4_1_4853.d	1	E9Q8Q6-2|CC141_MOUSE;E9Q8Q6|CC141_MOUSE
LLSNVTVM(+15.99)	LLSNVTVM	63.06	891.474	8	0	-2.9	892.478	1	25.805	1.3915-1.4080	3080	41000	1278971	35387	20240812_KP_AC_DF_9464D_CondD_2814_S1-A4_1_4853.d	2	E9Q8Q6-2|CC141_MOUSE;E9Q8Q6|CC141_MOUSE	Oxidation (M)	M8:Oxidation (M):1000.00
LPFTPLSY	LPFTPLSY	92.85	936.496	8	0	2.9	937.506	1	48.2034	1.4027-1.4192	25700	984000	2412128	88028	20240812_KP_AC_DF_9464D_CondD_2814_S1-A4_1_4853.d	7	Q921L3|TMCO1_MOUSE
LSFTMPQI	LSFTMPQI	34.49	935.479	8	0	-2.6	936.484	1	51.7564	1.4422-1.4587	213	2570	2591660	95348	20240812_KP_AC_DF_9464D_CondD_2814_S1-A4_1_4853.d	1	Q61221|HIF1A_MOUSE;Q61221-2|HIF1A_MOUSE
LSNGDHHF	LSNGDHHF	104.08	925.404	8	0	-0.1	463.709	2	12.2536	0.8191-0.8362	2110	16700	596633	6845	20240812_KP_AC_DF_9464D_CondD_2814_S1-A4_1_4853.d	1	P59326|YTHD1_MOUSE
LWLSGVDG	LWLSGVDG	82.71	845.428	8	0	-0.3	846.435	1	39.2931	1.3664-1.3829	224	3510	1965207	69351	20240812_KP_AC_DF_9464D_CondD_2814_S1-A4_1_4853.d	1	P01633|KV5A1_MOUSE
LYDHLMDF	LYDHLMDF	67	1052.46	8	0	-5.2	527.236	2	41.3382	0.8675-0.8845	421	5080	2069000	74084	20240812_KP_AC_DF_9464D_CondD_2814_S1-A4_1_4853.d	1	O35658|C1QBP_MOUSE
LYDLITHY	LYDLITHY	84.6	1036.52	8	0	-5.9	519.266	2	36.1436	0.8621-0.8791	731	8820	1804755	61299	20240812_KP_AC_DF_9464D_CondD_2814_S1-A4_1_4853.d	1	Q62077|PLCG1_MOUSE
LYKIGSGY	LYKIGSGY	92.38	899.475	8	0	-5.8	900.477	1	21.8463	1.4422-1.4587	1020	27300	1082620	26488	20240812_KP_AC_DF_9464D_CondD_2814_S1-A4_1_4853.d	3	Q7TPH6-2|MYCB2_MOUSE;Q7TPH6|MYCB2_MOUSE
LYNIKQEY	LYNIKQEY	90.15	1069.54	8	0	-3.4	535.778	2	21.1043	0.8566-0.8736	1480	62300	1045896	24816	20240812_KP_AC_DF_9464D_CondD_2814_S1-A4_1_4853.d	2	B1AXD8|AKIR2_MOUSE
M(+15.99)LDNYDTM	MLDNYDTM	65.05	1017.38	8	0	-6	1018.38	1	21.5302	1.4593-1.4757			1066684	25792	20240812_KP_AC_DF_9464D_CondD_2814_S1-A4_1_4853.d	1	A2BE28|LAS1L_MOUSE;A2BE28-2|LAS1L_MOUSE	Oxidation (M)	M1:Oxidation (M):26.08
MAYMASKE	MAYMASKE	100.35	929.399	8	0	-4.8	465.704	2	14.1388	0.7911-0.8082	3710	13300	692628	9876	20240812_KP_AC_DF_9464D_CondD_2814_S1-A4_1_4853.d	1	P16858|G3P_MOUSE
MGVNLTSM	MGVNLTSM	71.07	851.388	8	0	-0.1	852.395	1	36.07	1.3717-1.3882			1803173	61241	20240812_KP_AC_DF_9464D_CondD_2814_S1-A4_1_4853.d	1	P17918|PCNA_MOUSE
MLDNYDTM	MLDNYDTM	85.99	1001.38	8	0	-0.2	1002.39	1	26.9049	1.4672-1.4836	1560	30100	1333336	37936	20240812_KP_AC_DF_9464D_CondD_2814_S1-A4_1_4853.d	2	A2BE28|LAS1L_MOUSE;A2BE28-2|LAS1L_MOUSE
MLQGVDLL	MLQGVDLL	80.47	887.479	8	0	-1.5	888.485	1	47.5624	1.4007-1.4172	235	3140	2383689	87021	20240812_KP_AC_DF_9464D_CondD_2814_S1-A4_1_4853.d	1	P63038|CH60_MOUSE
MLSNPDLM	MLSNPDLM	82.74	919.414	8	0	-1.6	920.42	1	33.415	1.4337-1.4501	1870	15500	1664622	53754	20240812_KP_AC_DF_9464D_CondD_2814_S1-A4_1_4853.d	1	Q9QZM0|UBQL2_MOUSE;Q8R317|UBQL1_MOUSE;Q8R317-2|UBQL1_MOUSE
MLSNTTAI	MLSNTTAI	100.81	849.427	8	0	-0.1	850.434	1	24.9603	1.3519-1.3684	2470	51900	1238901	33417	20240812_KP_AC_DF_9464D_CondD_2814_S1-A4_1_4853.d	2	P68369|TBA1A_MOUSE;P68373|TBA1C_MOUSE;P68368|TBA4A_MOUSE;P05213|TBA1B_MOUSE
MMFAALQY	MMFAALQY	41.61	973.44	8	0	-5.9	974.442	1	47.4614	1.4908-1.5072	367	8840	2377282	86710	20240812_KP_AC_DF_9464D_CondD_2814_S1-A4_1_4853.d	1	Q8CIB5|FERM2_MOUSE
MPWNVDTL	MPWNVDTL	107.28	974.453	8	0	4.1	975.464	1	45.717	1.4593-1.4757	150	5980	2288331	83103	20240812_KP_AC_DF_9464D_CondD_2814_S1-A4_1_4853.d	2	Q61081|CDC37_MOUSE
MSPTDPLD	MSPTDPLD	47.36	874.374	8	0	10.3	875.39	1	26.4294	1.3479-1.3644			1314201	37089	20240812_KP_AC_DF_9464D_CondD_2814_S1-A4_1_4853.d	1	Q61216|MRE11_MOUSE;Q61216-2|MRE11_MOUSE
MTQTTSSL	MTQTTSSL	74.18	867.401	8	0	0.2	868.408	1	29.2045	1.3717-1.3882	695	10400	1453090	43390	20240812_KP_AC_DF_9464D_CondD_2814_S1-A4_1_4853.d	1	P01643|KV5AA_MOUSE;P01644|KV5AB_MOUSE;P04946|KV5AM_MOUSE;P01647|KV5AE_MOUSE;P01645|KV5AC_MOUSE
MVQNSDFV	MVQNSDFV	76.78	938.417	8	0	3.3	939.427	1	25.3231	1.4021-1.4185			1258180	34408	20240812_KP_AC_DF_9464D_CondD_2814_S1-A4_1_4853.d	1	Q61576|FKB10_MOUSE
N(+0.98)GKTELNY	NGKTELNY	69.86	938.434	8	0	-6.3	470.222	2	17.5007	0.7966-0.8136	1400	8790	859086	16314	20240812_KP_AC_DF_9464D_CondD_2814_S1-A4_1_4853.d	1	P01863|GCAA_MOUSE;P01865|GCAM_MOUSE	Deamidation (NQ)	N1:Deamidation (NQ):41.57
NGGINYTD	NGGINYTD	79.12	852.361	8	0	-0.8	853.368	1	14.9081	1.3241-1.3406	1280	9290	741515	11519	20240812_KP_AC_DF_9464D_CondD_2814_S1-A4_1_4853.d	2	Q8BLU0|FLRT2_MOUSE
NM(+15.99)FQIGKM	NMFQIGKM	42.13	983.457	8	0	-9	492.731	2	27.2791	0.8259-0.8430	368	3630	1357272	39012	20240812_KP_AC_DF_9464D_CondD_2814_S1-A4_1_4853.d	1	P11031|TCP4_MOUSE	Oxidation (M)	M2:Oxidation (M):77.93
NMFQIGKM	NMFQIGKM	87.59	967.462	8	0	-0.4	968.469	1	35.81	1.4528-1.4692	3850	90800	1788743	60527	20240812_KP_AC_DF_9464D_CondD_2814_S1-A4_1_4853.d	3	P11031|TCP4_MOUSE
NMFQTLKY	NMFQTLKY	107.1	1043.51	8	0	-5.5	522.76	2	34.3382	0.8484-0.8655	450	12600	1714504	56392	20240812_KP_AC_DF_9464D_CondD_2814_S1-A4_1_4853.d	2	Q9DBG6|RPN2_MOUSE
NPYVAALY	NPYVAALY	62.94	909.46	8	0	0	910.467	1	35.7769	1.4212-1.4376	4370	44700	1785464	60296	20240812_KP_AC_DF_9464D_CondD_2814_S1-A4_1_4853.d	1	Q99JY8|PLPP3_MOUSE
NQFKPIFL	NQFKPIFL	64.78	1005.56	8	0	-5.6	503.787	2	43.4977	0.8552-0.8723			2179004	78932	20240812_KP_AC_DF_9464D_CondD_2814_S1-A4_1_4853.d	2	Q8BGQ7|SYAC_MOUSE;Q14CH7|SYAM_MOUSE
NVSLLALY	NVSLLALY	82.26	891.506	8	0	1.3	892.515	1	51.5933	1.4271-1.4436	26800	467000	2583666	94974	20240812_KP_AC_DF_9464D_CondD_2814_S1-A4_1_4853.d	2	P62267|RS23_MOUSE
NWYQQKPD	NWYQQKPD	107.54	1077.49	8	0	-5.9	539.748	2	16.2995	0.8586-0.8757	1250	12100	801616	13708	20240812_KP_AC_DF_9464D_CondD_2814_S1-A4_1_4853.d	1	P01646|KV5AD_MOUSE;P01644|KV5AB_MOUSE;P04946|KV5AM_MOUSE;P01647|KV5AE_MOUSE;P01645|KV5AC_MOUSE
PALIYSST	PALIYSST	72.77	850.444	8	0	-3	851.448	1	25.7686	1.3280-1.3446	77.8	1430	1278993	35409	20240812_KP_AC_DF_9464D_CondD_2814_S1-A4_1_4853.d	1	P49769|PSN1_MOUSE
PAVLQSDL	PAVLQSDL	101.12	841.455	8	0	2	842.463	1	30.3051	1.3499-1.3664	6230	168000	1509032	45992	20240812_KP_AC_DF_9464D_CondD_2814_S1-A4_1_4853.d	3	P01868|IGHG1_MOUSE;P01863|GCAA_MOUSE;P84751|HVM63_MOUSE;P01865|GCAM_MOUSE;P01869|IGH1M_MOUSE
PAWDETNL	PAWDETNL	86.71	944.424	8	0	-0.1	945.431	1	31.9643	1.4080-1.4245	10600	218000	1593834	50022	20240812_KP_AC_DF_9464D_CondD_2814_S1-A4_1_4853.d	4	Q9ES28-2|ARHG7_MOUSE;Q9ES28-3|ARHG7_MOUSE;Q9ES28-8|ARHG7_MOUSE;Q9ES28-4|ARHG7_MOUSE;Q9ES28-7|ARHG7_MOUSE;Q9ES28|ARHG7_MOUSE
PDDVIALD	PDDVIALD	46.93	856.418	8	0	1	857.426	1	32.0683	1.3380-1.3545	6870	105000	1593835	50023	20240812_KP_AC_DF_9464D_CondD_2814_S1-A4_1_4853.d	2	Q9Z1F9|SAE2_MOUSE
PDVQISWF	PDVQISWF	107.95	990.481	8	0	-3	991.485	1	52.1025	1.4633-1.4797	2350	21500	2609133	96057	20240812_KP_AC_DF_9464D_CondD_2814_S1-A4_1_4853.d	1	P01863|GCAA_MOUSE;P01867-2|IGG2B_MOUSE;P01865|GCAM_MOUSE;P01864|GCAB_MOUSE;P01867|IGG2B_MOUSE
PEAFPALA	PEAFPALA	108.49	814.423	8	0	0	815.43	1	37.7093	1.3049-1.3214	79800	1880000	1881747	65139	20240812_KP_AC_DF_9464D_CondD_2814_S1-A4_1_4853.d	3	Q9CY58-2|SERB1_MOUSE;Q9CY58-3|SERB1_MOUSE;Q9CY58|SERB1_MOUSE
PEDFPALA	PEDFPALA	89.03	858.412	8	0	-0.7	859.419	1	36.4965	1.3307-1.3472	332	7890	1824046	62302	20240812_KP_AC_DF_9464D_CondD_2814_S1-A4_1_4853.d	2	Q9JKS5|HABP4_MOUSE
PEVDLPHF	PEVDLPHF	71.8	952.465	8	0	-1.1	477.24	2	47.4119	0.7945-0.8116	98.7	1850	2374145	86621	20240812_KP_AC_DF_9464D_CondD_2814_S1-A4_1_4853.d	1	Q8BH52|CR3L2_MOUSE
PGDSDIIR	PGDSDIIR	100.2	871.44	8	0	-5.5	436.725	2	15.3523	0.7802-0.7973	3090	21700	752581	11917	20240812_KP_AC_DF_9464D_CondD_2814_S1-A4_1_4853.d	2	P62889|RL30_MOUSE
PGRLIDFL	PGRLIDFL	108.18	929.533	8	0	-8.1	465.77	2	48.048	0.8041-0.8212	601	15200	2405836	87832	20240812_KP_AC_DF_9464D_CondD_2814_S1-A4_1_4853.d	2	Q61656|DDX5_MOUSE;Q501J6|DDX17_MOUSE
PIPTSEVN	PIPTSEVN	97.38	855.434	8	0	0.9	856.442	1	17.242	1.3347-1.3512	7670	101000	852641	15965	20240812_KP_AC_DF_9464D_CondD_2814_S1-A4_1_4853.d	3	Q6DFZ1|GBF1_MOUSE
PIPYEFMA	PIPYEFMA	108.93	966.452	8	0	0.6	967.46	1	44.7967	1.4337-1.4501	2040	23600	2243792	81236	20240812_KP_AC_DF_9464D_CondD_2814_S1-A4_1_4853.d	2	O09167|RL21_MOUSE
PLGYEIQS	PLGYEIQS	38.03	905.449	8	0	-6.2	906.451	1	26.5504	1.3889-1.4054	967	14000	1317442	37282	20240812_KP_AC_DF_9464D_CondD_2814_S1-A4_1_4853.d	1	Q8BH74|NU107_MOUSE
PLNAFGSQ	PLNAFGSQ	108.16	832.408	8	0	-0.7	833.415	1	22.4548	1.3267-1.3433	973	16700	1112833	27745	20240812_KP_AC_DF_9464D_CondD_2814_S1-A4_1_4853.d	3	Q6PGL7-2|WASC2_MOUSE;Q6PGL7|WASC2_MOUSE
PLSAWLQD	PLSAWLQD	107.88	928.465	8	0	-0.7	929.472	1	39.5468	1.4212-1.4376	1670	22600	1979562	69990	20240812_KP_AC_DF_9464D_CondD_2814_S1-A4_1_4853.d	2	Q9QXS1|PLEC_MOUSE;Q9QXS1-2|PLEC_MOUSE
[truncated: 4,178 more rows]
